# Supplementary material for: A metabolic map of the DNA damage response identifies PRDX1 in the control of nuclear ROS scavenging and aspartate availability
Source: Mol Syst Biol. 2023 Jun 1;19(7):e11267. doi: 10.15252/msb.202211267 (PMC10333845; doi:10.15252/msb.202211267)
Supplement: Supplementary file 5 — Dataset EV3 [file MSB-19-e11267-s008.xls]

## Sheet: Description
Dataset EV3
Sheet 1. Differential Expression of chromatin-proteomics comparing DMSO-treated to Etop-treated(no-release) cells
Sheet 2. Differential Expression of chromatin-proteomics comparing DMSO-treated to Etop-treated(24h-release) cells
Sheet 3. Differential Expression of chromatin-proteomics comparing Etop-treated(no-release) toEtop-treated(24h-release) cells

## Sheet: dmso_vs_x0h_diff
	log2_FC	Uniprot	significant	p.adj	p.val	Imputted_comparison	Single_Uniprot	Metabolic-library	ID
1	0.317294	A0A0U1RRI6	FALSE	0.789109	0.0746855	FALSE	A0A0U1RRI6	Non-Metabolic	CENPVL3
2	0.111186	A0PJZ3	FALSE	0.967342	0.712657	FALSE	A0PJZ3	CRISPR_Metabolic-library	GXYLT2
3	-0.149587	A1L390	FALSE	0.960196	0.563044	FALSE	A1L390	Non-Metabolic	PLEKHG3
4	-0.375672	A2AJT9	FALSE	0.939425	0.340351	TRUE	A2AJT9	Non-Metabolic	BCLAF3
5	0.265252	A2RRP1	FALSE	0.928049	0.276822	FALSE	A2RRP1	Non-Metabolic	NBAS
6	0.408793	A2RUB6	FALSE	0.879572	0.14893	FALSE	A2RUB6	Non-Metabolic	CCDC66
7	-0.82764	A4D1E9	FALSE	0.915541	0.228349	FALSE	A4D1E9	Non-Metabolic	GTPBP10
8	-0.473874	A5YKK6	FALSE	0.937013	0.324768	FALSE	A5YKK6	Non-Metabolic	CNOT1
9	-0.00384715	A6NFN3;O43251	FALSE	0.974962	0.973101	FALSE	A6NFN3	Non-Metabolic	RBFOX3
10	1.42204	A6NFY4	TRUE	0.00182934	0.000121802	TRUE	A6NFY4	Non-Metabolic	NEMP2
11	0.0223307	A6NGN9	FALSE	0.974469	0.951389	TRUE	A6NGN9	Non-Metabolic	IGLON5
12	0.0972091	A6NGY3	FALSE	0.963351	0.621363	FALSE	A6NGY3	Non-Metabolic	C5orf52
13	0.994394	A6NHL2	FALSE	0.853513	0.117385	FALSE	A6NHL2	Non-Metabolic	TUBAL3
14	0.599405	A6NHL2;P68366;Q9BQE3	FALSE	0.912947	0.220196	FALSE	A6NHL2	Non-Metabolic	TUBAL3
15	0.419177	A6NHL2;P68366;Q9BQE3;Q9NY65	FALSE	0.920171	0.244351	FALSE	A6NHL2	Non-Metabolic	TUBAL3
16	-0.288402	A6NHQ2	FALSE	0.935536	0.315858	TRUE	A6NHQ2	Metabolic-Atlas	FBLL1
17	0.124389	A6NHQ2;P22087	FALSE	0.945577	0.387039	FALSE	A6NHQ2	Metabolic-Atlas	FBLL1
18	0.361587	A6NHR9	FALSE	0.91646	0.23137	FALSE	A6NHR9	Non-Metabolic	SMCHD1
19	-0.181652	A6NIH7;Q13432	FALSE	0.960104	0.561494	FALSE	A6NIH7	Non-Metabolic	UNC119B
20	-0.176583	A6NJ64	FALSE	0.965978	0.678876	TRUE	A6NJ64	Non-Metabolic	NPIPB2
21	-0.135705	A6NKF1	FALSE	0.966583	0.693502	FALSE	A6NKF1	Non-Metabolic	SAC3D1
22	-0.100735	A8CG34	FALSE	0.965441	0.666346	FALSE	A8CG34	Non-Metabolic	POM121C
23	-0.0887267	A8CG34;Q96HA1	FALSE	0.96012	0.561769	FALSE	A8CG34	Non-Metabolic	POM121C
24	-0.0583788	A8MT69	FALSE	0.969749	0.780168	FALSE	A8MT69	Non-Metabolic	CENPX
25	0.26294	A8MW92	FALSE	0.872185	0.138569	FALSE	A8MW92	Non-Metabolic	PHF20L1
26	-0.0998891	A8MWD9;P62308	FALSE	0.945806	0.389008	FALSE	A8MWD9	Non-Metabolic	SNRPGP15
27	-0.266037	A9QM74	FALSE	0.955894	0.497985	FALSE	A9QM74	Non-Metabolic	KPNA7
28	-0.769735	B7ZAQ6;P0CG08	FALSE	0.783869	0.0723951	TRUE	B7ZAQ6	Non-Metabolic	GPR89A
29	-0.0389241	B7ZW38;O60812;P0DMR1	FALSE	0.972649	0.878121	FALSE	B7ZW38	Non-Metabolic	HNRNPCL3
30	0.0720911	C9JLR9	FALSE	0.970849	0.814917	FALSE	C9JLR9	Non-Metabolic	C11orf95
31	0.206911	E9PRG8	FALSE	0.829263	0.0972533	FALSE	E9PRG8	Non-Metabolic	C11orf98
32	0.328834	H0YAA0	FALSE	0.930017	0.286192	FALSE	H0YAA0	Non-Metabolic
33	0.216507	H0YIV9	FALSE	0.965479	0.667217	FALSE	H0YIV9	Non-Metabolic
34	0.0499513	O00116	FALSE	0.973628	0.916244	TRUE	O00116	CRISPR_Metabolic-library ;Metabolic-Atlas	AGPS
35	0.655278	O00139	FALSE	0.808942	0.084568	FALSE	O00139	Non-Metabolic	KIF2A
36	-0.438942	O00148	FALSE	0.927155	0.272746	FALSE	O00148	Non-Metabolic	DDX39A
37	-0.230841	O00148;Q13838	FALSE	0.945092	0.382943	FALSE	O00148	Non-Metabolic	DDX39A
38	-0.146399	O00159	FALSE	0.93612	0.319327	FALSE	O00159	Non-Metabolic	MYO1C
39	-0.057457	O00159;Q9UBC5	FALSE	0.969367	0.768705	FALSE	O00159	Non-Metabolic	MYO1C
40	-0.350148	O00161	FALSE	0.881565	0.151967	FALSE	O00161	Non-Metabolic	SNAP23
41	0.0528054	O00165	FALSE	0.970461	0.802367	FALSE	O00165	Non-Metabolic	HAX1
42	0.116665	O00192	FALSE	0.968383	0.740516	TRUE	O00192	Non-Metabolic	ARVCF
43	0.0786072	O00214	FALSE	0.965665	0.671517	FALSE	O00214	Non-Metabolic	LGALS8
44	0.356915	O00217	FALSE	0.950438	0.433022	FALSE	O00217	CRISPR_Metabolic-library ;Metabolic-Atlas	NDUFS8
45	0.125807	O00255	FALSE	0.923672	0.257874	FALSE	O00255	Non-Metabolic	MEN1
46	-0.247546	O00257	FALSE	0.942351	0.361197	FALSE	O00257	Non-Metabolic	CBX4
47	-0.12919	O00264	FALSE	0.971339	0.831312	TRUE	O00264	Non-Metabolic	PGRMC1
48	0.0365145	O00267	FALSE	0.97126	0.828645	FALSE	O00267	Non-Metabolic	SUPT5H
49	0.271033	O00268	FALSE	0.943907	0.373257	FALSE	O00268	Non-Metabolic	TAF4
50	0.135223	O00287	FALSE	0.967603	0.719455	TRUE	O00287	Non-Metabolic	RFXAP
51	-1.32693	O00291	FALSE	0.187758	0.00469945	TRUE	O00291	Non-Metabolic	HIP1
52	-0.30308	O00299	FALSE	0.902748	0.192732	TRUE	O00299	CRISPR_Metabolic-library	CLIC1
53	0.108612	O00327	FALSE	0.967305	0.7117	FALSE	O00327	Non-Metabolic	ARNTL
54	0.0614809	O00410	FALSE	0.967875	0.726661	FALSE	O00410	Non-Metabolic	IPO5
55	-0.221238	O00410;O60518	FALSE	0.954094	0.474684	FALSE	O00410	Non-Metabolic	IPO5
56	-0.13007	O00411	FALSE	0.949109	0.419491	FALSE	O00411	Metabolic-Atlas	POLRMT
57	0.118752	O00422	FALSE	0.934426	0.30945	FALSE	O00422	Non-Metabolic	SAP18
58	-0.882811	O00425	FALSE	0.66952	0.0411815	TRUE	O00425	Non-Metabolic	IGF2BP3
59	0.0765784	O00425;Q9NZI8;Q9Y6M1	FALSE	0.959693	0.554666	FALSE	O00425	Non-Metabolic	IGF2BP3
60	-0.466249	O00425;Q9Y6M1	FALSE	0.791466	0.0757553	FALSE	O00425	Non-Metabolic	IGF2BP3
61	-0.665927	O00443	FALSE	0.918473	0.23825	TRUE	O00443	CRISPR_Metabolic-library ;Metabolic-Atlas	PIK3C2A
62	0.755802	O00468	FALSE	0.746456	0.0589325	TRUE	O00468	Non-Metabolic	AGRN
63	0.823778	O00471;Q14980	FALSE	0.820736	0.0915557	FALSE	O00471	Non-Metabolic	EXOC5
64	0.0469894	O00479	FALSE	0.967026	0.704556	FALSE	O00479	Non-Metabolic	HMGN4
65	0.12348	O00479;P05204	FALSE	0.947608	0.40511	FALSE	O00479	Non-Metabolic	HMGN4
66	-0.137796	O00483	FALSE	0.965063	0.657782	FALSE	O00483	CRISPR_Metabolic-library ;Metabolic-Atlas	NDUFA4
67	-0.295457	O00488	FALSE	0.882071	0.152756	FALSE	O00488	Non-Metabolic	ZNF593
68	-0.311381	O00505	FALSE	0.820016	0.091101	FALSE	O00505	Non-Metabolic	KPNA3
69	-0.131142	O00505;O00629	FALSE	0.939144	0.338469	FALSE	O00505	Non-Metabolic	KPNA3
70	-0.659544	O00507	FALSE	0.868113	0.133395	TRUE	O00507	Metabolic-Atlas	USP9Y
71	0.10119	O00541	FALSE	0.938044	0.331271	FALSE	O00541	Non-Metabolic	PES1
72	-0.119157	O00560	FALSE	0.966464	0.69057	FALSE	O00560	Non-Metabolic	SDCBP
73	0.101811	O00566	FALSE	0.941761	0.356805	FALSE	O00566	Non-Metabolic	MPHOSPH10
74	0.0853079	O00567	FALSE	0.953143	0.463158	FALSE	O00567	Non-Metabolic	NOP56
75	0.287637	O00571	FALSE	0.876078	0.143863	FALSE	O00571	Non-Metabolic	DDX3X
76	0.18627	O00571;P17844;Q92841	FALSE	0.95104	0.439409	FALSE	O00571	Non-Metabolic	DDX3X
77	0.22372	O00622	FALSE	0.944943	0.3817	FALSE	O00622	Non-Metabolic	CCN1
78	0.0188471	O00629	FALSE	0.974448	0.950501	FALSE	O00629	Non-Metabolic	KPNA4
79	0.107694	O00712	FALSE	0.967803	0.724763	FALSE	O00712	Non-Metabolic	NFIB
80	0.391923	O00712;P08651;Q12857;Q14938	FALSE	0.891078	0.168137	FALSE	O00712	Non-Metabolic	NFIB
81	0.224751	O14495	FALSE	0.941831	0.357323	TRUE	O14495	Metabolic-Atlas	PLPP3
82	0.331224	O14497	FALSE	0.958028	0.528444	FALSE	O14497	Non-Metabolic	ARID1A
83	1.47248	O14503	FALSE	0.10612	0.00201627	FALSE	O14503	Non-Metabolic	BHLHE40
84	0.0223717	O14519;O75956	FALSE	0.974653	0.959402	FALSE	O14519	Non-Metabolic	CDK2AP1
85	-0.0777505	O14524	FALSE	0.967491	0.716531	FALSE	O14524	Non-Metabolic	NEMP1
86	0.59501	O14548	FALSE	0.887131	0.161067	TRUE	O14548	CRISPR_Metabolic-library	COX7A2L
87	-0.572247	O14561	FALSE	0.957298	0.517655	FALSE	O14561	CRISPR_Metabolic-library ;Metabolic-Atlas	NDUFAB1
88	0.112478	O14578	FALSE	0.967505	0.716886	FALSE	O14578	Metabolic-Atlas	CIT
89	0.0987706	O14639	FALSE	0.953001	0.461485	FALSE	O14639	Non-Metabolic	ABLIM1
90	0.197138	O14639;Q08495	FALSE	0.936419	0.321128	FALSE	O14639	Non-Metabolic	ABLIM1
91	-0.178441	O14646	FALSE	0.924321	0.260532	FALSE	O14646	Non-Metabolic	CHD1
92	-0.0544037	O14646;O14647	FALSE	0.968486	0.743362	FALSE	O14646	Non-Metabolic	CHD1
93	-0.0270812	O14646;O14647;Q3L8U1;Q8TD26;Q9P2D1	FALSE	0.971416	0.833967	FALSE	O14646	Non-Metabolic	CHD1
94	-0.111382	O14647	FALSE	0.944781	0.380357	FALSE	O14647	Non-Metabolic	CHD2
95	0.00109136	O14735	FALSE	0.975503	0.997927	TRUE	O14735	CRISPR_Metabolic-library ;Metabolic-Atlas	CDIPT
96	0.253034	O14776	FALSE	0.931898	0.295712	FALSE	O14776	Non-Metabolic	TCERG1
97	-0.991746	O14782	FALSE	0.161689	0.00365587	TRUE	O14782	Non-Metabolic	KIF3C
98	-0.23103	O14787;Q92973	FALSE	0.949348	0.421865	FALSE	O14787	Non-Metabolic	TNPO2
99	0.259137	O14802;O95602	FALSE	0.923216	0.256034	FALSE	O14802	Metabolic-Atlas	POLR3A
100	0.173563	O14867	FALSE	0.94981	0.426528	FALSE	O14867	Non-Metabolic	BACH1
101	-0.00513537	O14880	FALSE	0.975233	0.985426	FALSE	O14880	CRISPR_Metabolic-library ;Metabolic-Atlas	MGST3
102	-0.302321	O14908	FALSE	0.949118	0.419576	FALSE	O14908	Non-Metabolic	GIPC1
103	0.853424	O14910	FALSE	0.803022	0.0813963	TRUE	O14910	Non-Metabolic	LIN7A
104	-0.297826	O14910;Q9NUP9	FALSE	0.684292	0.0438947	FALSE	O14910	Non-Metabolic	LIN7A
105	0.0235228	O14925	FALSE	0.974679	0.960528	FALSE	O14925	Non-Metabolic	TIMM23
106	-0.295955	O14936	FALSE	0.79775	0.0787375	FALSE	O14936	Metabolic-Atlas	CASK
107	-0.309655	O14939	FALSE	0.951556	0.445035	FALSE	O14939	CRISPR_Metabolic-library ;Metabolic-Atlas	PLD2
108	-1.12044	O14949	FALSE	0.89094	0.167879	TRUE	O14949	CRISPR_Metabolic-library ;Metabolic-Atlas	UQCRQ
109	0.0590754	O14950;P19105	FALSE	0.968026	0.730732	FALSE	O14950	Non-Metabolic	MYL12B
110	0.0414465	O14965;Q96GD4;Q9UQB9	FALSE	0.969944	0.786142	FALSE	O14965	Metabolic-Atlas	AURKA
111	-0.389322	O14974	FALSE	0.896264	0.178321	FALSE	O14974	Non-Metabolic	PPP1R12A
112	-0.0704875	O14979	FALSE	0.959366	0.549325	FALSE	O14979	Non-Metabolic	HNRNPDL
113	-0.194561	O14979;Q14103	FALSE	0.914739	0.225772	FALSE	O14979	Non-Metabolic	HNRNPDL
114	0.328733	O14980	FALSE	0.945399	0.385525	FALSE	O14980	Non-Metabolic	XPO1
115	-0.0917205	O15015	FALSE	0.963839	0.631384	FALSE	O15015	Non-Metabolic	ZNF646
116	0.280676	O15020	FALSE	0.931011	0.29115	FALSE	O15020	Non-Metabolic	SPTBN2
117	0.0751389	O15020;P11277;Q01082	FALSE	0.962907	0.612518	FALSE	O15020	Non-Metabolic	SPTBN2
118	-0.0262748	O15020;Q01082	FALSE	0.970797	0.813211	FALSE	O15020	Non-Metabolic	SPTBN2
119	0.0309336	O15042	FALSE	0.972583	0.875663	FALSE	O15042	Non-Metabolic	U2SURP
120	0.353788	O15060	FALSE	0.907519	0.204755	TRUE	O15060	Non-Metabolic	ZBTB39
121	0.377531	O15091	FALSE	0.95097	0.43866	TRUE	O15091	Non-Metabolic	PRORP
122	-1.4823	O15118	FALSE	0.0868055	0.00162706	TRUE	O15118	CRISPR_Metabolic-library ;Metabolic-Atlas	NPC1
123	-0.465807	O15131;O60684	FALSE	0.908044	0.206161	TRUE	O15131	Non-Metabolic	KPNA5
124	0.147629	O15131;O60684;P52294	FALSE	0.954805	0.483653	FALSE	O15131	Non-Metabolic	KPNA5
125	-0.390256	O15143	FALSE	0.900195	0.186813	FALSE	O15143	Non-Metabolic	ARPC1B
126	-0.277833	O15143;Q92747	FALSE	0.957546	0.52128	FALSE	O15143	Non-Metabolic	ARPC1B
127	-0.377522	O15144	FALSE	0.930149	0.286845	FALSE	O15144	Non-Metabolic	ARPC2
128	-0.573645	O15145	FALSE	0.780322	0.0709105	FALSE	O15145	Non-Metabolic	ARPC3
129	-0.594365	O15156	FALSE	0.820763	0.0915728	FALSE	O15156	Non-Metabolic	ZBTB7B
130	0.246412	O15160	FALSE	0.921646	0.249886	FALSE	O15160	Metabolic-Atlas	POLR1C
131	-0.218851	O15164	FALSE	0.957844	0.525688	FALSE	O15164	Non-Metabolic	TRIM24
132	0.832867	O15182	FALSE	0.836158	0.102326	TRUE	O15182	Non-Metabolic	CETN3
133	0.0882696	O15213	FALSE	0.944415	0.377351	FALSE	O15213	Non-Metabolic	WDR46
134	0.0601112	O15226	FALSE	0.969755	0.780334	FALSE	O15226	Non-Metabolic	NKRF
135	-0.0246491	O15231	FALSE	0.974366	0.946954	FALSE	O15231	Non-Metabolic	ZNF185
136	0.105268	O15243	FALSE	0.969244	0.765062	FALSE	O15243	Non-Metabolic	LEPROT
137	-0.152671	O15258	FALSE	0.968787	0.751846	TRUE	O15258	Non-Metabolic	RER1
138	0.0720938	O15260	FALSE	0.971337	0.831244	FALSE	O15260	Non-Metabolic	SURF4
139	-0.0412526	O15294	FALSE	0.971632	0.841405	FALSE	O15294	Metabolic-Atlas	OGT
140	-0.110205	O15297	FALSE	0.965851	0.675869	FALSE	O15297	Metabolic-Atlas	PPM1D
141	0.0246959	O15371	FALSE	0.974648	0.959182	TRUE	O15371	Non-Metabolic	EIF3D
142	0.790979	O15379	FALSE	0.903476	0.194484	FALSE	O15379	Metabolic-Atlas	HDAC3
143	0.135736	O15379;Q13547;Q92769	FALSE	0.959284	0.548004	FALSE	O15379	Metabolic-Atlas	HDAC3
144	-0.0118536	O15381	FALSE	0.973462	0.909573	FALSE	O15381	Non-Metabolic	NVL
145	0.838553	O15391;P25490	FALSE	0.830436	0.0980849	FALSE	O15391	Non-Metabolic	YY2
146	-0.147263	O15392	FALSE	0.938507	0.334263	FALSE	O15392	Non-Metabolic	BIRC5
147	-0.0561467	O15417	FALSE	0.971063	0.822013	FALSE	O15417	Non-Metabolic	TNRC18
148	0.00246709	O15438	FALSE	0.975361	0.991317	FALSE	O15438	CRISPR_Metabolic-library ;Metabolic-Atlas	ABCC3
149	-0.712353	O15439	FALSE	0.504182	0.0194748	FALSE	O15439	CRISPR_Metabolic-library ;Metabolic-Atlas	ABCC4
150	0.165047	O15446	FALSE	0.952826	0.459436	FALSE	O15446	Non-Metabolic	CD3EAP
151	-1.43847	O15460	TRUE	0.0196173	0.00045859	FALSE	O15460	CRISPR_Metabolic-library ;Metabolic-Atlas	P4HA2
152	0.111658	O15479	FALSE	0.936414	0.321098	FALSE	O15479	Non-Metabolic	MAGEB2
153	-0.149516	O15484	FALSE	0.968277	0.73759	FALSE	O15484	Non-Metabolic	CAPN5
154	-0.0185821	O15504	FALSE	0.97271	0.880448	FALSE	O15504	Metabolic-Atlas	NUP42
155	-0.697495	O15511	FALSE	0.898878	0.183888	FALSE	O15511	Non-Metabolic	ARPC5
156	0.566391	O15511;Q9BPX5	FALSE	0.937058	0.325049	TRUE	O15511	Non-Metabolic	ARPC5
157	0.178845	O15514	FALSE	0.932918	0.301115	FALSE	O15514	Metabolic-Atlas	POLR2D
158	0.340709	O15516	FALSE	0.93728	0.326431	FALSE	O15516	Metabolic-Atlas	CLOCK
159	-0.469027	O15525	FALSE	0.922068	0.251512	FALSE	O15525	Non-Metabolic	MAFG
160	0.608826	O15525;O60675	FALSE	0.918996	0.2401	TRUE	O15525	Non-Metabolic	MAFG
161	0.555462	O15533	FALSE	0.922307	0.252441	TRUE	O15533	Non-Metabolic	TAPBP
162	-0.152187	O15550	FALSE	0.970665	0.808927	FALSE	O15550	CRISPR_Metabolic-library	KDM6A
163	-0.846877	O15554	FALSE	0.57021	0.0269328	FALSE	O15554	CRISPR_Metabolic-library	KCNN4
164	0.0630498	O43143	FALSE	0.957774	0.524653	FALSE	O43143	Non-Metabolic	DHX15
165	0.0803041	O43143;O60231;Q14562	FALSE	0.964781	0.651529	FALSE	O43143	Non-Metabolic	DHX15
166	0.476576	O43148	FALSE	0.825954	0.0949711	FALSE	O43148	Metabolic-Atlas	RNMT
167	-0.025482	O43159	FALSE	0.969971	0.786955	FALSE	O43159	Metabolic-Atlas	RRP8
168	0.0793836	O43166	FALSE	0.967472	0.716035	FALSE	O43166	Non-Metabolic	SIPA1L1
169	-0.822399	O43166;O60292	FALSE	0.714765	0.0504134	TRUE	O43166	Non-Metabolic	SIPA1L1
170	0.0523326	O43169	FALSE	0.973938	0.928932	FALSE	O43169	CRISPR_Metabolic-library	CYB5B
171	0.0109894	O43172	FALSE	0.974088	0.935206	FALSE	O43172	Non-Metabolic	PRPF4
172	0.00293223	O43175	FALSE	0.97542	0.994056	FALSE	O43175	CRISPR_Metabolic-library ;Metabolic-Atlas	PHGDH
173	0.551777	O43181	FALSE	0.946718	0.397006	FALSE	O43181	CRISPR_Metabolic-library ;Metabolic-Atlas	NDUFS4
174	0.178272	O43189	FALSE	0.940873	0.350385	FALSE	O43189	Non-Metabolic	PHF1
175	-0.0649216	O43248	FALSE	0.969495	0.772498	FALSE	O43248	Non-Metabolic	HOXC11
176	-0.0586813	O43251	FALSE	0.964186	0.63867	FALSE	O43251	Non-Metabolic	RBFOX2
177	0.274982	O43257	FALSE	0.963301	0.62036	TRUE	O43257	Non-Metabolic	ZNHIT1
178	0.0329826	O43290	FALSE	0.971276	0.82919	FALSE	O43290	Non-Metabolic	SART1
179	0.07236	O43292	FALSE	0.969	0.757951	FALSE	O43292	Metabolic-Atlas	GPAA1
180	-0.49315	O43293	FALSE	0.807715	0.0838932	FALSE	O43293	Metabolic-Atlas	DAPK3
181	-0.113944	O43298	FALSE	0.965903	0.677091	FALSE	O43298	Non-Metabolic	ZBTB43
182	0.260518	O43347	FALSE	0.925416	0.26513	FALSE	O43347	Non-Metabolic	MSI1
183	-0.669753	O43347;Q96DH6	FALSE	0.746343	0.0588983	FALSE	O43347	Non-Metabolic	MSI1
184	-0.0241587	O43390	FALSE	0.971743	0.845274	FALSE	O43390	Non-Metabolic	HNRNPR
185	-0.0240259	O43390;O60506	FALSE	0.97126	0.828648	FALSE	O43390	Non-Metabolic	HNRNPR
186	0.0198245	O43395	FALSE	0.972968	0.890257	FALSE	O43395	Non-Metabolic	PRPF3
187	-0.0606068	O43447	FALSE	0.965115	0.658949	FALSE	O43447	Metabolic-Atlas	PPIH
188	-0.035563	O43463	FALSE	0.970107	0.791173	FALSE	O43463	Metabolic-Atlas	SUV39H1
189	0.0475343	O43482	FALSE	0.968912	0.755441	FALSE	O43482	Non-Metabolic	OIP5
190	-0.318806	O43491	FALSE	0.742265	0.0576801	FALSE	O43491	Non-Metabolic	EPB41L2
191	-0.0811951	O43491;P11171	FALSE	0.972219	0.86228	FALSE	O43491	Non-Metabolic	EPB41L2
192	-0.588515	O43491;Q9Y2J2	FALSE	0.877064	0.145261	FALSE	O43491	Non-Metabolic	EPB41L2
193	0.225703	O43504	FALSE	0.968434	0.741939	TRUE	O43504	Non-Metabolic	LAMTOR5
194	0.0807823	O43615	FALSE	0.972571	0.875209	TRUE	O43615	Non-Metabolic	TIMM44
195	0.0780737	O43660	FALSE	0.952702	0.457991	FALSE	O43660	Non-Metabolic	PLRG1
196	0.506808	O43663	FALSE	0.89754	0.181	FALSE	O43663	Non-Metabolic	PRC1
197	0.417055	O43670	FALSE	0.95632	0.503814	FALSE	O43670	Non-Metabolic	ZNF207
198	-0.509178	O43674	FALSE	0.930773	0.289948	TRUE	O43674	CRISPR_Metabolic-library ;Metabolic-Atlas	NDUFB5
199	-0.155129	O43676	FALSE	0.970984	0.819393	TRUE	O43676	CRISPR_Metabolic-library ;Metabolic-Atlas	NDUFB3
200	-0.325449	O43678	FALSE	0.960818	0.573748	TRUE	O43678	CRISPR_Metabolic-library ;Metabolic-Atlas	NDUFA2
201	0.44646	O43684	FALSE	0.933002	0.301568	FALSE	O43684	Non-Metabolic	BUB3
202	-0.673213	O43688	FALSE	0.904834	0.197826	FALSE	O43688	Metabolic-Atlas	PLPP2
203	0.0748273	O43707	FALSE	0.960194	0.563021	FALSE	O43707	Non-Metabolic	ACTN4
204	0.0719883	O43707;P12814	FALSE	0.959794	0.556328	FALSE	O43707	Non-Metabolic	ACTN4
205	0.0434576	O43707;P12814;Q08043	FALSE	0.968168	0.7346	FALSE	O43707	Non-Metabolic	ACTN4
206	-0.504793	O43731	FALSE	0.935765	0.31721	FALSE	O43731	Non-Metabolic	KDELR3
207	0.708561	O43791	FALSE	0.804557	0.082199	FALSE	O43791	Non-Metabolic	SPOP
208	-0.195392	O43795	FALSE	0.912517	0.218897	FALSE	O43795	Non-Metabolic	MYO1B
209	-0.158931	O43795;Q9UBC5	FALSE	0.934593	0.310397	FALSE	O43795	Non-Metabolic	MYO1B
210	0.418341	O43809	FALSE	0.838711	0.104323	FALSE	O43809	CRISPR_Metabolic-library	NUDT21
211	0.0794784	O43818	FALSE	0.952882	0.460084	FALSE	O43818	Non-Metabolic	RRP9
212	-0.328602	O43819	FALSE	0.953878	0.472029	TRUE	O43819	CRISPR_Metabolic-library	SCO2
213	0.136655	O43823	FALSE	0.897896	0.181759	FALSE	O43823	Non-Metabolic	AKAP8
214	-0.435849	O43829	FALSE	0.95835	0.533335	TRUE	O43829	Non-Metabolic	ZBTB14
215	0.198307	O43852	FALSE	0.966048	0.680542	FALSE	O43852	Non-Metabolic	CALU
216	-0.235955	O43854	FALSE	0.954373	0.47817	FALSE	O43854	Non-Metabolic	EDIL3
217	0.299692	O43913	FALSE	0.780901	0.0711493	FALSE	O43913	Non-Metabolic	ORC5
218	-0.274749	O43920	FALSE	0.962053	0.596104	TRUE	O43920	CRISPR_Metabolic-library ;Metabolic-Atlas	NDUFS5
219	0.1804	O43929	FALSE	0.892187	0.170225	FALSE	O43929	Non-Metabolic	ORC4
220	-0.0646255	O60216	FALSE	0.958906	0.541987	FALSE	O60216	Non-Metabolic	RAD21
221	0.0608007	O60231	FALSE	0.963715	0.628803	FALSE	O60231	Non-Metabolic	DHX16
222	0.506076	O60238	FALSE	0.951581	0.445301	FALSE	O60238	Non-Metabolic	BNIP3L
223	-0.963698	O60262	FALSE	0.809771	0.0850288	TRUE	O60262	Non-Metabolic	GNG7
224	0.0772862	O60264	FALSE	0.944695	0.379647	FALSE	O60264	Non-Metabolic	SMARCA5
225	0.0722379	O60264;P28370	FALSE	0.953295	0.464973	FALSE	O60264	Non-Metabolic	SMARCA5
226	-0.0220324	O60281	FALSE	0.971967	0.853212	FALSE	O60281	Non-Metabolic	ZNF292
227	0.0607381	O60287	FALSE	0.963442	0.623216	FALSE	O60287	Non-Metabolic	URB1
228	-0.300544	O60292	FALSE	0.882514	0.153453	FALSE	O60292	Non-Metabolic	SIPA1L3
229	0.293052	O60293	FALSE	0.937472	0.327632	FALSE	O60293	Non-Metabolic	ZFC3H1
230	0.128042	O60299	FALSE	0.955819	0.496983	FALSE	O60299	Non-Metabolic	LZTS3
231	0.0408996	O60306	FALSE	0.966951	0.702652	FALSE	O60306	Non-Metabolic	AQR
232	-0.274819	O60306;Q5JTH9	FALSE	0.943176	0.367501	FALSE	O60306	Non-Metabolic	AQR
233	-0.385163	O60318	FALSE	0.760217	0.0633697	FALSE	O60318	Non-Metabolic	MCM3AP
234	0.0719076	O60341	FALSE	0.962997	0.614288	FALSE	O60341	CRISPR_Metabolic-library	KDM1A
235	-0.0434784	O60506	FALSE	0.967105	0.706552	FALSE	O60506	Non-Metabolic	SYNCRIP
236	-0.0922834	O60508	FALSE	0.951117	0.440242	FALSE	O60508	Non-Metabolic	CDC40
237	-0.347844	O60568	FALSE	0.948411	0.412692	FALSE	O60568	CRISPR_Metabolic-library ;Metabolic-Atlas	PLOD3
238	-0.620126	O60658	FALSE	0.825068	0.0943759	TRUE	O60658	CRISPR_Metabolic-library ;Metabolic-Atlas	PDE8A
239	1.58225	O60675	FALSE	0.163559	0.00373352	TRUE	O60675	Non-Metabolic	MAFK
240	-0.141903	O60684	FALSE	0.949094	0.419344	FALSE	O60684	Metabolic-Atlas	KPNA6
241	-0.119283	O60684;P52294	FALSE	0.959574	0.552713	FALSE	O60684	Metabolic-Atlas	KPNA6
242	-0.458144	O60716	FALSE	0.709853	0.0492664	FALSE	O60716	Non-Metabolic	CTNND1
243	0.672266	O60732	FALSE	0.850337	0.114348	FALSE	O60732	Non-Metabolic	MAGEC1
244	0.0461233	O60732;P43355;P43358	FALSE	0.969002	0.75802	FALSE	O60732	Non-Metabolic	MAGEC1
245	-0.0922717	O60828	FALSE	0.956465	0.505819	FALSE	O60828	Non-Metabolic	PQBP1
246	-1.4976	O60830	FALSE	0.15412	0.00336348	TRUE	O60830	Non-Metabolic	TIMM17B
247	0.128129	O60832	FALSE	0.916326	0.230926	FALSE	O60832	Non-Metabolic	DKC1
248	2.34769	O60841	FALSE	0.181282	0.00448385	TRUE	O60841	Non-Metabolic	EIF5B
249	0.315758	O60870	FALSE	0.891572	0.16906	FALSE	O60870	Non-Metabolic	KIN
250	0.293499	O60884	FALSE	0.941791	0.357025	FALSE	O60884	Non-Metabolic	DNAJA2
251	-0.0875807	O60885	FALSE	0.960646	0.570757	FALSE	O60885	Non-Metabolic	BRD4
252	0.0781117	O60885;P25440;Q15059	FALSE	0.973088	0.894867	TRUE	O60885	Non-Metabolic	BRD4
253	0.0996339	O60885;Q15059	FALSE	0.960846	0.574242	FALSE	O60885	Non-Metabolic	BRD4
254	0.57373	O60941	FALSE	0.860104	0.124165	FALSE	O60941	Non-Metabolic	DTNB
255	-0.354449	O75037	FALSE	0.90723	0.203988	FALSE	O75037	Non-Metabolic	KIF21B
256	-0.340416	O75083	FALSE	0.89737	0.180638	FALSE	O75083	Non-Metabolic	WDR1
257	-1.02459	O75110	FALSE	0.896408	0.17862	TRUE	O75110	CRISPR_Metabolic-library	ATP9A
258	-0.0823465	O75127	FALSE	0.969344	0.768018	FALSE	O75127	Non-Metabolic	PTCD1
259	-0.592774	O75128	FALSE	0.850961	0.114933	FALSE	O75128	Non-Metabolic	COBL
260	0.325284	O75132	FALSE	0.95158	0.445298	FALSE	O75132	Non-Metabolic	ZBED4
261	-0.447028	O75147	FALSE	0.90818	0.20653	FALSE	O75147	Metabolic-Atlas	OBSL1
262	0.0448698	O75151	FALSE	0.969902	0.784824	FALSE	O75151	CRISPR_Metabolic-library	PHF2
263	-0.238838	O75151;Q9UPP1	FALSE	0.958941	0.542535	FALSE	O75151	CRISPR_Metabolic-library	PHF2
264	0.0932464	O75152	FALSE	0.956057	0.500206	FALSE	O75152	Non-Metabolic	ZC3H11A
265	-0.016461	O75165	FALSE	0.97461	0.957521	FALSE	O75165	Non-Metabolic	DNAJC13
266	0.570875	O75182	FALSE	0.533597	0.0223749	FALSE	O75182	Metabolic-Atlas	SIN3B
267	0.0112958	O75190	FALSE	0.974595	0.956867	FALSE	O75190	Non-Metabolic	DNAJB6
268	-0.0262074	O75190;P25686	FALSE	0.972092	0.857671	FALSE	O75190	Non-Metabolic	DNAJB6
269	-0.684145	O75251	FALSE	0.926997	0.272038	FALSE	O75251	CRISPR_Metabolic-library ;Metabolic-Atlas	NDUFS7
270	-0.0605562	O75306	FALSE	0.97327	0.901968	FALSE	O75306	CRISPR_Metabolic-library ;Metabolic-Atlas	NDUFS2
271	-0.153034	O75317;P62068	FALSE	0.961655	0.588728	FALSE	O75317	Metabolic-Atlas	USP12
272	-0.0457774	O75319	FALSE	0.968588	0.746236	FALSE	O75319	Metabolic-Atlas	DUSP11
273	-0.31632	O75326	FALSE	0.939945	0.343896	FALSE	O75326	Non-Metabolic	SEMA7A
274	-0.771263	O75348	FALSE	0.614222	0.0325805	FALSE	O75348	CRISPR_Metabolic-library ;Metabolic-Atlas	ATP6V1G1
275	0.0888088	O75367	FALSE	0.942745	0.364178	FALSE	O75367	Non-Metabolic	H2AFY
276	0.176422	O75367;Q9P0M6	FALSE	0.942143	0.359634	FALSE	O75367	Non-Metabolic	H2AFY
277	-0.232693	O75369	FALSE	0.880732	0.150684	FALSE	O75369	Non-Metabolic	FLNB
278	0.613727	O75369;P21333	FALSE	0.83099	0.0984823	FALSE	O75369	Non-Metabolic	FLNB
279	-0.227609	O75369;P21333;Q14315	FALSE	0.932428	0.298498	FALSE	O75369	Non-Metabolic	FLNB
280	-0.111158	O75369;Q14315	FALSE	0.955558	0.493483	FALSE	O75369	Non-Metabolic	FLNB
281	0.904425	O75380	FALSE	0.899753	0.185822	TRUE	O75380	CRISPR_Metabolic-library ;Metabolic-Atlas	NDUFS6
282	-0.119878	O75381	FALSE	0.970334	0.798313	TRUE	O75381	Non-Metabolic	PEX14
283	-0.607395	O75390	FALSE	0.923505	0.257194	FALSE	O75390	CRISPR_Metabolic-library ;Metabolic-Atlas	CS
284	-0.594159	O75394	FALSE	0.930724	0.289703	TRUE	O75394	Non-Metabolic	MRPL33
285	-0.20221	O75396	FALSE	0.962888	0.612149	FALSE	O75396	Non-Metabolic	SEC22B
286	0.171458	O75400	FALSE	0.920833	0.246808	FALSE	O75400	Non-Metabolic	PRPF40A
287	-0.170265	O75419	FALSE	0.968258	0.737053	TRUE	O75419	Non-Metabolic	CDC45
288	0.102975	O75431	FALSE	0.964784	0.651592	FALSE	O75431	Non-Metabolic	MTX2
289	-0.00131529	O75438	FALSE	0.975516	0.998563	FALSE	O75438	CRISPR_Metabolic-library ;Metabolic-Atlas	NDUFB1
290	0.411952	O75439;P31930	FALSE	0.95861	0.537345	FALSE	O75439	Non-Metabolic	PMPCB
291	-0.0178614	O75444	FALSE	0.97484	0.967653	FALSE	O75444	Non-Metabolic	MAF
292	-0.0411728	O75446	FALSE	0.972669	0.878884	FALSE	O75446	Non-Metabolic	SAP30
293	-0.251918	O75461	FALSE	0.963587	0.626167	FALSE	O75461	Non-Metabolic	E2F6
294	0.127228	O75475	FALSE	0.936483	0.321516	FALSE	O75475	Non-Metabolic	PSIP1
295	0.114381	O75475;P51858;Q7Z4V5;Q9Y3E1	FALSE	0.951409	0.443417	FALSE	O75475	Non-Metabolic	PSIP1
296	0.0913869	O75477	FALSE	0.964847	0.652979	FALSE	O75477	Non-Metabolic	ERLIN1
297	-0.911236	O75477;O94905	FALSE	0.705107	0.0481958	FALSE	O75477	Non-Metabolic	ERLIN1
298	0.0136479	O75489	FALSE	0.975074	0.97817	FALSE	O75489	CRISPR_Metabolic-library ;Metabolic-Atlas	NDUFS3
299	0.010578	O75494	FALSE	0.973362	0.905618	FALSE	O75494	Non-Metabolic	SRSF10
300	0.0440457	O75525	FALSE	0.964867	0.653438	FALSE	O75525	Non-Metabolic	KHDRBS3
301	0.361189	O75525;Q07666	FALSE	0.540954	0.0231924	FALSE	O75525	Non-Metabolic	KHDRBS3
302	-1.18362	O75525;Q07666;Q9H6N6;Q9UBC1	FALSE	0.908574	0.207599	TRUE	O75525	Non-Metabolic	KHDRBS3
303	-0.0320008	O75526;P38159	FALSE	0.971507	0.837061	FALSE	O75526	Non-Metabolic	RBMXL2
304	-0.103003	O75526;P38159;Q96E39	FALSE	0.953837	0.471523	FALSE	O75526	Non-Metabolic	RBMXL2
305	0.133735	O75530	FALSE	0.92815	0.277289	FALSE	O75530	Non-Metabolic	EED
306	-0.0116742	O75531	FALSE	0.974408	0.948772	FALSE	O75531	Non-Metabolic	BANF1
307	-0.0156336	O75533	FALSE	0.973538	0.912654	FALSE	O75533	Non-Metabolic	SF3B1
308	0.461348	O75534	FALSE	0.92193	0.25098	FALSE	O75534	Non-Metabolic	CSDE1
309	0.72027	O75554	FALSE	0.907246	0.204031	TRUE	O75554	Non-Metabolic	WBP4
310	0.123611	O75569	FALSE	0.960789	0.573232	FALSE	O75569	Non-Metabolic	PRKRA
311	0.233813	O75607	FALSE	0.933102	0.302112	FALSE	O75607	Non-Metabolic	NPM3
312	0.730097	O75618	FALSE	0.161016	0.00362848	FALSE	O75618	Non-Metabolic	DEDD
313	-0.100612	O75618;Q9NWM3	FALSE	0.96874	0.750511	FALSE	O75618	Non-Metabolic	DEDD
314	0.0721762	O75643	FALSE	0.954398	0.478487	FALSE	O75643	Non-Metabolic	SNRNP200
315	-0.120708	O75643;Q86VH2	FALSE	0.94966	0.425002	FALSE	O75643	Non-Metabolic	SNRNP200
316	-0.0710073	O75683	FALSE	0.963176	0.617861	FALSE	O75683	Non-Metabolic	SURF6
317	0.0731231	O75691	FALSE	0.948324	0.411861	FALSE	O75691	Non-Metabolic	UTP20
318	-0.324359	O75694	FALSE	0.930543	0.2888	FALSE	O75694	Metabolic-Atlas	NUP155
319	-0.600686	O75695	FALSE	0.890139	0.166405	FALSE	O75695	Non-Metabolic	RP2
320	-0.08192	O75718	FALSE	0.969923	0.785498	FALSE	O75718	Non-Metabolic	CRTAP
321	-0.616366	O75746	FALSE	0.910721	0.213615	TRUE	O75746	CRISPR_Metabolic-library ;Metabolic-Atlas	SLC25A12
322	0.208286	O75746;Q9UJS0	FALSE	0.966694	0.696239	FALSE	O75746	CRISPR_Metabolic-library ;Metabolic-Atlas	SLC25A12
323	-0.327289	O75781	FALSE	0.944035	0.374277	FALSE	O75781	Non-Metabolic	PALM
324	0.13406	O75781;Q8IXS6	FALSE	0.968911	0.755414	TRUE	O75781	Non-Metabolic	PALM
325	-0.435214	O75787	FALSE	0.712754	0.0499387	FALSE	O75787	CRISPR_Metabolic-library	ATP6AP2
326	0.0794833	O75817	FALSE	0.968581	0.746021	FALSE	O75817	Non-Metabolic	POP7
327	-0.242467	O75818	FALSE	0.941211	0.352804	FALSE	O75818	Non-Metabolic	RPP40
328	0.193164	O75820	FALSE	0.94577	0.388698	FALSE	O75820	Non-Metabolic	ZNF189
329	-0.890148	O75907	FALSE	0.62963	0.0349536	TRUE	O75907	CRISPR_Metabolic-library ;Metabolic-Atlas	DGAT1
330	0.652173	O75909	FALSE	0.91017	0.212042	FALSE	O75909	Non-Metabolic	CCNK
331	-0.22664	O75923	FALSE	0.956216	0.502373	FALSE	O75923	Non-Metabolic	DYSF
332	0.012931	O75925	FALSE	0.975016	0.975541	FALSE	O75925	Non-Metabolic	PIAS1
333	0.105109	O75934	FALSE	0.961187	0.580268	FALSE	O75934	Non-Metabolic	BCAS2
334	0.673927	O75937	FALSE	0.85983	0.12387	FALSE	O75937	Non-Metabolic	DNAJC8
335	-0.0481976	O75940	FALSE	0.966867	0.700556	FALSE	O75940	Non-Metabolic	SMNDC1
336	-0.941999	O75947	FALSE	0.921622	0.249795	FALSE	O75947	Metabolic-Atlas	ATP5PD
337	-0.0666962	O75953	FALSE	0.964945	0.655161	FALSE	O75953	Non-Metabolic	DNAJB5
338	-0.635585	O75954	FALSE	0.605115	0.0312882	FALSE	O75954	Non-Metabolic	TSPAN9
339	-0.30743	O75955	FALSE	0.915278	0.227497	FALSE	O75955	Non-Metabolic	FLOT1
340	-0.167523	O75964	FALSE	0.965307	0.663293	FALSE	O75964	Metabolic-Atlas	ATP5MG
341	0.0469015	O76021	FALSE	0.964166	0.638254	FALSE	O76021	Non-Metabolic	RSL1D1
342	-0.000393423	O76024	FALSE	0.975529	0.999187	FALSE	O76024	Non-Metabolic	WFS1
343	0.474363	O76031	FALSE	0.934129	0.307776	TRUE	O76031	Non-Metabolic	CLPX
344	-0.791296	O94761	FALSE	0.63001	0.0350153	TRUE	O94761	Non-Metabolic	RECQL4
345	0.504108	O94762	FALSE	0.923487	0.257125	TRUE	O94762	Non-Metabolic	RECQL5
346	0.160935	O94776	FALSE	0.940297	0.346327	FALSE	O94776	Non-Metabolic	MTA2
347	-0.155884	O94776;Q13330;Q9BTC8	FALSE	0.956216	0.502376	FALSE	O94776	Non-Metabolic	MTA2
348	0.102125	O94776;Q9BTC8	FALSE	0.966988	0.703604	FALSE	O94776	Non-Metabolic	MTA2
349	-0.813609	O94826	FALSE	0.932563	0.299213	TRUE	O94826	Non-Metabolic	TOMM70
350	-0.0691552	O94832	FALSE	0.961257	0.581515	FALSE	O94832	Non-Metabolic	MYO1D
351	0.362189	O94842	FALSE	0.921654	0.249917	FALSE	O94842	Non-Metabolic	TOX4
352	0.188325	O94851	FALSE	0.963499	0.624369	TRUE	O94851	CRISPR_Metabolic-library	MICAL2
353	0.3745	O94874	FALSE	0.931711	0.294739	TRUE	O94874	Non-Metabolic	UFL1
354	0.0821519	O94880	FALSE	0.956789	0.510367	FALSE	O94880	Non-Metabolic	PHF14
355	-0.222415	O94887	FALSE	0.931101	0.291611	FALSE	O94887	Non-Metabolic	FARP2
356	0.0218112	O94901	FALSE	0.972136	0.859257	FALSE	O94901	Non-Metabolic	SUN1
357	-0.197394	O94905	FALSE	0.951154	0.440646	FALSE	O94905	Non-Metabolic	ERLIN2
358	0.136401	O94906	FALSE	0.927647	0.274975	FALSE	O94906	Non-Metabolic	PRPF6
359	0.192935	O94913	FALSE	0.957751	0.524309	FALSE	O94913	Non-Metabolic	PCF11
360	0.937341	O94916	FALSE	0.547637	0.0239741	TRUE	O94916	Non-Metabolic	NFAT5
361	-1.2199	O94925	FALSE	0.489847	0.0181961	TRUE	O94925	CRISPR_Metabolic-library ;Metabolic-Atlas	GLS
362	-0.773333	O94973	FALSE	0.345829	0.0097896	TRUE	O94973	Non-Metabolic	AP2A2
363	-0.20127	O94973;O95782	FALSE	0.916903	0.232854	FALSE	O94973	Non-Metabolic	AP2A2
364	-0.387505	O94986	FALSE	0.927225	0.273064	FALSE	O94986	Non-Metabolic	CEP152
365	-0.177507	O95059	FALSE	0.954536	0.480224	FALSE	O95059	Metabolic-Atlas	RPP14
366	0.0760916	O95071	FALSE	0.968078	0.732149	FALSE	O95071	Metabolic-Atlas	UBR5
367	0.387772	O95104	FALSE	0.913953	0.223294	FALSE	O95104	Non-Metabolic	SCAF4
368	0.393527	O95104;Q9UPN6	FALSE	0.882344	0.153184	FALSE	O95104	Non-Metabolic	SCAF4
369	-0.253145	O95125	FALSE	0.956664	0.508598	FALSE	O95125	Non-Metabolic	ZNF202
370	-0.440409	O95139	FALSE	0.947208	0.401434	TRUE	O95139	CRISPR_Metabolic-library ;Metabolic-Atlas	NDUFB6
371	-1.02454	O95140;Q8IWA4	FALSE	0.69585	0.0462076	TRUE	O95140	Non-Metabolic	MFN2
372	-0.0497702	O95168	FALSE	0.973682	0.918457	FALSE	O95168	CRISPR_Metabolic-library ;Metabolic-Atlas	NDUFB4
373	-0.86954	O95169	FALSE	0.856564	0.12044	TRUE	O95169	CRISPR_Metabolic-library ;Metabolic-Atlas	NDUFB8
374	0.289556	O95182	FALSE	0.960027	0.560198	TRUE	O95182	CRISPR_Metabolic-library	NDUFA7
375	0.448127	O95232	FALSE	0.9294	0.283194	FALSE	O95232	Non-Metabolic	LUC7L3
376	-0.0870737	O95235	FALSE	0.959609	0.553289	FALSE	O95235	Non-Metabolic	KIF20A
377	1.35996	O95239	TRUE	0.0082159	0.000266151	FALSE	O95239	Non-Metabolic	KIF4A
378	-0.0838768	O95243	FALSE	0.966915	0.70176	FALSE	O95243	Metabolic-Atlas	MBD4
379	-0.00911557	O95249	FALSE	0.974906	0.970603	FALSE	O95249	Non-Metabolic	GOSR1
380	0.0643931	O95251	FALSE	0.952853	0.459745	FALSE	O95251	Metabolic-Atlas	KAT7
381	0.110896	O95251;Q8WYB5;Q9H7Z6	FALSE	0.958451	0.534897	FALSE	O95251	Metabolic-Atlas	KAT7
382	-0.0771366	O95292	FALSE	0.96911	0.761154	FALSE	O95292	Metabolic-Atlas	VAPB
383	-0.0194894	O95292;Q9P0L0	FALSE	0.974199	0.93987	FALSE	O95292	Metabolic-Atlas	VAPB
384	0.041972	O95298	FALSE	0.973778	0.92234	TRUE	O95298	CRISPR_Metabolic-library ;Metabolic-Atlas	NDUFC2
385	0.154002	O95299	FALSE	0.968917	0.75557	FALSE	O95299	CRISPR_Metabolic-library ;Metabolic-Atlas	NDUFA10
386	0.15061	O95319;Q92879	FALSE	0.963339	0.621123	FALSE	O95319	Non-Metabolic	CELF2
387	0.489844	O95347	FALSE	0.916165	0.230392	FALSE	O95347	Non-Metabolic	SMC2
388	0.0200405	O95365	FALSE	0.97462	0.957952	FALSE	O95365	Non-Metabolic	ZBTB7A
389	0.199251	O95373	FALSE	0.963385	0.622055	TRUE	O95373	Non-Metabolic	IPO7
390	0.141695	O95391	FALSE	0.941419	0.354306	FALSE	O95391	Non-Metabolic	SLU7
391	0.5128	O95400	FALSE	0.91297	0.220269	FALSE	O95400	Non-Metabolic	CD2BP2
392	-0.108595	O95425	FALSE	0.958555	0.536497	FALSE	O95425	Non-Metabolic	SVIL
393	0.0749069	O95453	FALSE	0.957883	0.526278	FALSE	O95453	Non-Metabolic	PARN
394	0.529863	O95470	FALSE	0.926239	0.268687	FALSE	O95470	CRISPR_Metabolic-library ;Metabolic-Atlas	SGPL1
395	0.121261	O95478	FALSE	0.903048	0.19345	FALSE	O95478	Non-Metabolic	NSA2
396	0.180904	O95602	FALSE	0.942235	0.360323	FALSE	O95602	Metabolic-Atlas	POLR1A
397	0.106571	O95613	FALSE	0.954677	0.482017	FALSE	O95613	Non-Metabolic	PCNT
398	0.488332	O95619	FALSE	0.817548	0.0895713	FALSE	O95619	Non-Metabolic	YEATS4
399	-0.0153838	O95639	FALSE	0.973713	0.919725	FALSE	O95639	Non-Metabolic	CPSF4
400	0.487832	O95644	FALSE	0.853282	0.11716	FALSE	O95644	Non-Metabolic	NFATC1
401	0.420077	O95684	FALSE	0.915853	0.229368	FALSE	O95684	Non-Metabolic	FGFR1OP
402	0.0450023	O95696	FALSE	0.969275	0.765974	FALSE	O95696	Non-Metabolic	BRD1
403	-0.503753	O95696;Q9ULD4	FALSE	0.914033	0.223545	FALSE	O95696	Non-Metabolic	BRD1
404	0.025992	O95707	FALSE	0.973158	0.897595	FALSE	O95707	Non-Metabolic	POP4
405	-0.111214	O95714	FALSE	0.969217	0.764264	TRUE	O95714	Metabolic-Atlas	HERC2
406	0.00332201	O95758	FALSE	0.97514	0.981162	FALSE	O95758	Non-Metabolic	PTBP3
407	0.147348	O95758;P26599	FALSE	0.93918	0.338711	FALSE	O95758	Non-Metabolic	PTBP3
408	-0.0248063	O95777	FALSE	0.97299	0.891105	FALSE	O95777	Non-Metabolic	LSM8
409	-0.599499	O95782	FALSE	0.639598	0.0363849	FALSE	O95782	Non-Metabolic	AP2A1
410	0.133585	O95785	FALSE	0.951286	0.442076	FALSE	O95785	Non-Metabolic	WIZ
411	0.0461207	O95793	FALSE	0.965341	0.664071	FALSE	O95793	Non-Metabolic	STAU1
412	0.100011	O95793;Q9NUL3	FALSE	0.943708	0.371667	FALSE	O95793	Non-Metabolic	STAU1
413	-0.326936	O95807	FALSE	0.940765	0.349621	TRUE	O95807	Non-Metabolic	TMEM50A
414	-0.278092	O95810	FALSE	0.730976	0.0545091	FALSE	O95810	Non-Metabolic	CAVIN2
415	-0.0115413	O95816	FALSE	0.974148	0.937726	FALSE	O95816	Non-Metabolic	BAG2
416	-0.638133	O95817	FALSE	0.871253	0.137354	FALSE	O95817	Non-Metabolic	BAG3
417	0.100725	O95819	FALSE	0.972768	0.882631	FALSE	O95819	Metabolic-Atlas	MAP4K4
418	0.188514	O95831	FALSE	0.965653	0.671236	FALSE	O95831	CRISPR_Metabolic-library	AIFM1
419	0.177181	O95872	FALSE	0.96365	0.627464	FALSE	O95872	Non-Metabolic	GPANK1
420	-0.0869452	O95926	FALSE	0.959198	0.546633	FALSE	O95926	Non-Metabolic	SYF2
421	0.99603	O95983	FALSE	0.554235	0.0247855	TRUE	O95983	Non-Metabolic	MBD3
422	0.178769	O95983;Q9UBB5	FALSE	0.960932	0.575737	TRUE	O95983	Non-Metabolic	MBD3
423	0.0299331	O96000	FALSE	0.974565	0.955555	FALSE	O96000	CRISPR_Metabolic-library ;Metabolic-Atlas	NDUFB10
424	-0.0529619	O96008	FALSE	0.973816	0.923895	FALSE	O96008	Non-Metabolic	TOMM40
425	0.166478	O96019	FALSE	0.946448	0.394608	FALSE	O96019	Non-Metabolic	ACTL6A
426	0.109085	O96028	FALSE	0.946393	0.394118	FALSE	O96028	Metabolic-Atlas	NSD2
427	-0.113228	P00156	FALSE	0.970928	0.817537	TRUE	P00156	Metabolic-Atlas	MT-CYB
428	-0.190251	P00338	FALSE	0.963812	0.630824	FALSE	P00338	CRISPR_Metabolic-library ;Metabolic-Atlas	LDHA
429	0.0284864	P00367	FALSE	0.973048	0.893321	FALSE	P00367	CRISPR_Metabolic-library ;Metabolic-Atlas	GLUD1
430	-0.0569012	P00387	FALSE	0.972795	0.883653	FALSE	P00387	CRISPR_Metabolic-library ;Metabolic-Atlas	CYB5R3
431	-0.0746227	P00395	FALSE	0.972748	0.881852	TRUE	P00395	Metabolic-Atlas	MT-CO1
432	-0.353765	P00403	FALSE	0.959767	0.555882	FALSE	P00403	Metabolic-Atlas	MT-CO2
433	-0.827454	P00750	FALSE	0.833939	0.100644	TRUE	P00750	Non-Metabolic	PLAT
434	0.0829247	P01111;P01116	FALSE	0.972449	0.870694	TRUE	P01111	Non-Metabolic	NRAS
435	-0.608698	P01893;P13747	FALSE	0.911956	0.217223	TRUE	P01893	Non-Metabolic	HLA-H
436	-0.658763	P02452	FALSE	0.827435	0.0959805	FALSE	P02452	Non-Metabolic	COL1A1
437	0.118306	P02462	FALSE	0.969229	0.764639	FALSE	P02462	Non-Metabolic	COL4A1
438	-0.444638	P02511	FALSE	0.88891	0.164187	FALSE	P02511	Non-Metabolic	CRYAB
439	-0.027326	P02545	FALSE	0.969142	0.762082	FALSE	P02545	Non-Metabolic	LMNA
440	-0.0222646	P02545;P20700;Q03252	FALSE	0.970594	0.806618	FALSE	P02545	Non-Metabolic	LMNA
441	0.0128358	P02751	FALSE	0.974562	0.955419	FALSE	P02751	Non-Metabolic	FN1
442	-0.716529	P02768	FALSE	0.87629	0.144162	FALSE	P02768	Metabolic-Atlas	ALB
443	-0.369097	P02786	FALSE	0.920875	0.246966	FALSE	P02786	Metabolic-Atlas	TFRC
444	-0.0898136	P03886	FALSE	0.972677	0.879175	TRUE	P03886	Metabolic-Atlas	MT-ND1
445	-0.412025	P03891	FALSE	0.956693	0.509018	TRUE	P03891	Metabolic-Atlas	MT-ND2
446	-0.76891	P03905	FALSE	0.879212	0.148394	TRUE	P03905	Metabolic-Atlas	MT-ND4
447	0.276472	P03915	FALSE	0.954368	0.478099	TRUE	P03915	Metabolic-Atlas	MT-ND5
448	-0.128058	P04004	FALSE	0.96659	0.693673	FALSE	P04004	Non-Metabolic	VTN
449	-0.514506	P04156	FALSE	0.913484	0.221843	FALSE	P04156	Non-Metabolic	PRNP
450	1.0455	P04181	FALSE	0.651738	0.0382292	FALSE	P04181	CRISPR_Metabolic-library ;Metabolic-Atlas	OAT
451	-0.231889	P04216	FALSE	0.940386	0.346948	FALSE	P04216	Non-Metabolic	THY1
452	-0.121707	P04406	FALSE	0.969885	0.784307	FALSE	P04406	CRISPR_Metabolic-library ;Metabolic-Atlas	GAPDH
453	-0.189691	P04792	FALSE	0.941476	0.354719	FALSE	P04792	Non-Metabolic	HSPB1
454	0.851165	P04818	FALSE	0.843158	0.107969	TRUE	P04818	CRISPR_Metabolic-library ;Metabolic-Atlas	TYMS
455	0.161766	P04843	FALSE	0.956214	0.502348	FALSE	P04843	Metabolic-Atlas	RPN1
456	0.259534	P04844	FALSE	0.931534	0.293826	FALSE	P04844	Metabolic-Atlas	RPN2
457	-0.388299	P04899	FALSE	0.833817	0.100553	FALSE	P04899	Non-Metabolic	GNAI2
458	-0.197127	P04899;P08754;P09471;P63096	FALSE	0.939438	0.340443	FALSE	P04899	Non-Metabolic	GNAI2
459	-0.391522	P04899;P08754;P09471;P63096;Q5JWF2	FALSE	0.782566	0.0718439	FALSE	P04899	Non-Metabolic	GNAI2
460	-0.672032	P04899;P08754;P63096	FALSE	0.402527	0.0123967	FALSE	P04899	Non-Metabolic	GNAI2
461	-0.382394	P05023	FALSE	0.91807	0.236845	FALSE	P05023	CRISPR_Metabolic-library ;Metabolic-Atlas	ATP1A1
462	-0.447297	P05023;P54707	FALSE	0.947816	0.407051	TRUE	P05023	CRISPR_Metabolic-library ;Metabolic-Atlas	ATP1A1
463	-0.440873	P05026	FALSE	0.930645	0.28931	FALSE	P05026	CRISPR_Metabolic-library ;Metabolic-Atlas	ATP1B1
464	0.0961041	P05114	FALSE	0.956884	0.511717	FALSE	P05114	Non-Metabolic	HMGN1
465	-0.602725	P05121	FALSE	0.897984	0.181948	TRUE	P05121	Non-Metabolic	SERPINE1
466	0.0491817	P05141	FALSE	0.972932	0.888885	FALSE	P05141	CRISPR_Metabolic-library ;Metabolic-Atlas	SLC25A5
467	-0.0190266	P05141;P12235	FALSE	0.975035	0.976393	FALSE	P05141	CRISPR_Metabolic-library ;Metabolic-Atlas	SLC25A5
468	0.00858281	P05141;P12235;P12236	FALSE	0.975177	0.982837	FALSE	P05141	CRISPR_Metabolic-library ;Metabolic-Atlas	SLC25A5
469	0.00391539	P05141;P12236	FALSE	0.975349	0.990756	FALSE	P05141	CRISPR_Metabolic-library ;Metabolic-Atlas	SLC25A5
470	-0.367318	P05187	FALSE	0.87969	0.149108	FALSE	P05187	Metabolic-Atlas	ALPP
471	0.629987	P05198	FALSE	0.835773	0.102031	FALSE	P05198	Non-Metabolic	EIF2S1
472	-0.178724	P05204	FALSE	0.955658	0.494817	FALSE	P05204	Non-Metabolic	HMGN2
473	0.200895	P05204;Q15651	FALSE	0.883457	0.154954	FALSE	P05204	Non-Metabolic	HMGN2
474	-0.584882	P05386	FALSE	0.70817	0.0488826	FALSE	P05386	Non-Metabolic	RPLP1
475	0.113616	P05387	FALSE	0.956448	0.505578	FALSE	P05387	Non-Metabolic	RPLP2
476	0.25689	P05388	FALSE	0.852033	0.115952	FALSE	P05388	Non-Metabolic	RPLP0
477	0.0511985	P05412	FALSE	0.968523	0.744396	FALSE	P05412	Non-Metabolic	JUN
478	0.0551463	P05412;P17275;P17535	FALSE	0.965621	0.670497	FALSE	P05412	Non-Metabolic	JUN
479	0.541608	P05412;P17535	FALSE	0.553802	0.024731	FALSE	P05412	Non-Metabolic	JUN
480	-0.306471	P05455	FALSE	0.923046	0.255356	FALSE	P05455	Non-Metabolic	SSB
481	-0.181772	P05496	FALSE	0.949538	0.423772	FALSE	P05496	Metabolic-Atlas	ATP5MC1
482	-0.0980809	P05556	FALSE	0.972287	0.864758	TRUE	P05556	Non-Metabolic	ITGB1
483	0.151288	P05783	FALSE	0.951324	0.442487	FALSE	P05783	Non-Metabolic	KRT18
484	-0.819304	P05976;P08590	FALSE	0.900302	0.187055	FALSE	P05976	Non-Metabolic	MYL1
485	-0.257622	P06396	FALSE	0.914289	0.224348	FALSE	P06396	Non-Metabolic	GSN
486	0.575927	P06493	FALSE	0.940703	0.349177	TRUE	P06493	Metabolic-Atlas	CDK1
487	-0.311482	P06576	FALSE	0.944737	0.379992	FALSE	P06576	Metabolic-Atlas	ATP5F1B
488	-1.82157	P06702	FALSE	0.674105	0.0419965	TRUE	P06702	Non-Metabolic	S100A9
489	0.0047803	P06730	FALSE	0.975367	0.991604	TRUE	P06730	Non-Metabolic	EIF4E
490	0.117087	P06733	FALSE	0.970012	0.788231	TRUE	P06733	CRISPR_Metabolic-library ;Metabolic-Atlas	ENO1
491	-0.0195537	P06748	FALSE	0.973021	0.892298	FALSE	P06748	Non-Metabolic	NPM1
492	-0.0716842	P06753	FALSE	0.970692	0.809795	FALSE	P06753	Non-Metabolic	TPM3
493	-0.306022	P06753;P07951;P09493;P67936	FALSE	0.956744	0.509736	FALSE	P06753	Non-Metabolic	TPM3
494	0.119094	P07196	FALSE	0.918991	0.24008	FALSE	P07196	Non-Metabolic	NEFL
495	-2.07522	P07196;P08670;P17661	FALSE	0.914758	0.225831	FALSE	P07196	Non-Metabolic	NEFL
496	0.116068	P07199	FALSE	0.93346	0.304064	FALSE	P07199	Non-Metabolic	CENPB
497	-0.309527	P07237	FALSE	0.794474	0.0771588	FALSE	P07237	Metabolic-Atlas	P4HB
498	-0.0319906	P07305	FALSE	0.971026	0.820783	FALSE	P07305	Non-Metabolic	H1-0
499	0.434255	P07339	FALSE	0.966883	0.70095	TRUE	P07339	Metabolic-Atlas	CTSD
500	-0.422006	P07355	FALSE	0.802341	0.0810444	FALSE	P07355	Non-Metabolic	ANXA2
501	0.894515	P07437	FALSE	0.586999	0.0289282	FALSE	P07437	Non-Metabolic	TUBB
502	0.432052	P07437;P68371	FALSE	0.940434	0.347289	FALSE	P07437	Non-Metabolic	TUBB
503	1.14848	P07437;P68371;Q13509	FALSE	0.480191	0.0174002	FALSE	P07437	Non-Metabolic	TUBB
504	0.629491	P07437;P68371;Q13509;Q13885;Q9BUF5;Q9BVA1	FALSE	0.886562	0.160093	FALSE	P07437	Non-Metabolic	TUBB
505	0.667814	P07437;P68371;Q13509;Q13885;Q9BVA1	FALSE	0.847613	0.111851	FALSE	P07437	Non-Metabolic	TUBB
506	0.288202	P07437;P68371;Q13885;Q9BUF5;Q9BVA1	FALSE	0.96729	0.711315	FALSE	P07437	Non-Metabolic	TUBB
507	1.25408	P07437;P68371;Q13885;Q9BVA1	FALSE	0.382781	0.0114135	FALSE	P07437	Non-Metabolic	TUBB
508	0.997363	P07437;Q13509;Q13885;Q9BVA1	FALSE	0.860022	0.124077	FALSE	P07437	Non-Metabolic	TUBB
509	1.08276	P07437;Q13509;Q9BVA1	FALSE	0.820458	0.0913795	FALSE	P07437	Non-Metabolic	TUBB
510	0.717481	P07737	FALSE	0.873232	0.139958	TRUE	P07737	Non-Metabolic	PFN1
511	-0.306454	P07741	FALSE	0.927352	0.273635	FALSE	P07741	CRISPR_Metabolic-library ;Metabolic-Atlas	APRT
512	0.247452	P07814	FALSE	0.944244	0.375959	FALSE	P07814	Non-Metabolic	EPRS
513	-0.09433	P07900	FALSE	0.970017	0.788394	FALSE	P07900	Non-Metabolic	HSP90AA1
514	-0.0263073	P07900;P08238	FALSE	0.974327	0.945307	FALSE	P07900	Non-Metabolic	HSP90AA1
515	-0.0910108	P07900;P08238;Q58FF8	FALSE	0.968642	0.747739	FALSE	P07900	Non-Metabolic	HSP90AA1
516	0.0226074	P07910	FALSE	0.971636	0.841542	FALSE	P07910	Non-Metabolic	HNRNPC
517	-0.446917	P07919	FALSE	0.948833	0.416775	FALSE	P07919	CRISPR_Metabolic-library ;Metabolic-Atlas	UQCRH
518	-0.457248	P07947	FALSE	0.843502	0.10826	FALSE	P07947	Metabolic-Atlas	YES1
519	-0.423455	P07947;P07948;P12931	FALSE	0.783188	0.072106	FALSE	P07947	Metabolic-Atlas	YES1
520	-0.723706	P07947;P12931	FALSE	0.568397	0.026675	FALSE	P07947	Metabolic-Atlas	YES1
521	-0.818123	P07948	FALSE	0.499917	0.0190814	FALSE	P07948	Metabolic-Atlas	LYN
522	0.00187655	P07951;P09493	FALSE	0.975471	0.996427	TRUE	P07951	Non-Metabolic	TPM2
523	1.20162	P07951;P67936	TRUE	0.0498673	0.000998912	TRUE	P07951	Non-Metabolic	TPM2
524	0.312958	P07992	FALSE	0.955058	0.486909	FALSE	P07992	Non-Metabolic	ERCC1
525	0.673306	P07996	FALSE	0.794096	0.07698	FALSE	P07996	Non-Metabolic	THBS1
526	-0.204151	P08047	FALSE	0.964894	0.654033	FALSE	P08047	Non-Metabolic	SP1
527	-0.0739537	P08134;P61586	FALSE	0.972701	0.880092	TRUE	P08134	Non-Metabolic	RHOC
528	-1.00025	P08174	FALSE	0.0930283	0.00174566	FALSE	P08174	Non-Metabolic	CD55
529	-0.498048	P08195	FALSE	0.866802	0.131801	FALSE	P08195	CRISPR_Metabolic-library ;Metabolic-Atlas	SLC3A2
530	-0.15657	P08238	FALSE	0.962401	0.602698	FALSE	P08238	Non-Metabolic	HSP90AB1
531	0.00863175	P08238;P14625	FALSE	0.975147	0.981467	FALSE	P08238	Non-Metabolic	HSP90AB1
532	-0.153209	P08238;Q58FF8	FALSE	0.966794	0.698723	FALSE	P08238	Non-Metabolic	HSP90AB1
533	0.198816	P08572	FALSE	0.949916	0.427614	FALSE	P08572	Non-Metabolic	COL4A2
534	-0.0188493	P08574	FALSE	0.97483	0.967223	FALSE	P08574	CRISPR_Metabolic-library ;Metabolic-Atlas	CYC1
535	-0.10941	P08579	FALSE	0.94681	0.397829	FALSE	P08579	Non-Metabolic	SNRPB2
536	-0.190843	P08579;P09012	FALSE	0.890041	0.166226	FALSE	P08579	Non-Metabolic	SNRPB2
537	-0.331405	P08582	FALSE	0.906358	0.201705	FALSE	P08582	Non-Metabolic	MELTF
538	-0.0432266	P08621	FALSE	0.96879	0.751952	FALSE	P08621	Non-Metabolic	SNRNP70
539	0.35625	P08651	FALSE	0.917334	0.234311	FALSE	P08651	Non-Metabolic	NFIC
540	-0.40386	P08651;Q12857	FALSE	0.932777	0.30036	FALSE	P08651	Non-Metabolic	NFIC
541	-0.0434273	P08670	FALSE	0.968032	0.730904	FALSE	P08670	Non-Metabolic	VIM
542	0.0501224	P08670;P17661	FALSE	0.962501	0.604609	FALSE	P08670	Non-Metabolic	VIM
543	-0.0138983	P08708	FALSE	0.973773	0.922136	FALSE	P08708	Non-Metabolic	RPS17
544	-0.203584	P08754	FALSE	0.944868	0.381077	FALSE	P08754	Non-Metabolic	GNAI3
545	0.0573721	P08758	FALSE	0.973292	0.902842	TRUE	P08758	Non-Metabolic	ANXA5
546	-0.664331	P08865	FALSE	0.808607	0.0843831	FALSE	P08865	Non-Metabolic	RPSA
547	-0.482136	P09001	FALSE	0.900422	0.187326	FALSE	P09001	Non-Metabolic	MRPL3
548	0.024891	P09012	FALSE	0.971612	0.840705	FALSE	P09012	Non-Metabolic	SNRPA
549	-0.00481732	P09234	FALSE	0.975086	0.978689	FALSE	P09234	Non-Metabolic	SNRPC
550	-0.477825	P09382	FALSE	0.953617	0.468843	FALSE	P09382	Non-Metabolic	LGALS1
551	0.0726514	P09429	FALSE	0.973475	0.910105	TRUE	P09429	Non-Metabolic	HMGB1
552	0.0337818	P09429;P23497	FALSE	0.974415	0.949091	FALSE	P09429	Non-Metabolic	HMGB1
553	-0.0840276	P09471	FALSE	0.968812	0.752562	TRUE	P09471	Non-Metabolic	GNAO1
554	-1.16435	P09496	FALSE	0.609045	0.0318366	TRUE	P09496	Non-Metabolic	CLTA
555	0.817364	P09543;P49750;Q92802	FALSE	0.667253	0.040787	TRUE	P09543	CRISPR_Metabolic-library ;Metabolic-Atlas	CNP
556	-0.0758178	P09651	FALSE	0.955671	0.494983	FALSE	P09651	Non-Metabolic	HNRNPA1
557	0.170304	P09651;P22626;Q32P51	FALSE	0.937259	0.326299	FALSE	P09651	Non-Metabolic	HNRNPA1
558	0.014401	P09651;P51991	FALSE	0.97453	0.954031	FALSE	P09651	Non-Metabolic	HNRNPA1
559	-0.0757647	P09651;P51991;Q32P51	FALSE	0.961148	0.579568	FALSE	P09651	Non-Metabolic	HNRNPA1
560	-0.303124	P09651;Q32P51	FALSE	0.884198	0.156154	FALSE	P09651	Non-Metabolic	HNRNPA1
561	-0.0219518	P09661	FALSE	0.972067	0.856778	FALSE	P09661	Non-Metabolic	SNRPA1
562	0.0023598	P09669	FALSE	0.975471	0.996467	FALSE	P09669	CRISPR_Metabolic-library ;Metabolic-Atlas	COX6C
563	0.903225	P09874	FALSE	0.827963	0.0963451	FALSE	P09874	Metabolic-Atlas	PARP1
564	0.0110268	P0C0S5;Q71UI9	FALSE	0.974766	0.964388	FALSE	P0C0S5	Non-Metabolic	H2AZ1
565	-0.313484	P0C1Z6	FALSE	0.956792	0.510409	TRUE	P0C1Z6	Non-Metabolic	TFPT
566	-0.0601095	P0C7P0	FALSE	0.972109	0.858274	FALSE	P0C7P0	Non-Metabolic	CISD3
567	0.0232128	P0CAP2;Q9BZD3	FALSE	0.973634	0.916498	FALSE	P0CAP2	Non-Metabolic	POLR2M
568	-0.695364	P0CG38	FALSE	0.870127	0.135911	FALSE	P0CG38	Non-Metabolic	POTEI
569	1.0516	P0CG38;P60709;P63261	FALSE	0.940276	0.346183	FALSE	P0CG38	Non-Metabolic	POTEI
570	-0.228831	P0CG38;P60709;P63261;P68133	FALSE	0.917678	0.235489	FALSE	P0CG38	Non-Metabolic	POTEI
571	-0.0536175	P0CJ78	FALSE	0.966865	0.700507	FALSE	P0CJ78	Non-Metabolic	ZNF865
572	0.0466788	P0DMU7;P0DMU8;P0DMU9;P0DMV0;P0DMV1;P0DMV2;Q5DJT8;Q5HYN5;Q8NHU0	FALSE	0.972382	0.868237	FALSE	P0DMU7	Non-Metabolic	CT45A6
573	-0.0327789	P0DMV8;P0DMV9	FALSE	0.970356	0.799006	FALSE	P0DMV8	Non-Metabolic	HSPA1A
574	-0.102072	P0DMV8;P0DMV9;P48741	FALSE	0.960805	0.573516	FALSE	P0DMV8	Non-Metabolic	HSPA1A
575	0.0928551	P0DN76;Q01081	FALSE	0.959758	0.555731	FALSE	P0DN76	Non-Metabolic	U2AF1L5
576	-0.191122	P0DP23;P0DP24;P0DP25	FALSE	0.946658	0.39647	FALSE	P0DP23	Metabolic-Atlas	CALM1
577	0.0547515	P0DPB6	FALSE	0.970705	0.810232	FALSE	P0DPB6	Metabolic-Atlas	POLR1D
578	0.960056	P0DPH7;P0DPH8;Q6PEY2	FALSE	0.558853	0.0253783	FALSE	P0DPH7	Non-Metabolic	TUBA3C
579	0.218809	P10070	FALSE	0.968694	0.749217	FALSE	P10070	Non-Metabolic	GLI2
580	-0.213189	P10071	FALSE	0.969332	0.767655	FALSE	P10071	Non-Metabolic	GLI3
581	-0.626354	P10114;P61225;Q9Y3L5	FALSE	0.815218	0.0881676	FALSE	P10114	Non-Metabolic	RAP2A
582	-0.435333	P10155	FALSE	0.932474	0.298743	FALSE	P10155	Non-Metabolic	RO60
583	-0.410295	P10301	FALSE	0.926981	0.271969	FALSE	P10301	Non-Metabolic	RRAS
584	-0.336967	P10301;P62070	FALSE	0.940003	0.344292	FALSE	P10301	Non-Metabolic	RRAS
585	0.192109	P10412	FALSE	0.907056	0.20353	FALSE	P10412	Non-Metabolic	H1-4
586	-0.428939	P10412;P16401;P16402;P16403	FALSE	0.922552	0.253401	FALSE	P10412	Non-Metabolic	H1-4
587	-0.742394	P10412;P16401;P16402;P16403;P22492;Q02539	FALSE	0.850256	0.114272	FALSE	P10412	Non-Metabolic	H1-4
588	0.409157	P10412;P16401;P16402;P16403;Q02539	FALSE	0.947169	0.401079	FALSE	P10412	Non-Metabolic	H1-4
589	0.515985	P10412;P16401;P16403	FALSE	0.939429	0.340384	FALSE	P10412	Non-Metabolic	H1-4
590	0.879399	P10412;P16402	FALSE	0.574974	0.0274985	FALSE	P10412	Non-Metabolic	H1-4
591	0.149104	P10412;P16402;P16403	FALSE	0.965745	0.673387	FALSE	P10412	Non-Metabolic	H1-4
592	0.173925	P10412;P16402;P16403;P22492;Q02539	FALSE	0.919664	0.242498	FALSE	P10412	Non-Metabolic	H1-4
593	0.195771	P10588	FALSE	0.957373	0.51875	FALSE	P10588	Non-Metabolic	NR2F6
594	0.298094	P10588;P24468	FALSE	0.947667	0.405657	FALSE	P10588	Non-Metabolic	NR2F6
595	0.0945935	P10606	FALSE	0.972959	0.8899	FALSE	P10606	CRISPR_Metabolic-library ;Metabolic-Atlas	COX5B
596	-0.145641	P10619	FALSE	0.961632	0.588309	FALSE	P10619	Metabolic-Atlas	CTSA
597	-0.291467	P10809	FALSE	0.924667	0.261966	FALSE	P10809	Non-Metabolic	HSPD1
598	-0.528149	P10909	FALSE	0.458491	0.0157763	FALSE	P10909	Non-Metabolic	CLU
599	-0.170306	P10915	FALSE	0.960097	0.561378	FALSE	P10915	Non-Metabolic	HAPLN1
600	-0.0500974	P11021	FALSE	0.965241	0.661806	FALSE	P11021	Non-Metabolic	HSPA5
601	0.0805698	P11021;P11142;P34931;P54652	FALSE	0.949064	0.419045	FALSE	P11021	Non-Metabolic	HSPA5
602	-0.0607529	P11142	FALSE	0.963591	0.62626	FALSE	P11142	Non-Metabolic	HSPA8
603	-0.0394812	P11142;P34931;P54652	FALSE	0.964907	0.654305	FALSE	P11142	Non-Metabolic	HSPA8
604	0.0343891	P11142;P38646;P54652	FALSE	0.969402	0.769747	FALSE	P11142	Non-Metabolic	HSPA8
605	0.0380945	P11142;P54652	FALSE	0.966963	0.702971	FALSE	P11142	Non-Metabolic	HSPA8
606	-0.669232	P11166	FALSE	0.526742	0.0216507	FALSE	P11166	CRISPR_Metabolic-library ;Metabolic-Atlas	SLC2A1
607	-0.142837	P11171	FALSE	0.9563	0.50353	FALSE	P11171	Non-Metabolic	EPB41
608	-0.591518	P11171;Q9Y2J2	FALSE	0.902171	0.191366	FALSE	P11171	Non-Metabolic	EPB41
609	-1.25529	P11177	FALSE	0.423791	0.0135655	FALSE	P11177	CRISPR_Metabolic-library ;Metabolic-Atlas	PDHB
610	0.0744917	P11233	FALSE	0.972242	0.863101	FALSE	P11233	Non-Metabolic	RALA
611	-0.601817	P11233;P11234	FALSE	0.823007	0.0930157	FALSE	P11233	Non-Metabolic	RALA
612	-0.272223	P11277	FALSE	0.956161	0.501625	FALSE	P11277	Non-Metabolic	SPTB
613	-0.342791	P11277;Q01082	FALSE	0.918329	0.237745	FALSE	P11277	Non-Metabolic	SPTB
614	0.114543	P11387	FALSE	0.928186	0.277456	FALSE	P11387	Non-Metabolic	TOP1
615	0.19723	P11387;Q969P6	FALSE	0.804261	0.0820432	FALSE	P11387	Non-Metabolic	TOP1
616	0.0411236	P11388	FALSE	0.966153	0.683036	FALSE	P11388	Non-Metabolic	TOP2A
617	0.0970769	P11388;Q02880	FALSE	0.941077	0.351841	FALSE	P11388	Non-Metabolic	TOP2A
618	-0.251419	P11413	FALSE	0.962665	0.60778	TRUE	P11413	CRISPR_Metabolic-library ;Metabolic-Atlas	G6PD
619	0.280009	P11474	FALSE	0.933511	0.304341	FALSE	P11474	Non-Metabolic	ESRRA
620	-0.0469114	P11940	FALSE	0.969838	0.782872	FALSE	P11940	Non-Metabolic	PABPC1
621	0.17545	P11940;Q13310	FALSE	0.935804	0.317443	FALSE	P11940	Non-Metabolic	PABPC1
622	-0.183574	P11940;Q96DU9	FALSE	0.953583	0.468432	FALSE	P11940	Non-Metabolic	PABPC1
623	0.275784	P12004	FALSE	0.875397	0.142911	FALSE	P12004	Non-Metabolic	PCNA
624	-0.240669	P12074	FALSE	0.966398	0.68896	TRUE	P12074	CRISPR_Metabolic-library ;Metabolic-Atlas	COX6A1
625	-0.201128	P12235	FALSE	0.965562	0.669146	FALSE	P12235	CRISPR_Metabolic-library ;Metabolic-Atlas	SLC25A4
626	0.209537	P12235;P12236	FALSE	0.966106	0.681909	FALSE	P12235	CRISPR_Metabolic-library ;Metabolic-Atlas	SLC25A4
627	0.0263266	P12236	FALSE	0.974515	0.953367	FALSE	P12236	CRISPR_Metabolic-library ;Metabolic-Atlas	SLC25A6
628	-0.0895166	P12268	FALSE	0.97095	0.818248	TRUE	P12268	CRISPR_Metabolic-library ;Metabolic-Atlas	IMPDH2
629	-0.372314	P12270	FALSE	0.583797	0.0285375	FALSE	P12270	Metabolic-Atlas	TPR
630	0.497391	P12273	FALSE	0.945034	0.382457	TRUE	P12273	Non-Metabolic	PIP
631	0.108178	P12814	FALSE	0.954384	0.478304	FALSE	P12814	Non-Metabolic	ACTN1
632	0.350777	P12814;Q08043	FALSE	0.931383	0.293049	FALSE	P12814	Non-Metabolic	ACTN1
633	0.118718	P12956	FALSE	0.93591	0.318074	FALSE	P12956	Non-Metabolic	XRCC6
634	0.18424	P13010	FALSE	0.834211	0.100847	FALSE	P13010	Non-Metabolic	XRCC5
635	0.142813	P13056	FALSE	0.966832	0.699675	TRUE	P13056	Non-Metabolic	NR2C1
636	0.00943458	P13073	FALSE	0.975295	0.988289	FALSE	P13073	CRISPR_Metabolic-library ;Metabolic-Atlas	COX4I1
637	-1.34022	P13473	FALSE	0.55442	0.0248087	FALSE	P13473	Non-Metabolic	LAMP2
638	-0.22588	P13639	FALSE	0.95338	0.465989	FALSE	P13639	Metabolic-Atlas	EEF2
639	0.0150599	P13639;Q15029	FALSE	0.974733	0.962924	FALSE	P13639	Metabolic-Atlas	EEF2
640	0.227649	P13646	FALSE	0.955466	0.492264	FALSE	P13646	Non-Metabolic	KRT13
641	-0.165999	P13674	FALSE	0.962389	0.602472	FALSE	P13674	CRISPR_Metabolic-library ;Metabolic-Atlas	P4HA1
642	0.83114	P13682	FALSE	0.831873	0.0991212	TRUE	P13682	Non-Metabolic	ZNF35
643	-0.408017	P13804	FALSE	0.915319	0.227632	FALSE	P13804	CRISPR_Metabolic-library ;Metabolic-Atlas	ETFA
644	-0.501887	P13861	FALSE	0.715319	0.0505452	FALSE	P13861	Metabolic-Atlas	PRKAR2A
645	-0.309082	P13861;P31323	FALSE	0.929004	0.2813	FALSE	P13861	Metabolic-Atlas	PRKAR2A
646	-0.328186	P13987	FALSE	0.879036	0.148133	FALSE	P13987	Non-Metabolic	CD59
647	0.616692	P14316	FALSE	0.748344	0.0595112	FALSE	P14316	Non-Metabolic	IRF2
648	-0.978093	P14373	FALSE	0.241635	0.00623226	FALSE	P14373	Non-Metabolic	TRIM27
649	0.0590152	P14384	FALSE	0.972947	0.88943	TRUE	P14384	Non-Metabolic	CPM
650	0.189106	P14406	FALSE	0.969635	0.776713	FALSE	P14406	CRISPR_Metabolic-library ;Metabolic-Atlas	COX7A2
651	0.589357	P14618	FALSE	0.920049	0.243903	TRUE	P14618	CRISPR_Metabolic-library ;Metabolic-Atlas	PKM
652	-0.338369	P14625	FALSE	0.944893	0.381284	FALSE	P14625	Non-Metabolic	HSP90B1
653	0.0320184	P14678	FALSE	0.970799	0.813291	FALSE	P14678	Non-Metabolic	SNRPB
654	-0.27429	P14854	FALSE	0.967074	0.705781	FALSE	P14854	CRISPR_Metabolic-library ;Metabolic-Atlas	COX6B1
655	1.7934	P14859	FALSE	0.222081	0.00564838	TRUE	P14859	Non-Metabolic	POU2F1
656	0.013012	P14866	FALSE	0.973497	0.910992	FALSE	P14866	Non-Metabolic	HNRNPL
657	0.136537	P14866;Q8WVV9	FALSE	0.942494	0.362269	FALSE	P14866	Non-Metabolic	HNRNPL
658	-0.0402323	P14868	FALSE	0.97108	0.8226	FALSE	P14868	Non-Metabolic	DARS
659	-0.557388	P14923	FALSE	0.85703	0.120919	FALSE	P14923	Non-Metabolic	JUP
660	-0.165878	P14923;P35222	FALSE	0.93804	0.331244	FALSE	P14923	Non-Metabolic	JUP
661	-0.481253	P14927	FALSE	0.954651	0.481687	FALSE	P14927	CRISPR_Metabolic-library ;Metabolic-Atlas	UQCRB
662	0.628889	P15144	FALSE	0.705186	0.0482133	TRUE	P15144	Metabolic-Atlas	ANPEP
663	0.132803	P15311	FALSE	0.953268	0.464651	FALSE	P15311	Non-Metabolic	EZR
664	-0.180622	P15311;P26038	FALSE	0.934086	0.307533	FALSE	P15311	Non-Metabolic	EZR
665	-0.806203	P15313;P21281	FALSE	0.515927	0.0205753	FALSE	P15313	CRISPR_Metabolic-library ;Metabolic-Atlas	ATP6V1B1
666	-0.23706	P15328	FALSE	0.95357	0.468268	FALSE	P15328	CRISPR_Metabolic-library ;Metabolic-Atlas	FOLR1
667	-0.0248657	P15336	FALSE	0.971801	0.847316	FALSE	P15336	Non-Metabolic	ATF2
668	0.292217	P15336;P17544	FALSE	0.951721	0.446852	TRUE	P15336	Non-Metabolic	ATF2
669	0.0330663	P15336;P17544;Q02930	FALSE	0.970981	0.819282	FALSE	P15336	Non-Metabolic	ATF2
670	0.42478	P15407	FALSE	0.938354	0.333268	FALSE	P15407	Metabolic-Atlas	FOSL1
671	0.120414	P15408	FALSE	0.950967	0.438631	FALSE	P15408	Non-Metabolic	FOSL2
672	0.0212256	P15531	FALSE	0.975075	0.978215	FALSE	P15531	CRISPR_Metabolic-library ;Metabolic-Atlas	NME1
673	-0.0272154	P15531;P22392	FALSE	0.974642	0.95892	FALSE	P15531	CRISPR_Metabolic-library ;Metabolic-Atlas	NME1
674	0.0637341	P15880	FALSE	0.961623	0.588153	FALSE	P15880	Non-Metabolic	RPS2
675	-0.142961	P15927	FALSE	0.933724	0.305518	FALSE	P15927	Non-Metabolic	RPA2
676	0.419351	P15954	FALSE	0.947212	0.401471	TRUE	P15954	CRISPR_Metabolic-library ;Metabolic-Atlas	COX7C
677	-0.586162	P16070	FALSE	0.356317	0.0102251	FALSE	P16070	Non-Metabolic	CD44
678	-0.119584	P16104	FALSE	0.944097	0.374774	FALSE	P16104	Non-Metabolic	H2AFX
679	-0.219349	P16104;Q8IUE6	FALSE	0.921759	0.250318	FALSE	P16104	Non-Metabolic	H2AFX
680	0.334438	P16220	FALSE	0.856145	0.120012	FALSE	P16220	Non-Metabolic	CREB1
681	0.245768	P16220;P18846	FALSE	0.820387	0.0913348	FALSE	P16220	Non-Metabolic	CREB1
682	0.156715	P16260	FALSE	0.968523	0.744401	TRUE	P16260	CRISPR_Metabolic-library ;Metabolic-Atlas	SLC25A16
683	0.0293188	P16278	FALSE	0.972533	0.873792	FALSE	P16278	CRISPR_Metabolic-library ;Metabolic-Atlas	GLB1
684	0.239589	P16298;P48454;Q08209	FALSE	0.965873	0.676387	FALSE	P16298	Metabolic-Atlas	PPP3CB
685	0.0460582	P16333	FALSE	0.96805	0.731396	FALSE	P16333	Non-Metabolic	NCK1
686	0.361721	P16403	FALSE	0.507219	0.0197621	FALSE	P16403	Non-Metabolic	H1-2
687	0.139456	P16520;P62873	FALSE	0.971814	0.847771	FALSE	P16520	Non-Metabolic	GNB3
688	-1.19652	P16520;P62873;P62879	FALSE	0.708425	0.0489405	FALSE	P16520	Non-Metabolic	GNB3
689	-0.398368	P16520;P62873;P62879;Q9HAV0	FALSE	0.786195	0.073397	FALSE	P16520	Non-Metabolic	GNB3
690	0.747918	P16615	FALSE	0.657034	0.0390755	FALSE	P16615	CRISPR_Metabolic-library ;Metabolic-Atlas	ATP2A2
691	-0.109021	P16989	FALSE	0.954216	0.476207	FALSE	P16989	Non-Metabolic	YBX3
692	-0.0710232	P16989;P67809;Q9Y2T7	FALSE	0.966378	0.688486	FALSE	P16989	Non-Metabolic	YBX3
693	0.0836367	P17010	FALSE	0.966864	0.700485	FALSE	P17010	Non-Metabolic	ZFX
694	0.961615	P17010;Q9Y462	FALSE	0.763348	0.0644555	TRUE	P17010	Non-Metabolic	ZFX
695	-0.0132462	P17026	FALSE	0.973271	0.902039	FALSE	P17026	Non-Metabolic	ZNF22
696	0.192324	P17028	FALSE	0.961373	0.583613	FALSE	P17028	Non-Metabolic	ZNF24
697	0.0352171	P17029	FALSE	0.973999	0.931481	FALSE	P17029	Non-Metabolic	ZKSCAN1
698	0.658948	P17041	FALSE	0.69275	0.0455695	FALSE	P17041	Non-Metabolic	ZNF32
699	-0.0613261	P17096	FALSE	0.96359	0.62624	FALSE	P17096	Non-Metabolic	HMGA1
700	-0.517116	P17152	FALSE	0.89708	0.180026	TRUE	P17152	Non-Metabolic	TMEM11
701	0.213015	P17275	FALSE	0.944968	0.381906	FALSE	P17275	Non-Metabolic	JUNB
702	-0.0101484	P17302	FALSE	0.974569	0.955739	FALSE	P17302	Non-Metabolic	GJA1
703	0.0573275	P17480	FALSE	0.963122	0.616771	FALSE	P17480	Non-Metabolic	UBTF
704	0.670621	P17482	FALSE	0.863796	0.128274	FALSE	P17482	Non-Metabolic	HOXB9
705	-0.0233575	P17482;P31274	FALSE	0.97478	0.964984	TRUE	P17482	Non-Metabolic	HOXB9
706	0.168527	P17535	FALSE	0.925391	0.265022	FALSE	P17535	Non-Metabolic	JUND
707	0.329134	P17544	FALSE	0.808608	0.0843832	FALSE	P17544	Non-Metabolic	ATF7
708	1.83879	P17568	FALSE	0.822646	0.092781	TRUE	P17568	CRISPR_Metabolic-library ;Metabolic-Atlas	NDUFB7
709	-0.923132	P17612	FALSE	0.404609	0.0125057	TRUE	P17612	Metabolic-Atlas	PRKACA
710	0.0744125	P17676	FALSE	0.962548	0.605517	FALSE	P17676	Non-Metabolic	CEBPB
711	1.51683	P17812	FALSE	0.555911	0.0249982	TRUE	P17812	CRISPR_Metabolic-library ;Metabolic-Atlas	CTPS1
712	0.149942	P17844	FALSE	0.902968	0.193259	FALSE	P17844	Non-Metabolic	DDX5
713	0.184308	P17844;Q92841	FALSE	0.914546	0.225158	FALSE	P17844	Non-Metabolic	DDX5
714	1.42185	P17931	FALSE	0.448894	0.0151219	TRUE	P17931	Non-Metabolic	LGALS3
715	-2.6529	P17980	TRUE	0.0223591	0.000503741	TRUE	P17980	Non-Metabolic	PSMC3
716	0.932838	P17987	FALSE	0.726588	0.0533505	TRUE	P17987	Non-Metabolic	TCP1
717	-0.193605	P18031	FALSE	0.965435	0.66622	TRUE	P18031	Metabolic-Atlas	PTPN1
718	0.0839351	P18077	FALSE	0.948076	0.409502	FALSE	P18077	Non-Metabolic	RPL35A
719	0.0161409	P18085	FALSE	0.97452	0.95359	FALSE	P18085	Non-Metabolic	ARF4
720	0.0880929	P18124	FALSE	0.933538	0.304494	FALSE	P18124	Non-Metabolic	RPL7
721	-0.0719051	P18146	FALSE	0.969488	0.772305	FALSE	P18146	Non-Metabolic	EGR1
722	-0.465894	P18206	FALSE	0.881799	0.152331	FALSE	P18206	Non-Metabolic	VCL
723	0.0578865	P18583	FALSE	0.963492	0.624243	FALSE	P18583	Non-Metabolic	SON
724	0.106778	P18621	FALSE	0.939149	0.338504	FALSE	P18621	Non-Metabolic	RPL17
725	0.314131	P18754	FALSE	0.850122	0.114147	FALSE	P18754	Non-Metabolic	RCC1
726	0.118351	P18846	FALSE	0.963062	0.615586	FALSE	P18846	Non-Metabolic	ATF1
727	0.0255582	P18847	FALSE	0.973745	0.921004	TRUE	P18847	Non-Metabolic	ATF3
728	0.588814	P18887	FALSE	0.909508	0.210178	FALSE	P18887	Non-Metabolic	XRCC1
729	0.240365	P19022	FALSE	0.947534	0.404424	TRUE	P19022	Non-Metabolic	CDH2
730	-0.636032	P19086	FALSE	0.853315	0.117192	FALSE	P19086	Non-Metabolic	GNAZ
731	-0.472516	P19256	FALSE	0.858033	0.121962	FALSE	P19256	Non-Metabolic	CD58
732	-0.0331399	P19338	FALSE	0.969441	0.770891	FALSE	P19338	Non-Metabolic	NCL
733	0.0327903	P19367	FALSE	0.973615	0.91572	FALSE	P19367	CRISPR_Metabolic-library ;Metabolic-Atlas	HK1
734	-0.0159783	P19367;P52789	FALSE	0.974761	0.964137	FALSE	P19367	CRISPR_Metabolic-library ;Metabolic-Atlas	HK1
735	0.0482624	P19367;P52789;Q2TB90	FALSE	0.973046	0.89326	FALSE	P19367	CRISPR_Metabolic-library ;Metabolic-Atlas	HK1
736	0.228417	P19367;Q2TB90	FALSE	0.96046	0.567547	FALSE	P19367	CRISPR_Metabolic-library ;Metabolic-Atlas	HK1
737	-0.0136838	P19387	FALSE	0.973439	0.908658	FALSE	P19387	Metabolic-Atlas	POLR2C
738	0.15556	P19388	FALSE	0.919266	0.241064	FALSE	P19388	Metabolic-Atlas	POLR2E
739	0.0197642	P19404	FALSE	0.974958	0.972945	FALSE	P19404	CRISPR_Metabolic-library ;Metabolic-Atlas	NDUFV2
740	0.731719	P19447	FALSE	0.87432	0.141428	FALSE	P19447	Non-Metabolic	ERCC3
741	-0.0120849	P19484;P19532	FALSE	0.974001	0.93155	FALSE	P19484	Non-Metabolic	TFEB
742	0.177457	P19525	FALSE	0.904367	0.196664	FALSE	P19525	Metabolic-Atlas	EIF2AK2
743	-0.0830291	P19532	FALSE	0.964348	0.642132	FALSE	P19532	Non-Metabolic	TFE3
744	0.361448	P19784	FALSE	0.451574	0.0153011	FALSE	P19784	Metabolic-Atlas	CSNK2A2
745	1.12755	P19793;P28702	FALSE	0.819208	0.0905953	TRUE	P19793	Metabolic-Atlas	RXRA
746	0.784731	P20042	FALSE	0.908712	0.207975	FALSE	P20042	Non-Metabolic	EIF2S2
747	0.175623	P20226	FALSE	0.902528	0.192208	FALSE	P20226	Non-Metabolic	TBP
748	-0.435035	P20339;P51148;P61020	FALSE	0.953155	0.463304	FALSE	P20339	Non-Metabolic	RAB5A
749	0.129547	P20671	FALSE	0.937167	0.325728	FALSE	P20671	Non-Metabolic	H2AC7
750	-0.255704	P20671;Q16777	FALSE	0.955795	0.49665	FALSE	P20671	Non-Metabolic	H2AC7
751	-0.63491	P20671;Q16777;Q93077	FALSE	0.53797	0.0228556	FALSE	P20671	Non-Metabolic	H2AC7
752	-0.223811	P20674	FALSE	0.967296	0.711465	FALSE	P20674	CRISPR_Metabolic-library ;Metabolic-Atlas	COX5A
753	-0.0259065	P20700	FALSE	0.970415	0.800891	FALSE	P20700	Non-Metabolic	LMNB1
754	-0.132686	P20700;Q03252	FALSE	0.913037	0.220472	FALSE	P20700	Non-Metabolic	LMNB1
755	-0.157213	P20908	FALSE	0.967387	0.713823	TRUE	P20908	Non-Metabolic	COL5A1
756	0.453183	P21127	FALSE	0.910698	0.213548	FALSE	P21127	Metabolic-Atlas	CDK11B
757	0.0205535	P21246	FALSE	0.97415	0.937807	TRUE	P21246	Non-Metabolic	PTN
758	-0.340876	P21281	FALSE	0.839921	0.105293	FALSE	P21281	CRISPR_Metabolic-library ;Metabolic-Atlas	ATP6V1B2
759	-0.13444	P21333	FALSE	0.946949	0.399084	FALSE	P21333	Non-Metabolic	FLNA
760	-0.320095	P21333;Q14315	FALSE	0.896926	0.179702	FALSE	P21333	Non-Metabolic	FLNA
761	-0.524434	P21675	FALSE	0.9219	0.250861	FALSE	P21675	Metabolic-Atlas	TAF1
762	-1.04973	P21741	TRUE	0.0443386	0.000906059	TRUE	P21741	Non-Metabolic	MDK
763	-0.174078	P21796	FALSE	0.962556	0.605678	FALSE	P21796	CRISPR_Metabolic-library	VDAC1
764	0.594417	P21980	FALSE	0.818212	0.0899788	FALSE	P21980	Metabolic-Atlas	TGM2
765	0.0733187	P22087	FALSE	0.956782	0.510272	FALSE	P22087	Metabolic-Atlas	FBL
766	0.29538	P22102	FALSE	0.959568	0.552607	TRUE	P22102	CRISPR_Metabolic-library ;Metabolic-Atlas	GART
767	0.072958	P22392	FALSE	0.973218	0.899935	FALSE	P22392	CRISPR_Metabolic-library ;Metabolic-Atlas	NME2
768	0.222496	P22415	FALSE	0.95351	0.46755	FALSE	P22415	Non-Metabolic	USF1
769	0.241694	P22415;Q15853	FALSE	0.828512	0.0967266	FALSE	P22415	Non-Metabolic	USF1
770	0.42489	P22570	FALSE	0.910352	0.212558	TRUE	P22570	CRISPR_Metabolic-library ;Metabolic-Atlas	FDXR
771	-0.0944994	P22626	FALSE	0.955292	0.48997	FALSE	P22626	Non-Metabolic	HNRNPA2B1
772	0.117223	P22670	FALSE	0.952873	0.459982	FALSE	P22670	Non-Metabolic	RFX1
773	-0.927189	P22670;P48378;P48380	FALSE	0.78904	0.0746541	TRUE	P22670	Non-Metabolic	RFX1
774	0.0754268	P22695	FALSE	0.974152	0.937896	FALSE	P22695	CRISPR_Metabolic-library ;Metabolic-Atlas	UQCRC2
775	-0.46424	P23229	FALSE	0.905535	0.199593	FALSE	P23229	Non-Metabolic	ITGA6
776	0.244067	P23246	FALSE	0.90797	0.205962	FALSE	P23246	Non-Metabolic	SFPQ
777	0.0842341	P23246;Q15233	FALSE	0.965535	0.668528	FALSE	P23246	Non-Metabolic	SFPQ
778	0.538536	P23258	FALSE	0.751209	0.060407	FALSE	P23258	Non-Metabolic	TUBG1
779	0.316767	P23284	FALSE	0.911893	0.217037	FALSE	P23284	Metabolic-Atlas	PPIB
780	0.135224	P23396	FALSE	0.914072	0.223666	FALSE	P23396	Non-Metabolic	RPS3
781	-0.113914	P23497	FALSE	0.959439	0.550507	FALSE	P23497	Non-Metabolic	SP100
782	-0.124331	P23497;Q9H930	FALSE	0.941457	0.354581	FALSE	P23497	Non-Metabolic	SP100
783	0.463827	P23511	FALSE	0.912673	0.219369	TRUE	P23511	Non-Metabolic	NFYA
784	0.161515	P23528	FALSE	0.965292	0.662953	FALSE	P23528	Non-Metabolic	CFL1
785	-0.256137	P23528;P60981;Q9Y281	FALSE	0.962064	0.596323	FALSE	P23528	Non-Metabolic	CFL1
786	0.0705654	P23528;Q9Y281	FALSE	0.972037	0.855709	FALSE	P23528	Non-Metabolic	CFL1
787	-0.226268	P23677	FALSE	0.966501	0.691488	TRUE	P23677	CRISPR_Metabolic-library ;Metabolic-Atlas	ITPKA
788	0.041895	P24311	FALSE	0.974196	0.93974	FALSE	P24311	CRISPR_Metabolic-library ;Metabolic-Atlas	COX7B
789	-0.547272	P24390	FALSE	0.934736	0.311212	TRUE	P24390	Non-Metabolic	KDELR1
790	-0.0126145	P24390;P33947	FALSE	0.974911	0.970818	FALSE	P24390	Non-Metabolic	KDELR1
791	0.105601	P24468	FALSE	0.967957	0.728882	FALSE	P24468	Non-Metabolic	NR2F2
792	0.112266	P24539	FALSE	0.970778	0.812607	FALSE	P24539	Metabolic-Atlas	ATP5PB
793	0.0513133	P24844	FALSE	0.972129	0.859023	FALSE	P24844	Non-Metabolic	MYL9
794	0.0614544	P24928	FALSE	0.96232	0.601143	FALSE	P24928	Metabolic-Atlas	POLR2A
795	-0.29697	P25205	FALSE	0.945452	0.385977	FALSE	P25205	Non-Metabolic	MCM3
796	0.0855184	P25208	FALSE	0.967192	0.708787	FALSE	P25208	Non-Metabolic	NFYB
797	0.182472	P25398	FALSE	0.945586	0.387114	FALSE	P25398	Non-Metabolic	RPS12
798	-0.0344056	P25440	FALSE	0.974054	0.933749	FALSE	P25440	Non-Metabolic	BRD2
799	-0.123227	P25440;Q15059	FALSE	0.969329	0.767558	TRUE	P25440	Non-Metabolic	BRD2
800	0.689351	P25490	FALSE	0.912626	0.219227	FALSE	P25490	Non-Metabolic	YY1
801	0.136439	P25685	FALSE	0.935075	0.313164	FALSE	P25685	Non-Metabolic	DNAJB1
802	0.147895	P25685;Q9UDY4	FALSE	0.959483	0.551222	FALSE	P25685	Non-Metabolic	DNAJB1
803	-0.528896	P25705	FALSE	0.905574	0.199692	FALSE	P25705	Metabolic-Atlas	ATP5F1A
804	-0.712529	P25942	FALSE	0.188439	0.00472271	FALSE	P25942	Non-Metabolic	CD40
805	-0.340773	P26006	FALSE	0.961409	0.584257	FALSE	P26006	Non-Metabolic	ITGA3
806	0.112804	P26038	FALSE	0.969182	0.763252	TRUE	P26038	Non-Metabolic	MSN
807	0.105139	P26196	FALSE	0.957065	0.514297	FALSE	P26196	Non-Metabolic	DDX6
808	0.177774	P26232	FALSE	0.965284	0.662774	TRUE	P26232	Non-Metabolic	CTNNA2
809	-0.357893	P26232;P35221	FALSE	0.874576	0.141778	FALSE	P26232	Non-Metabolic	CTNNA2
810	0.482594	P26358	FALSE	0.936251	0.320116	FALSE	P26358	Metabolic-Atlas	DNMT1
811	0.125665	P26368	FALSE	0.944437	0.377533	FALSE	P26368	Non-Metabolic	U2AF2
812	0.0330099	P26373	FALSE	0.967599	0.719337	FALSE	P26373	Non-Metabolic	RPL13
813	1.31115	P26583	FALSE	0.826241	0.095165	TRUE	P26583	Non-Metabolic	HMGB2
814	0.0849675	P26599	FALSE	0.959657	0.554066	FALSE	P26599	Non-Metabolic	PTBP1
815	-0.447289	P26641	FALSE	0.84	0.105357	FALSE	P26641	Non-Metabolic	EEF1G
816	-0.258969	P27105	FALSE	0.935774	0.317265	FALSE	P27105	Non-Metabolic	STOM
817	-0.114377	P27348	FALSE	0.9598	0.556434	FALSE	P27348	Non-Metabolic	YWHAQ
818	-0.251531	P27348;P31946;P31947;P61981;P62258;P63104;Q04917	FALSE	0.878826	0.147822	FALSE	P27348	Non-Metabolic	YWHAQ
819	0.131511	P27348;P31946;P61981;P62258;P63104;Q04917	FALSE	0.968909	0.75534	TRUE	P27348	Non-Metabolic	YWHAQ
820	-0.407503	P27348;P31946;P61981;Q04917	FALSE	0.943679	0.371441	FALSE	P27348	Non-Metabolic	YWHAQ
821	-0.548629	P27449	FALSE	0.925041	0.263537	FALSE	P27449	CRISPR_Metabolic-library ;Metabolic-Atlas	ATP6V0C
822	0.074696	P27635	FALSE	0.964371	0.642612	FALSE	P27635	Non-Metabolic	RPL10
823	-0.386223	P27658	FALSE	0.929743	0.284854	FALSE	P27658	Non-Metabolic	COL8A1
824	-0.237656	P27694	FALSE	0.754767	0.06155	FALSE	P27694	Non-Metabolic	RPA1
825	0.153622	P27708	FALSE	0.968723	0.75003	FALSE	P27708	CRISPR_Metabolic-library ;Metabolic-Atlas	CAD
826	-0.525942	P27797	FALSE	0.832574	0.0996331	FALSE	P27797	Non-Metabolic	CALR
827	0.411538	P27816	FALSE	0.959887	0.557868	FALSE	P27816	Non-Metabolic	MAP4
828	-0.428225	P27824	FALSE	0.907595	0.204956	FALSE	P27824	Non-Metabolic	CANX
829	-0.312399	P28288	FALSE	0.942588	0.362981	FALSE	P28288	CRISPR_Metabolic-library ;Metabolic-Atlas	ABCD3
830	-0.210223	P28289	FALSE	0.9493	0.421392	TRUE	P28289	Non-Metabolic	TMOD1
831	-0.201876	P28289;Q9NYL9	FALSE	0.908989	0.208737	FALSE	P28289	Non-Metabolic	TMOD1
832	-0.00544008	P28290	FALSE	0.974726	0.962589	FALSE	P28290	Non-Metabolic	ITPRID2
833	0.40852	P28300	FALSE	0.919543	0.242063	FALSE	P28300	CRISPR_Metabolic-library ;Metabolic-Atlas	LOX
834	-0.0570398	P28331	FALSE	0.974008	0.931834	FALSE	P28331	CRISPR_Metabolic-library ;Metabolic-Atlas	NDUFS1
835	0.271673	P28347	FALSE	0.709161	0.0491079	FALSE	P28347	Non-Metabolic	TEAD1
836	0.167669	P28347;Q15561;Q99594	FALSE	0.944248	0.375994	FALSE	P28347	Non-Metabolic	TEAD1
837	-0.407397	P28347;Q99594	FALSE	0.911786	0.216719	FALSE	P28347	Non-Metabolic	TEAD1
838	0.0878133	P28370	FALSE	0.941621	0.355783	FALSE	P28370	Non-Metabolic	SMARCA1
839	0.36157	P28702	FALSE	0.958028	0.528451	FALSE	P28702	Non-Metabolic	RXRB
840	-0.161826	P28799	FALSE	0.957507	0.52071	FALSE	P28799	Non-Metabolic	GRN
841	-1.45591	P29317	FALSE	0.0614711	0.00119062	TRUE	P29317	Metabolic-Atlas	EPHA2
842	0.489635	P29372	FALSE	0.867683	0.132869	FALSE	P29372	Metabolic-Atlas	MPG
843	0.0807742	P29374	FALSE	0.969272	0.765896	FALSE	P29374	Metabolic-Atlas	ARID4A
844	0.194335	P29375	FALSE	0.90935	0.209738	FALSE	P29375	CRISPR_Metabolic-library ;Metabolic-Atlas	KDM5A
845	0.132	P29558	FALSE	0.952898	0.46028	FALSE	P29558	Non-Metabolic	RBMS1
846	-0.0930917	P29558;Q15434	FALSE	0.961015	0.577217	FALSE	P29558	Non-Metabolic	RBMS1
847	0.00896749	P29558;Q15434;Q6XE24	FALSE	0.974434	0.949908	FALSE	P29558	Non-Metabolic	RBMS1
848	-0.111451	P29558;Q6XE24	FALSE	0.950807	0.436913	FALSE	P29558	Non-Metabolic	RBMS1
849	0.0144182	P29590	FALSE	0.973518	0.911825	FALSE	P29590	Non-Metabolic	PML
850	0.502008	P29597	FALSE	0.882024	0.152683	FALSE	P29597	Metabolic-Atlas	TYK2
851	-0.127034	P29692	FALSE	0.959517	0.55178	FALSE	P29692	Non-Metabolic	EEF1D
852	-0.0481546	P29992	FALSE	0.973002	0.891559	FALSE	P29992	Non-Metabolic	GNA11
853	0.647295	P30041	FALSE	0.809418	0.0848322	TRUE	P30041	CRISPR_Metabolic-library ;Metabolic-Atlas	PRDX6
854	-0.628907	P30043	FALSE	0.860516	0.124612	TRUE	P30043	CRISPR_Metabolic-library ;Metabolic-Atlas	BLVRB
855	-0.119464	P30044	FALSE	0.969254	0.765377	TRUE	P30044	CRISPR_Metabolic-library ;Metabolic-Atlas	PRDX5
856	-0.381397	P30048	FALSE	0.947976	0.408558	FALSE	P30048	CRISPR_Metabolic-library ;Metabolic-Atlas	PRDX3
857	-0.664329	P30049	FALSE	0.926242	0.268698	FALSE	P30049	Metabolic-Atlas	ATP5F1D
858	0.00779681	P30050	FALSE	0.973908	0.927682	FALSE	P30050	Non-Metabolic	RPL12
859	0.412788	P30101	FALSE	0.945429	0.385779	FALSE	P30101	Metabolic-Atlas	PDIA3
860	-0.146309	P30153	FALSE	0.952749	0.458534	FALSE	P30153	Metabolic-Atlas	PPP2R1A
861	0.840262	P30260	FALSE	0.854402	0.118261	FALSE	P30260	Non-Metabolic	CDC27
862	-0.183208	P30414	FALSE	0.940742	0.349455	FALSE	P30414	Metabolic-Atlas	NKTR
863	-0.19715	P30530	FALSE	0.96066	0.570999	TRUE	P30530	Metabolic-Atlas	AXL
864	0.304532	P30536	FALSE	0.953184	0.463647	FALSE	P30536	Non-Metabolic	TSPO
865	0.378663	P30837	FALSE	0.952864	0.459883	TRUE	P30837	CRISPR_Metabolic-library ;Metabolic-Atlas	ALDH1B1
866	-0.00933414	P30876	FALSE	0.974192	0.939568	FALSE	P30876	Metabolic-Atlas	POLR2B
867	-0.448841	P31276	FALSE	0.551796	0.0244807	FALSE	P31276	Non-Metabolic	HOXC13
868	0.131538	P31431	FALSE	0.967942	0.728466	FALSE	P31431	Non-Metabolic	SDC4
869	0.188139	P31483	FALSE	0.944736	0.379984	FALSE	P31483	Non-Metabolic	TIA1
870	0.176837	P31483;Q01085	FALSE	0.928408	0.278489	FALSE	P31483	Non-Metabolic	TIA1
871	0.828016	P31689	FALSE	0.580678	0.0281641	FALSE	P31689	Non-Metabolic	DNAJA1
872	-0.109195	P31930	FALSE	0.971735	0.84499	FALSE	P31930	CRISPR_Metabolic-library ;Metabolic-Atlas	UQCRC1
873	0.0424223	P31942	FALSE	0.965066	0.657859	FALSE	P31942	Non-Metabolic	HNRNPH3
874	-0.021734	P31942;P31943;P55795	FALSE	0.973106	0.895582	FALSE	P31942	Non-Metabolic	HNRNPH3
875	-0.131576	P31943	FALSE	0.932591	0.299366	FALSE	P31943	Non-Metabolic	HNRNPH1
876	0.214395	P31943;P52597	FALSE	0.958438	0.534696	FALSE	P31943	Non-Metabolic	HNRNPH1
877	-0.00253307	P31943;P52597;P55795	FALSE	0.975195	0.983662	FALSE	P31943	Non-Metabolic	HNRNPH1
878	-0.00861586	P31943;P55795	FALSE	0.974192	0.93958	FALSE	P31943	Non-Metabolic	HNRNPH1
879	-0.790525	P31946	FALSE	0.612216	0.0322892	FALSE	P31946	Non-Metabolic	YWHAB
880	0.54797	P31947	FALSE	0.878638	0.147545	TRUE	P31947	Non-Metabolic	SFN
881	-0.563016	P32119;Q06830	FALSE	0.930916	0.290669	TRUE	P32119	CRISPR_Metabolic-library ;Metabolic-Atlas	PRDX2
882	-0.436338	P32189	FALSE	0.939667	0.341994	FALSE	P32189	CRISPR_Metabolic-library ;Metabolic-Atlas	GK
883	0.108601	P32322	FALSE	0.967034	0.704768	FALSE	P32322	CRISPR_Metabolic-library ;Metabolic-Atlas	PYCR1
884	0.359631	P32322;Q96C36	FALSE	0.88449	0.15663	FALSE	P32322	CRISPR_Metabolic-library ;Metabolic-Atlas	PYCR1
885	0.212123	P32969	FALSE	0.862913	0.12727	FALSE	P32969	Non-Metabolic	RPL9
886	0.212123	P32969	FALSE	0.862913	0.12727	FALSE	P32969	Non-Metabolic	RPL9P7
887	0.212123	P32969	FALSE	0.862913	0.12727	FALSE	P32969	Non-Metabolic	RPL9P8
888	0.212123	P32969	FALSE	0.862913	0.12727	FALSE	P32969	Non-Metabolic	RPL9P9
889	-0.0298123	P33176	FALSE	0.973035	0.89283	FALSE	P33176	Non-Metabolic	KIF5B
890	0.019433	P33176;Q12840	FALSE	0.974609	0.957459	FALSE	P33176	Non-Metabolic	KIF5B
891	0.102487	P33240	FALSE	0.960322	0.565179	FALSE	P33240	Non-Metabolic	CSTF2
892	0.092446	P33240;Q9H0L4	FALSE	0.962981	0.61397	FALSE	P33240	Non-Metabolic	CSTF2
893	-0.307962	P33527	FALSE	0.869225	0.134774	FALSE	P33527	CRISPR_Metabolic-library ;Metabolic-Atlas	ABCC1
894	-0.277586	P33897	FALSE	0.939731	0.342433	TRUE	P33897	CRISPR_Metabolic-library ;Metabolic-Atlas	ABCD1
895	-0.275752	P33991	FALSE	0.95468	0.482051	FALSE	P33991	Non-Metabolic	MCM4
896	-0.184801	P33992	FALSE	0.963434	0.623048	FALSE	P33992	Non-Metabolic	MCM5
897	-0.13429	P33993	FALSE	0.966238	0.685094	FALSE	P33993	Non-Metabolic	MCM7
898	-0.11038	P34820;Q7Z5Y6	FALSE	0.967187	0.708658	TRUE	P34820	Non-Metabolic	BMP8B
899	0.35136	P34897	FALSE	0.928626	0.279508	TRUE	P34897	CRISPR_Metabolic-library ;Metabolic-Atlas	SHMT2
900	-0.0798969	P34931	FALSE	0.959656	0.554062	FALSE	P34931	Non-Metabolic	HSPA1L
901	0.542558	P34932	FALSE	0.793331	0.0766201	TRUE	P34932	Non-Metabolic	HSPA4
902	0.516863	P35030	FALSE	0.875546	0.143118	FALSE	P35030	Non-Metabolic	PRSS3
903	-0.635641	P35052	FALSE	0.688713	0.0447585	FALSE	P35052	Non-Metabolic	GPC1
904	-0.22443	P35221	FALSE	0.870532	0.136427	FALSE	P35221	Non-Metabolic	CTNNA1
905	-0.250858	P35222	FALSE	0.873773	0.140686	FALSE	P35222	Non-Metabolic	CTNNB1
906	0.00874301	P35226	FALSE	0.974996	0.97462	FALSE	P35226	Non-Metabolic	BMI1
907	-0.192789	P35232	FALSE	0.964654	0.64874	FALSE	P35232	Non-Metabolic	PHB
908	-0.218508	P35240	FALSE	0.843199	0.108004	FALSE	P35240	Non-Metabolic	NF2
909	-0.276511	P35244	FALSE	0.912149	0.217797	FALSE	P35244	Non-Metabolic	RPA3
910	0.328219	P35249	FALSE	0.567953	0.0266124	FALSE	P35249	Non-Metabolic	RFC4
911	0.216682	P35250	FALSE	0.847369	0.111632	FALSE	P35250	Non-Metabolic	RFC2
912	0.378999	P35251	FALSE	0.639159	0.0363206	FALSE	P35251	Non-Metabolic	RFC1
913	0.337412	P35268	FALSE	0.381433	0.0113495	FALSE	P35268	Non-Metabolic	RPL22
914	0.000368811	P35579	FALSE	0.975515	0.998495	FALSE	P35579	Non-Metabolic	MYH9
915	0.0523787	P35579;P35580	FALSE	0.969959	0.786578	FALSE	P35579	Non-Metabolic	MYH9
916	0.0171644	P35579;P35580;P35749	FALSE	0.973994	0.931274	FALSE	P35579	Non-Metabolic	MYH9
917	-0.0289083	P35579;P35749	FALSE	0.973008	0.891775	FALSE	P35579	Non-Metabolic	MYH9
918	-0.164802	P35580	FALSE	0.950863	0.43751	FALSE	P35580	Non-Metabolic	MYH10
919	-0.0785574	P35580;P35749	FALSE	0.966194	0.684019	FALSE	P35580	Non-Metabolic	MYH10
920	-0.253517	P35610	FALSE	0.951793	0.447655	FALSE	P35610	CRISPR_Metabolic-library ;Metabolic-Atlas	SOAT1
921	-0.00778765	P35611	FALSE	0.974945	0.972334	FALSE	P35611	Non-Metabolic	ADD1
922	-0.199374	P35611;P35612	FALSE	0.942313	0.360911	FALSE	P35611	Non-Metabolic	ADD1
923	-0.659704	P35613	FALSE	0.570148	0.026924	FALSE	P35613	Non-Metabolic	BSG
924	0.202349	P35625	FALSE	0.96198	0.594745	TRUE	P35625	Non-Metabolic	TIMP3
925	0.315681	P35637	FALSE	0.937259	0.326297	FALSE	P35637	Non-Metabolic	FUS
926	0.178134	P35637;Q92804	FALSE	0.955794	0.496637	FALSE	P35637	Non-Metabolic	FUS
927	-0.150353	P35658	FALSE	0.951943	0.449333	FALSE	P35658	Metabolic-Atlas	NUP214
928	0.697633	P35659	FALSE	0.904718	0.197536	FALSE	P35659	Non-Metabolic	DEK
929	-0.858573	P35749	FALSE	0.81727	0.0894017	TRUE	P35749	Non-Metabolic	MYH11
930	0.00156826	P36383	FALSE	0.975374	0.991932	FALSE	P36383	Non-Metabolic	GJC1
931	-0.549128	P36542	FALSE	0.85616	0.120027	FALSE	P36542	Metabolic-Atlas	ATP5F1C
932	-0.532298	P36543	FALSE	0.870848	0.136832	FALSE	P36543	CRISPR_Metabolic-library ;Metabolic-Atlas	ATP6V1E1
933	0.0991522	P36578	FALSE	0.938613	0.334954	FALSE	P36578	Non-Metabolic	RPL4
934	0.147884	P36776	FALSE	0.968358	0.739807	TRUE	P36776	Non-Metabolic	LONP1
935	0.147074	P36873	FALSE	0.94833	0.411916	FALSE	P36873	Metabolic-Atlas	PPP1CC
936	0.0848855	P36873;P62136	FALSE	0.965134	0.659378	FALSE	P36873	Metabolic-Atlas	PPP1CC
937	-0.033875	P36873;P62136;P62140	FALSE	0.973142	0.896995	FALSE	P36873	Metabolic-Atlas	PPP1CC
938	-0.0787725	P36954	FALSE	0.968589	0.746259	FALSE	P36954	Metabolic-Atlas	POLR2I
939	0.00502551	P36957	FALSE	0.975293	0.98817	FALSE	P36957	CRISPR_Metabolic-library ;Metabolic-Atlas	DLST
940	-0.0454762	P37108	FALSE	0.968201	0.7355	FALSE	P37108	Non-Metabolic	SRP14
941	-0.228544	P37198	FALSE	0.955189	0.488619	FALSE	P37198	Metabolic-Atlas	NUP62
942	0.0185518	P37268	FALSE	0.973779	0.922405	FALSE	P37268	CRISPR_Metabolic-library ;Metabolic-Atlas	FDFT1
943	1.02206	P37275	FALSE	0.88886	0.164096	TRUE	P37275	Non-Metabolic	ZEB1
944	1.34406	P37802	FALSE	0.785025	0.0728902	TRUE	P37802	Non-Metabolic	TAGLN2
945	0.0182716	P38159	FALSE	0.972567	0.875067	FALSE	P38159	Non-Metabolic	RBMX
946	-0.0431402	P38159;Q96E39	FALSE	0.96417	0.638338	FALSE	P38159	Non-Metabolic	RBMX
947	-0.93046	P38398	FALSE	0.635746	0.035826	FALSE	P38398	Non-Metabolic	BRCA1
948	-0.150637	P38432	FALSE	0.954595	0.480964	FALSE	P38432	Non-Metabolic	COIL
949	-0.377946	P38606	FALSE	0.860229	0.124301	FALSE	P38606	CRISPR_Metabolic-library ;Metabolic-Atlas	ATP6V1A
950	-0.311477	P38646	FALSE	0.775342	0.0689096	FALSE	P38646	Non-Metabolic	HSPA9
951	0.0261111	P38919	FALSE	0.970874	0.81576	FALSE	P38919	Non-Metabolic	EIF4A3
952	0.0667305	P38919;P60842	FALSE	0.95547	0.492316	FALSE	P38919	Non-Metabolic	EIF4A3
953	0.149039	P39019	FALSE	0.872486	0.138967	FALSE	P39019	Non-Metabolic	RPS19
954	0.108277	P39023	FALSE	0.94415	0.375202	FALSE	P39023	Non-Metabolic	RPL3
955	0.100937	P39656	FALSE	0.964379	0.642785	FALSE	P39656	CRISPR_Metabolic-library ;Metabolic-Atlas	DDOST
956	0.25019	P39880	FALSE	0.954163	0.475548	FALSE	P39880	Non-Metabolic	CUX1
957	0.0856314	P40429	FALSE	0.943896	0.373167	FALSE	P40429	Non-Metabolic	RPL13A
958	-0.289049	P40616	FALSE	0.964035	0.635468	TRUE	P40616	Non-Metabolic	ARL1
959	-0.225225	P40926	FALSE	0.964616	0.647919	TRUE	P40926	CRISPR_Metabolic-library ;Metabolic-Atlas	MDH2
960	0.190779	P40937	FALSE	0.843886	0.108587	FALSE	P40937	Metabolic-Atlas	RFC5
961	0.254324	P40938	FALSE	0.893286	0.17234	FALSE	P40938	Non-Metabolic	RFC3
962	0.226282	P40939	FALSE	0.934281	0.308631	FALSE	P40939	CRISPR_Metabolic-library ;Metabolic-Atlas	HADHA
963	0.828418	P41091	FALSE	0.684983	0.0440281	FALSE	P41091	Non-Metabolic	EIF2S3
964	0.0245342	P41208	FALSE	0.97132	0.830671	FALSE	P41208	Non-Metabolic	CETN2
965	0.216273	P41212	FALSE	0.868472	0.133837	FALSE	P41212	Non-Metabolic	ETV6
966	-0.0138818	P41223	FALSE	0.973532	0.912407	FALSE	P41223	Non-Metabolic	BUD31
967	0.209371	P41252	FALSE	0.954327	0.477585	FALSE	P41252	Non-Metabolic	IARS
968	0.0666844	P42166	FALSE	0.964992	0.656208	FALSE	P42166	Non-Metabolic	TMPO
969	-1.61545	P42224	FALSE	0.0911523	0.0017093	TRUE	P42224	Non-Metabolic	STAT1
970	0.031113	P42285	FALSE	0.969923	0.785477	FALSE	P42285	Metabolic-Atlas	MTREX
971	0.41403	P42677	FALSE	0.907195	0.203896	FALSE	P42677	Non-Metabolic	RPS27
972	0.181651	P42677;Q71UM5	FALSE	0.9114	0.215586	FALSE	P42677	Non-Metabolic	RPS27
973	0.0731894	P42696	FALSE	0.952776	0.458854	FALSE	P42696	Non-Metabolic	RBM34
974	-0.245423	P42704	FALSE	0.943505	0.370069	FALSE	P42704	Non-Metabolic	LRPPRC
975	-0.00192993	P42704;Q9NP80	FALSE	0.975454	0.995629	TRUE	P42704	Non-Metabolic	LRPPRC
976	-0.110268	P42766	FALSE	0.950789	0.436721	FALSE	P42766	Non-Metabolic	RPL35
977	0.00617102	P43243	FALSE	0.974448	0.950512	FALSE	P43243	Non-Metabolic	MATR3
978	-0.100413	P43246	FALSE	0.968837	0.753281	FALSE	P43246	Non-Metabolic	MSH2
979	-0.344197	P43304	FALSE	0.957097	0.514754	FALSE	P43304	CRISPR_Metabolic-library ;Metabolic-Atlas	GPD2
980	-0.163514	P43307	FALSE	0.965261	0.662256	FALSE	P43307	Non-Metabolic	SSR1
981	-0.408037	P43351	FALSE	0.906614	0.20237	FALSE	P43351	Non-Metabolic	RAD52
982	0.320904	P43355	FALSE	0.940854	0.35025	FALSE	P43355	Non-Metabolic	MAGEA1
983	0.338164	P43358	FALSE	0.910147	0.211977	FALSE	P43358	Non-Metabolic	MAGEA4
984	0.19311	P43364	FALSE	0.964001	0.634756	FALSE	P43364	Non-Metabolic	MAGEA11
985	-0.197069	P43694	FALSE	0.966142	0.682783	FALSE	P43694	Non-Metabolic	GATA4
986	-0.0671884	P45880	FALSE	0.970476	0.802847	FALSE	P45880	CRISPR_Metabolic-library	VDAC2
987	-0.0433974	P45973	FALSE	0.96704	0.704922	FALSE	P45973	Non-Metabolic	CBX5
988	0.0494887	P45973;Q13185	FALSE	0.974163	0.938353	FALSE	P45973	Non-Metabolic	CBX5
989	0.0365598	P46013	FALSE	0.972563	0.874938	FALSE	P46013	Non-Metabolic	MKI67
990	0.130282	P46019	FALSE	0.966066	0.680967	FALSE	P46019	Metabolic-Atlas	PHKA2
991	-0.322006	P46060	FALSE	0.793177	0.0765481	FALSE	P46060	Non-Metabolic	RANGAP1
992	0.0104408	P46087	FALSE	0.973383	0.906458	FALSE	P46087	Metabolic-Atlas	NOP2
993	-0.0739083	P46100	FALSE	0.971684	0.843203	FALSE	P46100	Non-Metabolic	ATRX
994	0.0202504	P46736	FALSE	0.974213	0.94046	FALSE	P46736	Non-Metabolic	BRCC3
995	0.192906	P46776	FALSE	0.689116	0.0448385	FALSE	P46776	Non-Metabolic	RPL27A
996	0.0152636	P46777	FALSE	0.972402	0.868961	FALSE	P46777	Non-Metabolic	RPL5
997	0.0475432	P46778	FALSE	0.963303	0.620407	FALSE	P46778	Non-Metabolic	RPL21
998	0.0602738	P46779	FALSE	0.958341	0.533202	FALSE	P46779	Non-Metabolic	RPL28
999	0.110214	P46781	FALSE	0.92881	0.280377	FALSE	P46781	Non-Metabolic	RPS9
1000	-0.0479092	P46782	FALSE	0.967695	0.721876	FALSE	P46782	Non-Metabolic	RPS5
1001	0.139185	P46783	FALSE	0.930194	0.287068	FALSE	P46783	Non-Metabolic	RPS10
1002	0.211179	P46783;Q15149	FALSE	0.958919	0.542184	FALSE	P46783	Non-Metabolic	RPS10
1003	0.771867	P46821	FALSE	0.58761	0.0290035	FALSE	P46821	Non-Metabolic	MAP1B
1004	0.0864647	P46939	FALSE	0.945438	0.385857	FALSE	P46939	Non-Metabolic	UTRN
1005	0.267823	P46940	FALSE	0.895323	0.176391	FALSE	P46940	Non-Metabolic	IQGAP1
1006	-0.145202	P46940;Q86VI3	FALSE	0.962703	0.608525	FALSE	P46940	Non-Metabolic	IQGAP1
1007	0.28732	P46977	FALSE	0.944048	0.374378	FALSE	P46977	Metabolic-Atlas	STT3A
1008	-0.226832	P47755	FALSE	0.945855	0.389428	FALSE	P47755	Non-Metabolic	CAPZA2
1009	0.0253427	P47755;P52907	FALSE	0.974123	0.936642	FALSE	P47755	Non-Metabolic	CAPZA2
1010	-0.18407	P47756	FALSE	0.949144	0.419836	FALSE	P47756	Non-Metabolic	CAPZB
1011	0.173445	P47897	FALSE	0.960277	0.564416	FALSE	P47897	Non-Metabolic	QARS
1012	0.0396976	P47914	FALSE	0.972715	0.880628	FALSE	P47914	Non-Metabolic	RPL29
1013	-1.2911	P47985	FALSE	0.625744	0.0343315	FALSE	P47985	CRISPR_Metabolic-library ;Metabolic-Atlas	UQCRFS1
1014	-0.397956	P48047	FALSE	0.945312	0.384787	TRUE	P48047	Metabolic-Atlas	ATP5PO
1015	-0.0488076	P48060	FALSE	0.970297	0.797155	FALSE	P48060	Metabolic-Atlas	GLIPR1
1016	0.290833	P48380	FALSE	0.929499	0.28367	FALSE	P48380	Non-Metabolic	RFX3
1017	0.639464	P48382	FALSE	0.862682	0.127009	FALSE	P48382	Non-Metabolic	RFX5
1018	-0.295638	P48431	FALSE	0.947254	0.401855	TRUE	P48431	Non-Metabolic	SOX2
1019	0.209596	P48643	FALSE	0.948844	0.416882	FALSE	P48643	Non-Metabolic	CCT5
1020	-0.136655	P48651	FALSE	0.947993	0.40871	FALSE	P48651	CRISPR_Metabolic-library ;Metabolic-Atlas	PTDSS1
1021	0.0233879	P48681	FALSE	0.974002	0.931593	FALSE	P48681	Non-Metabolic	NES
1022	0.122943	P48729	FALSE	0.957604	0.522126	FALSE	P48729	Metabolic-Atlas	CSNK1A1
1023	0.162775	P48730	FALSE	0.947333	0.402579	FALSE	P48730	Metabolic-Atlas	CSNK1D
1024	0.0439599	P48730;P49674	FALSE	0.970637	0.808004	FALSE	P48730	Metabolic-Atlas	CSNK1D
1025	-0.040039	P49006	FALSE	0.974068	0.934365	TRUE	P49006	Non-Metabolic	MARCKSL1
1026	0.121285	P49116	FALSE	0.958471	0.535203	FALSE	P49116	Non-Metabolic	NR2C2
1027	-0.179946	P49184	FALSE	0.964544	0.646353	FALSE	P49184	Non-Metabolic	DNASE1L1
1028	0.0681194	P49207	FALSE	0.959908	0.558221	FALSE	P49207	Non-Metabolic	RPL34
1029	-0.249745	P49257	FALSE	0.967414	0.714518	TRUE	P49257	Non-Metabolic	LMAN1
1030	-0.0234953	P49327	FALSE	0.974503	0.95287	FALSE	P49327	CRISPR_Metabolic-library ;Metabolic-Atlas	FASN
1031	-0.0748339	P49368	FALSE	0.969557	0.774351	FALSE	P49368	Non-Metabolic	CCT3
1032	-0.559444	P49406	FALSE	0.8983	0.182631	FALSE	P49406	Non-Metabolic	MRPL19
1033	0.152913	P49411	FALSE	0.96876	0.7511	FALSE	P49411	Metabolic-Atlas	TUFM
1034	0.282357	P49450	FALSE	0.891223	0.168408	FALSE	P49450	Non-Metabolic	CENPA
1035	-0.132089	P49454	FALSE	0.96437	0.642589	FALSE	P49454	Non-Metabolic	CENPF
1036	-0.0471546	P49458	FALSE	0.970095	0.790815	FALSE	P49458	Non-Metabolic	SRP9
1037	1.04145	P49674	FALSE	0.824713	0.0941389	FALSE	P49674	Metabolic-Atlas	CSNK1E
1038	0.132382	P49711	FALSE	0.935756	0.317158	FALSE	P49711	Non-Metabolic	CTCF
1039	-0.0177681	P49721	FALSE	0.9748	0.965859	TRUE	P49721	Non-Metabolic	PSMB2
1040	-0.230517	P49736	FALSE	0.961714	0.589809	FALSE	P49736	Non-Metabolic	MCM2
1041	0.367481	P49748	FALSE	0.952536	0.456067	FALSE	P49748	CRISPR_Metabolic-library ;Metabolic-Atlas	ACADVL
1042	0.0960893	P49750	FALSE	0.964172	0.63838	FALSE	P49750	Non-Metabolic	YLPM1
1043	-0.268284	P49755	FALSE	0.930995	0.291069	FALSE	P49755	Non-Metabolic	TMED10
1044	0.168407	P49756	FALSE	0.936378	0.320885	FALSE	P49756	Non-Metabolic	RBM25
1045	-0.0606097	P49759	FALSE	0.968064	0.731769	FALSE	P49759	Metabolic-Atlas	CLK1
1046	0.149759	P49759;P49760;Q9HAZ1	FALSE	0.963342	0.621186	TRUE	P49759	Metabolic-Atlas	CLK1
1047	0.182169	P49759;Q9HAZ1	FALSE	0.960181	0.562801	FALSE	P49759	Metabolic-Atlas	CLK1
1048	0.353813	P49760	FALSE	0.868875	0.134337	FALSE	P49760	Metabolic-Atlas	CLK2
1049	0.265199	P49761	FALSE	0.94924	0.420793	FALSE	P49761	Metabolic-Atlas	CLK3
1050	-0.210719	P49790	FALSE	0.76936	0.0666269	FALSE	P49790	Metabolic-Atlas	NUP153
1051	-0.302205	P49792	FALSE	0.717775	0.0511367	FALSE	P49792	Metabolic-Atlas	RANBP2
1052	-0.222807	P49792;Q99666	FALSE	0.886107	0.159321	FALSE	P49792	Metabolic-Atlas	RANBP2
1053	-0.084396	P49821	FALSE	0.972684	0.879461	FALSE	P49821	CRISPR_Metabolic-library ;Metabolic-Atlas	NDUFV1
1054	0.344047	P49848	FALSE	0.934475	0.309725	FALSE	P49848	Non-Metabolic	TAF6
1055	0.635484	P49916	FALSE	0.901884	0.190691	FALSE	P49916	Non-Metabolic	LIG3
1056	1.07469	P49959	FALSE	0.695181	0.0460689	FALSE	P49959	Non-Metabolic	MRE11
1057	0.0909838	P50402	FALSE	0.947604	0.405074	FALSE	P50402	Non-Metabolic	EMD
1058	-0.693158	P50443	FALSE	0.854009	0.117872	FALSE	P50443	CRISPR_Metabolic-library ;Metabolic-Atlas	SLC26A2
1059	0.110542	P50454	FALSE	0.967258	0.710475	FALSE	P50454	Non-Metabolic	SERPINH1
1060	-0.12131	P50479	FALSE	0.964072	0.636266	FALSE	P50479	Non-Metabolic	PDLIM4
1061	0.284875	P50750	FALSE	0.939671	0.342019	FALSE	P50750	Metabolic-Atlas	CDK9
1062	0.0904899	P50914	FALSE	0.951992	0.449885	FALSE	P50914	Non-Metabolic	RPL14
1063	-0.715316	P50990	FALSE	0.373998	0.0110038	FALSE	P50990	Non-Metabolic	CCT8
1064	-0.371497	P50991	FALSE	0.850924	0.114899	FALSE	P50991	Non-Metabolic	CCT4
1065	0.24159	P51114	FALSE	0.916882	0.232783	FALSE	P51114	Non-Metabolic	FXR1
1066	0.293199	P51114;P51116	FALSE	0.86136	0.125536	FALSE	P51114	Non-Metabolic	FXR1
1067	2.63428	P51114;P51116;Q06787	TRUE	0.00096707	7.72486e-05	TRUE	P51114	Non-Metabolic	FXR1
1068	0.00985699	P51116	FALSE	0.974819	0.966708	FALSE	P51116	Non-Metabolic	FXR2
1069	-0.529421	P51153;P59190;P61006;P61026;P62820;Q92930;Q9H0U4	FALSE	0.900992	0.188626	FALSE	P51153	Non-Metabolic	RAB13
1070	0.0200637	P51398	FALSE	0.973568	0.91386	FALSE	P51398	Non-Metabolic	DAP3
1071	-0.316769	P51513	FALSE	0.630028	0.0350182	FALSE	P51513	Non-Metabolic	NOVA1
1072	-0.249831	P51513;Q9UNW9	FALSE	0.786127	0.0733676	FALSE	P51513	Non-Metabolic	NOVA1
1073	0.0972362	P51531	FALSE	0.966545	0.692568	FALSE	P51531	Non-Metabolic	SMARCA2
1074	0.111862	P51531;P51532	FALSE	0.95131	0.442333	FALSE	P51531	Non-Metabolic	SMARCA2
1075	0.188617	P51532	FALSE	0.945149	0.383416	FALSE	P51532	Non-Metabolic	SMARCA4
1076	-0.579612	P51571	FALSE	0.814627	0.0878175	FALSE	P51571	Metabolic-Atlas	SSR4
1077	-0.170828	P51572	FALSE	0.96679	0.69861	FALSE	P51572	Metabolic-Atlas	BCAP31
1078	0.399564	P51587	FALSE	0.9255	0.265487	FALSE	P51587	Non-Metabolic	BRCA2
1079	-0.210024	P51608	FALSE	0.863078	0.127457	FALSE	P51608	Non-Metabolic	MECP2
1080	0.0876011	P51610	FALSE	0.968527	0.74452	FALSE	P51610	Non-Metabolic	HCFC1
1081	-0.104623	P51610;Q9Y5Z7	FALSE	0.965661	0.671433	FALSE	P51610	Non-Metabolic	HCFC1
1082	0.0667925	P51636	FALSE	0.969779	0.781069	FALSE	P51636	Non-Metabolic	CAV2
1083	0.575115	P51665	FALSE	0.906036	0.200874	TRUE	P51665	Non-Metabolic	PSMD7
1084	-0.639192	P51798	FALSE	0.925099	0.263783	TRUE	P51798	CRISPR_Metabolic-library	CLCN7
1085	0.541576	P51825	FALSE	0.957716	0.523787	FALSE	P51825	Non-Metabolic	AFF1
1086	0.259245	P51858	FALSE	0.966892	0.701176	TRUE	P51858	Non-Metabolic	HDGF
1087	-0.28257	P51970	FALSE	0.963393	0.622229	FALSE	P51970	CRISPR_Metabolic-library ;Metabolic-Atlas	NDUFA8
1088	-0.0699399	P51991	FALSE	0.962254	0.599891	FALSE	P51991	Non-Metabolic	HNRNPA3
1089	0.080022	P52272	FALSE	0.954686	0.482133	FALSE	P52272	Non-Metabolic	HNRNPM
1090	0.0239175	P52292	FALSE	0.97235	0.867041	FALSE	P52292	Non-Metabolic	KPNA2
1091	-0.0453692	P52294	FALSE	0.974046	0.933417	TRUE	P52294	Non-Metabolic	KPNA1
1092	-0.0651487	P52298	FALSE	0.964349	0.642138	FALSE	P52298	Non-Metabolic	NCBP2
1093	-0.253259	P52434	FALSE	0.808563	0.0843584	FALSE	P52434	Metabolic-Atlas	POLR2H
1094	-0.00398454	P52435	FALSE	0.97501	0.975288	FALSE	P52435	Metabolic-Atlas	POLR2J
1095	-0.124424	P52597	FALSE	0.938755	0.33589	FALSE	P52597	Non-Metabolic	HNRNPF
1096	2.22771	P52701	FALSE	0.160855	0.00362197	TRUE	P52701	Non-Metabolic	MSH6
1097	-0.0141211	P52740	FALSE	0.974252	0.94212	FALSE	P52740	Non-Metabolic	ZNF132
1098	-0.0605845	P52756	FALSE	0.969797	0.781633	FALSE	P52756	Non-Metabolic	RBM5
1099	0.153777	P52756;P98175	FALSE	0.95091	0.438022	FALSE	P52756	Non-Metabolic	RBM5
1100	-0.130051	P52815	FALSE	0.969776	0.78099	FALSE	P52815	Non-Metabolic	MRPL12
1101	-0.0323905	P52907	FALSE	0.972624	0.877215	FALSE	P52907	Non-Metabolic	CAPZA1
1102	-0.096311	P52926	FALSE	0.957496	0.520539	FALSE	P52926	Non-Metabolic	HMGA2
1103	-0.132969	P52948	FALSE	0.949906	0.427513	FALSE	P52948	Metabolic-Atlas	NUP98
1104	-0.127279	P53007	FALSE	0.970187	0.793683	FALSE	P53007	CRISPR_Metabolic-library ;Metabolic-Atlas	SLC25A1
1105	0.439856	P53350	FALSE	0.763519	0.0645154	FALSE	P53350	Metabolic-Atlas	PLK1
1106	0.36092	P53582	FALSE	0.884987	0.157449	FALSE	P53582	Non-Metabolic	METAP1
1107	0.361811	P53621	FALSE	0.86581	0.130619	FALSE	P53621	Metabolic-Atlas	COPA
1108	-0.582459	P53680	FALSE	0.91975	0.242811	TRUE	P53680	Non-Metabolic	AP2S1
1109	-0.0743784	P53701	FALSE	0.970573	0.805955	FALSE	P53701	CRISPR_Metabolic-library ;Metabolic-Atlas	HCCS
1110	0.155971	P53803	FALSE	0.964337	0.64189	FALSE	P53803	Metabolic-Atlas	POLR2K
1111	-0.256455	P53814	FALSE	0.959664	0.554189	TRUE	P53814	Non-Metabolic	SMTN
1112	-0.142829	P53985	FALSE	0.962709	0.608633	FALSE	P53985	CRISPR_Metabolic-library ;Metabolic-Atlas	SLC16A1
1113	0.304667	P54132	FALSE	0.932038	0.296441	FALSE	P54132	Non-Metabolic	BLM
1114	-0.597411	P54136	FALSE	0.780088	0.0708142	FALSE	P54136	Non-Metabolic	RARS
1115	0.173955	P54198	FALSE	0.908913	0.208529	FALSE	P54198	Non-Metabolic	HIRA
1116	0.00576291	P54274	FALSE	0.974771	0.964598	FALSE	P54274	Non-Metabolic	TERF1
1117	-0.839745	P54289	FALSE	0.613846	0.0325257	FALSE	P54289	CRISPR_Metabolic-library	CACNA2D1
1118	-0.43106	P54709	FALSE	0.918994	0.240093	FALSE	P54709	CRISPR_Metabolic-library ;Metabolic-Atlas	ATP1B3
1119	0.0128641	P54725;P54727	FALSE	0.974327	0.945281	FALSE	P54725	Non-Metabolic	RAD23A
1120	0.0429118	P54727	FALSE	0.967759	0.723592	FALSE	P54727	Non-Metabolic	RAD23B
1121	0.761998	P54851	FALSE	0.894662	0.175058	TRUE	P54851	Non-Metabolic	EMP2
1122	-1.03126	P54852	FALSE	0.551101	0.024395	FALSE	P54852	Non-Metabolic	EMP3
1123	-0.0882556	P54886	FALSE	0.971716	0.844349	FALSE	P54886	CRISPR_Metabolic-library ;Metabolic-Atlas	ALDH18A1
1124	-0.488099	P55011	FALSE	0.842254	0.10721	FALSE	P55011	CRISPR_Metabolic-library ;Metabolic-Atlas	SLC12A2
1125	-1.38972	P55060	FALSE	0.955566	0.493593	FALSE	P55060	Non-Metabolic	CSE1L
1126	-0.415584	P55072	FALSE	0.833169	0.100072	FALSE	P55072	Non-Metabolic	VCP
1127	-0.0442366	P55081	FALSE	0.96679	0.698622	FALSE	P55081	Non-Metabolic	MFAP1
1128	0.272006	P55084	FALSE	0.921903	0.250872	FALSE	P55084	CRISPR_Metabolic-library ;Metabolic-Atlas	HADHB
1129	0.0498414	P55198	FALSE	0.973794	0.923009	TRUE	P55198	Non-Metabolic	MLLT6
1130	-0.182952	P55199	FALSE	0.963393	0.622213	FALSE	P55199	Non-Metabolic	ELL
1131	0.0247816	P55201	FALSE	0.971818	0.847917	FALSE	P55201	Metabolic-Atlas	BRPF1
1132	-0.139341	P55201;Q9ULD4	FALSE	0.953754	0.470501	FALSE	P55201	Metabolic-Atlas	BRPF1
1133	-0.392974	P55209	FALSE	0.913616	0.222249	FALSE	P55209	Non-Metabolic	NAP1L1
1134	0.0358562	P55265	FALSE	0.967925	0.728028	FALSE	P55265	Non-Metabolic	ADAR
1135	0.0030965	P55735	FALSE	0.975224	0.985005	FALSE	P55735	Metabolic-Atlas	SEC13
1136	-0.049951	P55769	FALSE	0.966841	0.699909	FALSE	P55769	Non-Metabolic	SNU13
1137	-0.0128695	P55795	FALSE	0.973449	0.909073	FALSE	P55795	Non-Metabolic	HNRNPH2
1138	0.210457	P56134	FALSE	0.966234	0.684999	FALSE	P56134	Metabolic-Atlas	ATP5MF
1139	0.155898	P56182	FALSE	0.842164	0.107134	FALSE	P56182	Non-Metabolic	RRP1
1140	0.229715	P56270	FALSE	0.881184	0.151378	FALSE	P56270	Non-Metabolic	MAZ
1141	0.0623952	P56270;Q14119;Q9HBE1	FALSE	0.964929	0.654811	FALSE	P56270	Non-Metabolic	MAZ
1142	-0.516844	P56381;Q5VTU8	FALSE	0.95117	0.44082	TRUE	P56381	Metabolic-Atlas	ATP5F1E
1143	0.132166	P56537	FALSE	0.916232	0.230615	FALSE	P56537	Non-Metabolic	EIF6
1144	-0.15632	P56545	FALSE	0.952378	0.45426	FALSE	P56545	Non-Metabolic	CTBP2
1145	0.100954	P56545;Q13363	FALSE	0.959324	0.548654	FALSE	P56545	Non-Metabolic	CTBP2
1146	-0.103959	P56556	FALSE	0.969054	0.759537	FALSE	P56556	CRISPR_Metabolic-library ;Metabolic-Atlas	NDUFA6
1147	-0.0292424	P56749	FALSE	0.974008	0.931857	FALSE	P56749	Non-Metabolic	CLDN12
1148	-0.25746	P57053	FALSE	0.95619	0.502027	FALSE	P57053	Non-Metabolic	H2BFS
1149	-0.282182	P57053;P58876	FALSE	0.904001	0.195763	FALSE	P57053	Non-Metabolic	H2BFS
1150	0.0653103	P57053;P58876;Q99879	FALSE	0.958437	0.534671	FALSE	P57053	Non-Metabolic	H2BFS
1151	0.213766	P57088	FALSE	0.948154	0.410239	FALSE	P57088	Non-Metabolic	TMEM33
1152	-0.89531	P57105	FALSE	0.859165	0.123158	TRUE	P57105	Non-Metabolic	SYNJ2BP
1153	0.0652877	P57678	FALSE	0.967645	0.720556	FALSE	P57678	Non-Metabolic	GEMIN4
1154	0.0366655	P57721;P57723;Q15365;Q15366	FALSE	0.970914	0.817082	FALSE	P57721	Non-Metabolic	PCBP3
1155	0.0183823	P57721;Q15365;Q15366	FALSE	0.973	0.891481	FALSE	P57721	Non-Metabolic	PCBP3
1156	0.0629725	P57721;Q15366	FALSE	0.969167	0.762819	FALSE	P57721	Non-Metabolic	PCBP3
1157	-0.121269	P57740	FALSE	0.943966	0.373722	FALSE	P57740	Metabolic-Atlas	NUP107
1158	0.382357	P58876	FALSE	0.956475	0.505955	TRUE	P58876	Non-Metabolic	HIST1H2BD
1159	-0.0741284	P58876;Q99879	FALSE	0.964765	0.65117	FALSE	P58876	Non-Metabolic	HIST1H2BD
1160	-0.497289	P59190	FALSE	0.91611	0.230212	FALSE	P59190	Non-Metabolic	RAB15
1161	-0.346345	P59998	FALSE	0.918028	0.236699	FALSE	P59998	Non-Metabolic	ARPC4
1162	-1.66447	P60174	TRUE	0.00123606	9.03668e-05	TRUE	P60174	CRISPR_Metabolic-library ;Metabolic-Atlas	TPI1
1163	-0.636447	P60228	FALSE	0.867318	0.132424	TRUE	P60228	Non-Metabolic	EIF3E
1164	0.0941193	P60468	FALSE	0.970642	0.80818	FALSE	P60468	Non-Metabolic	SEC61B
1165	1.43312	P60602	FALSE	0.523777	0.0213479	TRUE	P60602	Non-Metabolic	ROMO1
1166	0.0603571	P60660	FALSE	0.966947	0.702561	FALSE	P60660	Non-Metabolic	MYL6
1167	-0.181377	P60709	FALSE	0.968207	0.735675	FALSE	P60709	Non-Metabolic	ACTB
1168	-0.0812117	P60709;P63261	FALSE	0.966683	0.695958	FALSE	P60709	Non-Metabolic	ACTB
1169	-0.395948	P60709;P63261;P68133	FALSE	0.884327	0.156364	FALSE	P60709	Non-Metabolic	ACTB
1170	0.0800217	P60709;P63261;P68133;Q562R1	FALSE	0.968172	0.734704	FALSE	P60709	Non-Metabolic	ACTB
1171	-0.348661	P60709;P63261;Q562R1	FALSE	0.879131	0.148274	FALSE	P60709	Non-Metabolic	ACTB
1172	0.257677	P60842	FALSE	0.954474	0.479442	FALSE	P60842	Non-Metabolic	EIF4A1
1173	0.133739	P60866	FALSE	0.930716	0.289667	FALSE	P60866	Non-Metabolic	RPS20
1174	-0.420136	P60880	FALSE	0.90651	0.202101	TRUE	P60880	Non-Metabolic	SNAP25
1175	-0.409897	P60903	FALSE	0.931322	0.292735	FALSE	P60903	Non-Metabolic	S100A10
1176	0.294503	P60953	FALSE	0.856138	0.120005	FALSE	P60953	Non-Metabolic	CDC42
1177	-0.248255	P60953;P63000;P84095	FALSE	0.946461	0.394717	FALSE	P60953	Non-Metabolic	CDC42
1178	0.0183416	P61009	FALSE	0.974735	0.963014	TRUE	P61009	Metabolic-Atlas	SPCS3
1179	-0.502099	P61026	FALSE	0.936828	0.323627	TRUE	P61026	Non-Metabolic	RAB10
1180	-0.454029	P61158	FALSE	0.864808	0.129443	FALSE	P61158	Non-Metabolic	ACTR3
1181	-0.412424	P61160	FALSE	0.91997	0.243613	FALSE	P61160	Non-Metabolic	ACTR2
1182	0.142166	P61204;P84077	FALSE	0.967743	0.723145	FALSE	P61204	Non-Metabolic	ARF3
1183	-0.0675603	P61218	FALSE	0.96891	0.755378	FALSE	P61218	Metabolic-Atlas	POLR2F
1184	-1.12382	P61225	FALSE	0.340432	0.00957259	TRUE	P61225	Non-Metabolic	RAP2B
1185	-0.0314728	P61244	FALSE	0.972114	0.858456	FALSE	P61244	Non-Metabolic	MAX
1186	0.179348	P61247	FALSE	0.886554	0.160079	FALSE	P61247	Non-Metabolic	RPS3A
1187	0.432655	P61254	FALSE	0.907946	0.205897	TRUE	P61254	Non-Metabolic	RPL26
1188	0.0937133	P61254;Q9UNX3	FALSE	0.937164	0.325706	FALSE	P61254	Non-Metabolic	RPL26
1189	-0.901992	P61289	FALSE	0.761075	0.0636644	FALSE	P61289	Non-Metabolic	PSME3
1190	0.0310556	P61313	FALSE	0.968648	0.747916	FALSE	P61313	Non-Metabolic	RPL15
1191	0.153435	P61326;Q96A72	FALSE	0.915746	0.229017	FALSE	P61326	Non-Metabolic	MAGOH
1192	0.115588	P61353	FALSE	0.940063	0.344706	FALSE	P61353	Non-Metabolic	RPL27
1193	-0.30435	P61421	FALSE	0.888186	0.162905	FALSE	P61421	CRISPR_Metabolic-library ;Metabolic-Atlas	ATP6V0D1
1194	0.214061	P61513	FALSE	0.888094	0.162743	FALSE	P61513	Non-Metabolic	RPL37A
1195	1.18235	P61619	FALSE	0.406167	0.0125881	TRUE	P61619	Non-Metabolic	SEC61A1
1196	0.635798	P61619;Q9H9S3	FALSE	0.905247	0.198864	TRUE	P61619	Non-Metabolic	SEC61A1
1197	-0.490988	P61803	FALSE	0.905114	0.198529	TRUE	P61803	CRISPR_Metabolic-library ;Metabolic-Atlas	DAD1
1198	0.298796	P61927	FALSE	0.785289	0.073004	FALSE	P61927	Non-Metabolic	RPL37
1199	0.0792421	P61956	FALSE	0.971506	0.837027	FALSE	P61956	Non-Metabolic	SUMO2
1200	0.125372	P61964	FALSE	0.960537	0.568864	FALSE	P61964	Non-Metabolic	WDR5
1201	-0.475778	P61964;Q86VZ2	FALSE	0.940136	0.345216	FALSE	P61964	Non-Metabolic	WDR5
1202	0.0539347	P61978	FALSE	0.96036	0.565834	FALSE	P61978	Non-Metabolic	HNRNPK
1203	-0.408673	P61981	FALSE	0.72673	0.0533872	FALSE	P61981	Non-Metabolic	YWHAG
1204	-0.714963	P62070	FALSE	0.705547	0.0482936	FALSE	P62070	Non-Metabolic	RRAS2
1205	0.1002	P62081	FALSE	0.941884	0.35771	FALSE	P62081	Non-Metabolic	RPS7
1206	-0.066509	P62136	FALSE	0.965745	0.673396	FALSE	P62136	Metabolic-Atlas	PPP1CA
1207	0.0838107	P62140	FALSE	0.969512	0.773008	FALSE	P62140	Metabolic-Atlas	PPP1CB
1208	0.0746576	P62195	FALSE	0.972937	0.889068	TRUE	P62195	Non-Metabolic	PSMC5
1209	0.0323545	P62195;Q8NB90	FALSE	0.973461	0.909536	FALSE	P62195	Non-Metabolic	PSMC5
1210	0.100356	P62241	FALSE	0.933092	0.302059	FALSE	P62241	Non-Metabolic	RPS8
1211	0.105806	P62244	FALSE	0.958604	0.537258	FALSE	P62244	Non-Metabolic	RPS15A
1212	0.0449558	P62249	FALSE	0.967869	0.72652	FALSE	P62249	Non-Metabolic	RPS16
1213	-0.606427	P62258	FALSE	0.194761	0.00489536	FALSE	P62258	Non-Metabolic	YWHAE
1214	0.155039	P62263	FALSE	0.889789	0.165767	FALSE	P62263	Non-Metabolic	RPS14
1215	0.205001	P62266	FALSE	0.734388	0.0554378	FALSE	P62266	Non-Metabolic	RPS23
1216	0.0834025	P62269	FALSE	0.953294	0.464955	FALSE	P62269	Non-Metabolic	RPS18
1217	-0.0278687	P62273	FALSE	0.973433	0.908433	FALSE	P62273	Non-Metabolic	RPS29
1218	0.0702471	P62277	FALSE	0.953777	0.47079	FALSE	P62277	Non-Metabolic	RPS13
1219	0.116599	P62280	FALSE	0.922652	0.253792	FALSE	P62280	Non-Metabolic	RPS11
1220	-0.296121	P62304	FALSE	0.924196	0.260014	FALSE	P62304	Non-Metabolic	SNRPE
1221	-0.122535	P62306	FALSE	0.964763	0.651136	FALSE	P62306	Non-Metabolic	SNRPF
1222	-0.116346	P62310	FALSE	0.952001	0.449987	FALSE	P62310	Non-Metabolic	LSM3
1223	-0.0424695	P62312	FALSE	0.968479	0.743173	FALSE	P62312	Non-Metabolic	LSM6
1224	0.156745	P62314	FALSE	0.917936	0.23638	FALSE	P62314	Non-Metabolic	SNRPD1
1225	0.0656401	P62316	FALSE	0.956112	0.500954	FALSE	P62316	Non-Metabolic	SNRPD2
1226	0.140404	P62318	FALSE	0.95499	0.486029	FALSE	P62318	Non-Metabolic	SNRPD3
1227	-0.12263	P62330	FALSE	0.959327	0.548695	FALSE	P62330	Non-Metabolic	ARF6
1228	0.159232	P62424	FALSE	0.79105	0.0755645	FALSE	P62424	Non-Metabolic	RPL7A
1229	-0.0618039	P62487	FALSE	0.963401	0.622384	FALSE	P62487	Metabolic-Atlas	POLR2G
1230	0.0573413	P62633	FALSE	0.972816	0.884439	FALSE	P62633	Non-Metabolic	CNBP
1231	0.0994558	P62701	FALSE	0.946712	0.396957	FALSE	P62701	Non-Metabolic	RPS4X
1232	-0.388668	P62714	FALSE	0.86586	0.130678	FALSE	P62714	Metabolic-Atlas	PPP2CB
1233	0.10252	P62750	FALSE	0.938853	0.336538	FALSE	P62750	Non-Metabolic	RPL23A
1234	0.0758286	P62753	FALSE	0.953459	0.466936	FALSE	P62753	Non-Metabolic	RPS6
1235	-0.0683693	P62805	FALSE	0.964902	0.654213	FALSE	P62805	Non-Metabolic	H4C1
1236	-0.0683693	P62805	FALSE	0.964902	0.654213	FALSE	P62805	Non-Metabolic	H4C2
1237	-0.0683693	P62805	FALSE	0.964902	0.654213	FALSE	P62805	Non-Metabolic	H4C3
1238	-0.0683693	P62805	FALSE	0.964902	0.654213	FALSE	P62805	Non-Metabolic	H4C4
1239	-0.0683693	P62805	FALSE	0.964902	0.654213	FALSE	P62805	Non-Metabolic	H4C5
1240	-0.0683693	P62805	FALSE	0.964902	0.654213	FALSE	P62805	Non-Metabolic	H4C6
1241	-0.0683693	P62805	FALSE	0.964902	0.654213	FALSE	P62805	Non-Metabolic	H4C8
1242	-0.0683693	P62805	FALSE	0.964902	0.654213	FALSE	P62805	Non-Metabolic	H4C9
1243	-0.0683693	P62805	FALSE	0.964902	0.654213	FALSE	P62805	Non-Metabolic	H4C11
1244	-0.0683693	P62805	FALSE	0.964902	0.654213	FALSE	P62805	Non-Metabolic	H4C12
1245	-0.0683693	P62805	FALSE	0.964902	0.654213	FALSE	P62805	Non-Metabolic	H4C13
1246	-0.0683693	P62805	FALSE	0.964902	0.654213	FALSE	P62805	Non-Metabolic	H4C14
1247	-0.0683693	P62805	FALSE	0.964902	0.654213	FALSE	P62805	Non-Metabolic	H4C15
1248	-0.0683693	P62805	FALSE	0.964902	0.654213	FALSE	P62805	Non-Metabolic	H4-16
1249	-0.461614	P62820;Q9H0U4	FALSE	0.93951	0.340927	TRUE	P62820	Non-Metabolic	RAB1A
1250	0.227573	P62826	FALSE	0.865167	0.129862	FALSE	P62826	Non-Metabolic	RAN
1251	0.16392	P62829	FALSE	0.90729	0.204146	FALSE	P62829	Non-Metabolic	RPL23
1252	-0.516274	P62834	FALSE	0.92683	0.271293	FALSE	P62834	Non-Metabolic	RAP1A
1253	0.198076	P62841	FALSE	0.964003	0.634796	FALSE	P62841	Non-Metabolic	RPS15
1254	-0.165047	P62847	FALSE	0.916511	0.23154	FALSE	P62847	Non-Metabolic	RPS24
1255	0.074893	P62851	FALSE	0.952866	0.459903	FALSE	P62851	Non-Metabolic	RPS25
1256	0.127711	P62854	FALSE	0.906502	0.202078	FALSE	P62854	Non-Metabolic	RPS26
1257	0.0464829	P62857	FALSE	0.965199	0.660849	FALSE	P62857	Non-Metabolic	RPS28
1258	-0.516286	P62873	FALSE	0.814732	0.0878796	FALSE	P62873	Non-Metabolic	GNB1
1259	-0.527034	P62873;P62879	FALSE	0.626634	0.0344725	FALSE	P62873	Non-Metabolic	GNB1
1260	-0.405355	P62873;P62879;Q9HAV0	FALSE	0.679444	0.0429758	FALSE	P62873	Non-Metabolic	GNB1
1261	0.144892	P62875	FALSE	0.946503	0.395097	FALSE	P62875	Metabolic-Atlas	POLR2L
1262	0.526188	P62877	FALSE	0.726604	0.0533546	FALSE	P62877	Non-Metabolic	RBX1
1263	-0.221718	P62879	FALSE	0.938419	0.333693	FALSE	P62879	Non-Metabolic	GNB2
1264	-0.470898	P62879;Q9BRK4;Q9HAV0	FALSE	0.814407	0.0876879	FALSE	P62879	Non-Metabolic	GNB2
1265	0.00246805	P62879;Q9HAV0	FALSE	0.975438	0.994903	FALSE	P62879	Non-Metabolic	GNB2
1266	0.161867	P62888	FALSE	0.927719	0.275304	FALSE	P62888	Non-Metabolic	RPL30
1267	0.387952	P62891;Q59GN2	FALSE	0.143822	0.00301335	FALSE	P62891	Non-Metabolic	RPL39
1268	0.155937	P62899	FALSE	0.870472	0.13635	FALSE	P62899	Non-Metabolic	RPL31
1269	0.136926	P62906	FALSE	0.911048	0.21456	FALSE	P62906	Non-Metabolic	RPL10A
1270	0.0963502	P62910	FALSE	0.947767	0.406595	FALSE	P62910	Non-Metabolic	RPL32
1271	0.12914	P62913	FALSE	0.933613	0.304906	FALSE	P62913	Non-Metabolic	RPL11
1272	0.0957757	P62917	FALSE	0.94362	0.370977	FALSE	P62917	Non-Metabolic	RPL8
1273	-0.338985	P62937	FALSE	0.935556	0.315974	FALSE	P62937	Metabolic-Atlas	PPIA
1274	0.19635	P62979	FALSE	0.964196	0.638875	FALSE	P62979	Non-Metabolic	RPS27A
1275	-0.398596	P62987	FALSE	0.716827	0.0509072	FALSE	P62987	Non-Metabolic	UBA52
1276	0.00254726	P62995	FALSE	0.975244	0.985904	FALSE	P62995	Non-Metabolic	TRA2B
1277	-0.102578	P62995;Q13595	FALSE	0.96074	0.572384	FALSE	P62995	Non-Metabolic	TRA2B
1278	-0.402124	P63000	FALSE	0.864923	0.129576	FALSE	P63000	Non-Metabolic	RAC1
1279	-0.319101	P63010	FALSE	0.854195	0.118056	FALSE	P63010	Non-Metabolic	AP2B1
1280	-0.260823	P63096	FALSE	0.950172	0.430249	FALSE	P63096	Non-Metabolic	GNAI1
1281	-0.174122	P63104	FALSE	0.954037	0.473979	FALSE	P63104	Non-Metabolic	YWHAZ
1282	-0.406621	P63165	FALSE	0.768474	0.0662994	FALSE	P63165	Non-Metabolic	SUMO1
1283	-0.0421908	P63167	FALSE	0.968161	0.734399	FALSE	P63167	Non-Metabolic	DYNLL1
1284	0.0833697	P63167;Q96FJ2	FALSE	0.960566	0.569376	FALSE	P63167	Non-Metabolic	DYNLL1
1285	0.207938	P63173	FALSE	0.939878	0.343432	FALSE	P63173	Non-Metabolic	RPL38
1286	-0.0448926	P63208	FALSE	0.967443	0.715259	FALSE	P63208	Non-Metabolic	SKP1
1287	-0.636337	P63218	FALSE	0.672062	0.0416305	FALSE	P63218	Non-Metabolic	GNG5
1288	0.116709	P63220	FALSE	0.970141	0.792229	TRUE	P63220	Non-Metabolic	RPS21
1289	-0.0909156	P63241	FALSE	0.971646	0.841874	FALSE	P63241	Non-Metabolic	EIF5A
1290	0.0501119	P63244	FALSE	0.973508	0.911416	TRUE	P63244	Non-Metabolic	RACK1
1291	-1.11882	P63261	FALSE	0.786508	0.0735337	FALSE	P63261	Non-Metabolic	ACTG1
1292	0.0039176	P63267	FALSE	0.97542	0.994074	FALSE	P63267	Non-Metabolic	ACTG2
1293	0.0502473	P63272	FALSE	0.970225	0.794872	FALSE	P63272	Non-Metabolic	SUPT4H1
1294	-0.612583	P63279	FALSE	0.16605	0.00384068	FALSE	P63279	Metabolic-Atlas	UBE2I
1295	-0.456775	P67775	FALSE	0.944622	0.379045	TRUE	P67775	Metabolic-Atlas	PPP2CA
1296	-0.087982	P67809	FALSE	0.967353	0.712925	FALSE	P67809	Non-Metabolic	YBX1
1297	-0.858167	P67812	FALSE	0.786227	0.0734108	TRUE	P67812	Metabolic-Atlas	SEC11A
1298	0.374288	P67870	FALSE	0.9303	0.28759	FALSE	P67870	Metabolic-Atlas	CSNK2B
1299	0.0983659	P68104;Q5VTE0	FALSE	0.966613	0.694221	FALSE	P68104	Metabolic-Atlas	EEF1A1
1300	-0.312991	P68133	FALSE	0.910034	0.211656	FALSE	P68133	Non-Metabolic	ACTA1
1301	0.623119	P68366	FALSE	0.828703	0.0968599	FALSE	P68366	Non-Metabolic	TUBA4A
1302	0.675475	P68366;Q9BQE3	FALSE	0.855772	0.119633	FALSE	P68366	Non-Metabolic	TUBA4A
1303	1.55212	P68366;Q9BQE3;Q9H853;Q9NY65	FALSE	0.84687	0.111186	FALSE	P68366	Non-Metabolic	TUBA4A
1304	0.54611	P68366;Q9BQE3;Q9NY65	FALSE	0.825133	0.0944193	FALSE	P68366	Non-Metabolic	TUBA4A
1305	0.581789	P68366;Q9NY65	FALSE	0.870682	0.136618	FALSE	P68366	Non-Metabolic	TUBA4A
1306	0.574075	P68371	FALSE	0.883	0.154223	FALSE	P68371	Non-Metabolic	TUBB4B
1307	0.217945	P68371;Q13509	FALSE	0.961725	0.590015	FALSE	P68371	Non-Metabolic	TUBB4B
1308	-0.126549	P68400	FALSE	0.958534	0.53618	FALSE	P68400	Metabolic-Atlas	CSNK2A1
1309	0.217189	P68871	FALSE	0.961394	0.583976	FALSE	P68871	Non-Metabolic	HBB
1310	0.223495	P68871;P69891;P69892	FALSE	0.951884	0.448667	FALSE	P68871	Non-Metabolic	HBB
1311	0.37622	P69905	FALSE	0.960661	0.57101	FALSE	P69905	Non-Metabolic	HBA1
1312	0.37622	P69905	FALSE	0.960661	0.57101	FALSE	P69905	Non-Metabolic	HBA2
1313	0.0823867	P78316	FALSE	0.940733	0.349394	FALSE	P78316	Non-Metabolic	NOP14
1314	-0.073179	P78332	FALSE	0.965095	0.658518	FALSE	P78332	Non-Metabolic	RBM6
1315	-0.48775	P78332;P98175	FALSE	0.916489	0.231467	FALSE	P78332	Non-Metabolic	RBM6
1316	-0.148882	P78345	FALSE	0.963335	0.621051	FALSE	P78345	Non-Metabolic	RPP38
1317	0.151468	P78346	FALSE	0.949707	0.425484	FALSE	P78346	Non-Metabolic	RPP30
1318	0.329733	P78347	FALSE	0.945345	0.385067	FALSE	P78347	Non-Metabolic	GTF2I
1319	0.114865	P78362	FALSE	0.950655	0.435309	FALSE	P78362	Metabolic-Atlas	SRPK2
1320	-0.0671209	P78362;Q96SB4	FALSE	0.96718	0.708488	FALSE	P78362	Metabolic-Atlas	SRPK2
1321	0.0346148	P78364	FALSE	0.973584	0.91447	FALSE	P78364	Non-Metabolic	PHC1
1322	-0.254323	P78368;Q9HCP0;Q9Y6M4	FALSE	0.945077	0.382814	TRUE	P78368	Metabolic-Atlas	CSNK1G2
1323	0.520689	P78368;Q9Y6M4	FALSE	0.883035	0.154278	TRUE	P78368	Metabolic-Atlas	CSNK1G2
1324	-0.360985	P78371	FALSE	0.786208	0.0734025	FALSE	P78371	Non-Metabolic	CCT2
1325	-0.0842214	P78395	FALSE	0.971509	0.837128	TRUE	P78395	Non-Metabolic	PRAME
1326	-0.227729	P78406	FALSE	0.888679	0.163774	FALSE	P78406	Metabolic-Atlas	RAE1
1327	-0.209806	P78524	FALSE	0.955288	0.48991	FALSE	P78524	Non-Metabolic	ST5
1328	0.300823	P78527	FALSE	0.90451	0.19702	FALSE	P78527	Metabolic-Atlas	PRKDC
1329	0.502078	P78549	FALSE	0.908053	0.206185	FALSE	P78549	Non-Metabolic	NTHL1
1330	-0.588072	P79522	FALSE	0.561329	0.0257052	FALSE	P79522	Non-Metabolic	PRR3
1331	0.838939	P81605	FALSE	0.743949	0.0581782	FALSE	P81605	Non-Metabolic	DCD
1332	0.608601	P82650	FALSE	0.829003	0.0970704	TRUE	P82650	Non-Metabolic	MRPS22
1333	-0.20616	P82914	FALSE	0.957987	0.527834	TRUE	P82914	Non-Metabolic	MRPS15
1334	0.0356878	P82930	FALSE	0.972546	0.874304	FALSE	P82930	Non-Metabolic	MRPS34
1335	-0.0274853	P82933	FALSE	0.973329	0.904325	FALSE	P82933	Non-Metabolic	MRPS9
1336	0.565584	P82970	FALSE	0.935294	0.31444	FALSE	P82970	Non-Metabolic	HMGN5
1337	-0.634745	P82979	FALSE	0.93165	0.294424	FALSE	P82979	Non-Metabolic	SARNP
1338	-0.00823427	P83111	FALSE	0.974944	0.972281	FALSE	P83111	Non-Metabolic	LACTB
1339	0.0643679	P83731	FALSE	0.961331	0.582855	FALSE	P83731	Non-Metabolic	RPL24
1340	-0.137251	P83876	FALSE	0.959058	0.54439	FALSE	P83876	Non-Metabolic	TXNL4A
1341	0.0278582	P83881	FALSE	0.971351	0.831734	FALSE	P83881	Metabolic-Atlas	RPL36A
1342	0.177736	P83881;Q969Q0	FALSE	0.906292	0.201535	FALSE	P83881	Metabolic-Atlas	RPL36A
1343	-0.155051	P83916	FALSE	0.932983	0.301469	FALSE	P83916	Metabolic-Atlas	CBX1
1344	0.0191901	P83916;Q13185	FALSE	0.97359	0.914714	FALSE	P83916	Metabolic-Atlas	CBX1
1345	-0.201247	P84090	FALSE	0.904939	0.198088	FALSE	P84090	Non-Metabolic	ERH
1346	0.0916346	P84098	FALSE	0.937981	0.330866	FALSE	P84098	Non-Metabolic	RPL19
1347	0.0345865	P84103	FALSE	0.966864	0.700482	FALSE	P84103	Non-Metabolic	SRSF3
1348	0.0619198	P84103;Q16629	FALSE	0.968188	0.735145	FALSE	P84103	Non-Metabolic	SRSF3
1349	0.0216514	P84243	FALSE	0.972468	0.871404	FALSE	P84243	Non-Metabolic	H3-3A
1350	0.0216514	P84243	FALSE	0.972468	0.871404	FALSE	P84243	Non-Metabolic	H3-3B
1351	1.0212	P85037	FALSE	0.833482	0.100304	FALSE	P85037	Non-Metabolic	FOXK1
1352	0.406745	P98160	FALSE	0.847324	0.111592	FALSE	P98160	Metabolic-Atlas	HSPG2
1353	0.000648925	P98175	FALSE	0.975511	0.998299	FALSE	P98175	Non-Metabolic	RBM10
1354	0.191612	P98179	FALSE	0.876889	0.145011	FALSE	P98179	Non-Metabolic	RBM3
1355	-0.920829	P98182	FALSE	0.40392	0.0124695	TRUE	P98182	Non-Metabolic	ZNF200
1356	-0.127906	Q00059	FALSE	0.940496	0.347721	FALSE	Q00059	CRISPR_Metabolic-library	TFAM
1357	0.00924733	Q00325	FALSE	0.974983	0.974049	FALSE	Q00325	CRISPR_Metabolic-library ;Metabolic-Atlas	SLC25A3
1358	0.121596	Q00577	FALSE	0.954133	0.475167	FALSE	Q00577	Non-Metabolic	PURA
1359	-0.548444	Q00610	FALSE	0.415705	0.0131063	FALSE	Q00610	Non-Metabolic	CLTC
1360	-0.0305364	Q00839	FALSE	0.970039	0.78907	FALSE	Q00839	Non-Metabolic	HNRNPU
1361	-0.00172205	Q01082	FALSE	0.975266	0.986951	FALSE	Q01082	Non-Metabolic	SPTBN1
1362	0.160936	Q01085	FALSE	0.947209	0.401443	FALSE	Q01085	Non-Metabolic	TIAL1
1363	-0.129039	Q01105	FALSE	0.964017	0.635092	FALSE	Q01105	Non-Metabolic	SET
1364	0.11117	Q01130	FALSE	0.968107	0.732941	FALSE	Q01130	Non-Metabolic	SRSF2
1365	0.313821	Q01130;Q9BRL6	FALSE	0.93647	0.321443	FALSE	Q01130	Non-Metabolic	SRSF2
1366	0.118073	Q01167	FALSE	0.960582	0.569652	FALSE	Q01167	Non-Metabolic	FOXK2
1367	0.313545	Q01196	FALSE	0.800773	0.0802436	FALSE	Q01196	Non-Metabolic	RUNX1
1368	-1.53257	Q01538	TRUE	0.0276919	0.000594008	FALSE	Q01538	Non-Metabolic	MYT1
1369	-0.17325	Q01650	FALSE	0.96776	0.723604	FALSE	Q01650	CRISPR_Metabolic-library ;Metabolic-Atlas	SLC7A5
1370	0.293379	Q01658	FALSE	0.894358	0.174452	FALSE	Q01658	Non-Metabolic	DR1
1371	0.00632125	Q01664	FALSE	0.975003	0.974934	FALSE	Q01664	Non-Metabolic	TFAP4
1372	0.152406	Q01780	FALSE	0.911679	0.216405	FALSE	Q01780	Non-Metabolic	EXOSC10
1373	-1.23379	Q01813	FALSE	0.156247	0.00344234	TRUE	Q01813	CRISPR_Metabolic-library ;Metabolic-Atlas	PFKP
1374	0.0894879	Q01826;Q9UPW6	FALSE	0.968882	0.754571	FALSE	Q01826	Non-Metabolic	SATB1
1375	0.168892	Q01831	FALSE	0.846895	0.111209	FALSE	Q01831	Non-Metabolic	XPC
1376	0.00294661	Q01844	FALSE	0.975325	0.989661	FALSE	Q01844	Non-Metabolic	EWSR1
1377	-0.0333837	Q02040	FALSE	0.972314	0.865723	FALSE	Q02040	Non-Metabolic	AKAP17A
1378	-1.61388	Q02218	FALSE	0.0863143	0.00161793	TRUE	Q02218	CRISPR_Metabolic-library ;Metabolic-Atlas	OGDH
1379	-1.32535	Q02218;Q9ULD0	FALSE	0.208822	0.00527458	TRUE	Q02218	CRISPR_Metabolic-library ;Metabolic-Atlas	OGDH
1380	0.246752	Q02241	FALSE	0.799252	0.0794802	FALSE	Q02241	Non-Metabolic	KIF23
1381	-0.0152653	Q02447	FALSE	0.97393	0.928617	FALSE	Q02447	Non-Metabolic	SP3
1382	-0.0960844	Q02539	FALSE	0.96093	0.575712	FALSE	Q02539	Non-Metabolic	H1-1
1383	0.0111283	Q02543	FALSE	0.973396	0.906956	FALSE	Q02543	Non-Metabolic	RPL18A
1384	-0.658867	Q02556	FALSE	0.838561	0.104204	FALSE	Q02556	Non-Metabolic	IRF8
1385	-0.400972	Q02809	FALSE	0.930425	0.28821	FALSE	Q02809	CRISPR_Metabolic-library ;Metabolic-Atlas	PLOD1
1386	0.14864	Q02878	FALSE	0.878353	0.147127	FALSE	Q02878	Non-Metabolic	RPL6
1387	0.0737007	Q02880	FALSE	0.955965	0.498952	FALSE	Q02880	Non-Metabolic	TOP2B
1388	-0.23071	Q02930	FALSE	0.851117	0.115081	FALSE	Q02930	Non-Metabolic	CREB5
1389	0.093711	Q02978	FALSE	0.971301	0.830045	FALSE	Q02978	CRISPR_Metabolic-library ;Metabolic-Atlas	SLC25A11
1390	-0.0134261	Q03001	FALSE	0.973811	0.923701	FALSE	Q03001	Non-Metabolic	DST
1391	-0.115005	Q03001;Q9UPN3	FALSE	0.963539	0.625199	FALSE	Q03001	Non-Metabolic	DST
1392	-0.190004	Q03135	FALSE	0.914348	0.224533	FALSE	Q03135	CRISPR_Metabolic-library	CAV1
1393	-0.0918626	Q03164	FALSE	0.962938	0.613129	FALSE	Q03164	Metabolic-Atlas	KMT2A
1394	1.01255	Q03164;Q9UMN6	FALSE	0.32429	0.00895009	TRUE	Q03164	Metabolic-Atlas	KMT2A
1395	-0.0469775	Q03188	FALSE	0.96674	0.697382	FALSE	Q03188	Non-Metabolic	CENPC
1396	0.030391	Q03252	FALSE	0.96844	0.742088	FALSE	Q03252	Non-Metabolic	LMNB2
1397	-0.299772	Q03405	FALSE	0.952193	0.452147	TRUE	Q03405	Non-Metabolic	PLAUR
1398	0.0239356	Q03519	FALSE	0.974164	0.938381	TRUE	Q03519	CRISPR_Metabolic-library	TAP2
1399	0.074153	Q03701	FALSE	0.952503	0.455695	FALSE	Q03701	Non-Metabolic	CEBPZ
1400	0.37503	Q04637	FALSE	0.945909	0.389893	FALSE	Q04637	Non-Metabolic	EIF4G1
1401	-0.303605	Q04837	FALSE	0.831607	0.0989275	FALSE	Q04837	Non-Metabolic	SSBP1
1402	-0.352423	Q04917	FALSE	0.932431	0.298516	FALSE	Q04917	Non-Metabolic	YWHAH
1403	0.167248	Q05048	FALSE	0.950264	0.431199	FALSE	Q05048	Non-Metabolic	CSTF1
1404	0.303451	Q05519	FALSE	0.964599	0.647547	FALSE	Q05519	Non-Metabolic	SRSF11
1405	0.158531	Q05639	FALSE	0.964074	0.636293	FALSE	Q05639	Metabolic-Atlas	EEF1A2
1406	0.249555	Q05682	FALSE	0.95362	0.468877	TRUE	Q05682	Metabolic-Atlas	CALD1
1407	0.168831	Q05707	FALSE	0.964603	0.64764	TRUE	Q05707	Non-Metabolic	COL14A1
1408	0.461569	Q05BQ5	FALSE	0.920402	0.245202	TRUE	Q05BQ5	Non-Metabolic	MBTD1
1409	-0.156079	Q05BQ5;Q969R5	FALSE	0.962066	0.596351	FALSE	Q05BQ5	Non-Metabolic	MBTD1
1410	0.111856	Q05D32	FALSE	0.921929	0.250973	FALSE	Q05D32	Metabolic-Atlas	CTDSPL2
1411	0.546661	Q06033	FALSE	0.856007	0.119872	FALSE	Q06033	Non-Metabolic	ITIH3
1412	0.233211	Q06265	FALSE	0.877852	0.146397	FALSE	Q06265	Non-Metabolic	EXOSC9
1413	0.430907	Q06330	FALSE	0.912763	0.219641	FALSE	Q06330	Non-Metabolic	RBPJ
1414	-0.0101886	Q06587	FALSE	0.974833	0.967353	FALSE	Q06587	Metabolic-Atlas	RING1
1415	0.184657	Q06587;Q99496	FALSE	0.941143	0.352313	FALSE	Q06587	Metabolic-Atlas	RING1
1416	0.209983	Q06787	FALSE	0.961201	0.580514	FALSE	Q06787	Non-Metabolic	FMR1
1417	-0.146959	Q06830	FALSE	0.96501	0.656597	FALSE	Q06830	CRISPR_Metabolic-library ;Metabolic-Atlas	PRDX1
1418	0.309461	Q06830;Q13162	FALSE	0.946444	0.394573	FALSE	Q06830	CRISPR_Metabolic-library ;Metabolic-Atlas	PRDX1
1419	0.0467334	Q07020	FALSE	0.962321	0.601167	FALSE	Q07020	Non-Metabolic	RPL18
1420	-0.185017	Q07021	FALSE	0.955062	0.486959	FALSE	Q07021	Non-Metabolic	C1QBP
1421	-0.0736593	Q07065	FALSE	0.968918	0.755606	FALSE	Q07065	Non-Metabolic	CKAP4
1422	-0.0444571	Q07157	FALSE	0.970838	0.814564	FALSE	Q07157	Non-Metabolic	TJP1
1423	1.16289	Q07352	FALSE	0.856738	0.120619	TRUE	Q07352	Non-Metabolic	ZFP36L1
1424	0.264627	Q07666	FALSE	0.809978	0.0851447	FALSE	Q07666	Non-Metabolic	KHDRBS1
1425	-0.643307	Q07812	FALSE	0.9478	0.406902	FALSE	Q07812	Non-Metabolic	BAX
1426	1.00413	Q07864	FALSE	0.171334	0.00408339	TRUE	Q07864	Metabolic-Atlas	POLE
1427	0.183885	Q07955	FALSE	0.829632	0.0975134	FALSE	Q07955	Non-Metabolic	SRSF1
1428	-0.0429362	Q07955;Q13242	FALSE	0.970085	0.790505	FALSE	Q07955	Non-Metabolic	SRSF1
1429	-0.011887	Q08170	FALSE	0.97367	0.917972	FALSE	Q08170	Non-Metabolic	SRSF4
1430	0.327001	Q08170;Q13243;Q13247	FALSE	0.629844	0.0349884	FALSE	Q08170	Non-Metabolic	SRSF4
1431	0.00935114	Q08170;Q13247	FALSE	0.973754	0.921361	FALSE	Q08170	Non-Metabolic	SRSF4
1432	0.0137941	Q08211	FALSE	0.973506	0.911346	FALSE	Q08211	Non-Metabolic	DHX9
1433	0.108544	Q08380	FALSE	0.968965	0.756946	FALSE	Q08380	Non-Metabolic	LGALS3BP
1434	0.180319	Q08431	FALSE	0.96015	0.562272	FALSE	Q08431	Non-Metabolic	MFGE8
1435	-0.68325	Q08722	FALSE	0.579412	0.0280145	FALSE	Q08722	Non-Metabolic	CD47
1436	0.0396271	Q08945	FALSE	0.967428	0.714865	FALSE	Q08945	Non-Metabolic	SSRP1
1437	-0.128701	Q08AE8	FALSE	0.960127	0.561887	FALSE	Q08AE8	Non-Metabolic	SPIRE1
1438	0.99973	Q08J23	FALSE	0.740977	0.0573035	FALSE	Q08J23	Non-Metabolic	NSUN2
1439	0.200613	Q09028	FALSE	0.901012	0.188672	FALSE	Q09028	Non-Metabolic	RBBP4
1440	0.0782983	Q09028;Q16576	FALSE	0.95648	0.506025	FALSE	Q09028	Non-Metabolic	RBBP4
1441	0.0818419	Q09161	FALSE	0.955488	0.492558	FALSE	Q09161	Non-Metabolic	NCBP1
1442	-0.474345	Q09666	FALSE	0.862786	0.127126	FALSE	Q09666	Non-Metabolic	AHNAK
1443	-1.4999	Q09666;Q8IVF2	FALSE	0.505785	0.0196258	FALSE	Q09666	Non-Metabolic	AHNAK
1444	-0.241002	Q0VF96	FALSE	0.924497	0.261259	FALSE	Q0VF96	Non-Metabolic	CGNL1
1445	-0.0905829	Q0ZGT2	FALSE	0.946595	0.395914	FALSE	Q0ZGT2	Non-Metabolic	NEXN
1446	0.0332669	Q10469	FALSE	0.974254	0.942199	TRUE	Q10469	CRISPR_Metabolic-library ;Metabolic-Atlas	MGAT2
1447	1.72114	Q10471	FALSE	0.902545	0.19225	FALSE	Q10471	CRISPR_Metabolic-library ;Metabolic-Atlas	GALNT2
1448	0.0187493	Q10570	FALSE	0.972658	0.878483	FALSE	Q10570	Non-Metabolic	CPSF1
1449	0.285336	Q10586	FALSE	0.941755	0.35676	FALSE	Q10586	Metabolic-Atlas	DBP
1450	0.153806	Q10587	FALSE	0.94239	0.36149	FALSE	Q10587	Non-Metabolic	TEF
1451	-0.192993	Q12769	FALSE	0.904736	0.197582	FALSE	Q12769	Metabolic-Atlas	NUP160
1452	1.26606	Q12772	FALSE	0.337967	0.00947501	TRUE	Q12772	CRISPR_Metabolic-library	SREBF2
1453	0.117602	Q12788	FALSE	0.906638	0.202435	FALSE	Q12788	Non-Metabolic	TBL3
1454	0.200358	Q12789	FALSE	0.941338	0.353723	FALSE	Q12789	Non-Metabolic	GTF3C1
1455	-0.290684	Q12792	FALSE	0.937963	0.330748	FALSE	Q12792	Non-Metabolic	TWF1
1456	-1.00271	Q12796	FALSE	0.766254	0.0654904	FALSE	Q12796	Non-Metabolic	PNRC1
1457	0.0560615	Q12797	FALSE	0.972065	0.856709	FALSE	Q12797	CRISPR_Metabolic-library ;Metabolic-Atlas	ASPH
1458	0.171991	Q12800	FALSE	0.958791	0.540179	FALSE	Q12800	Non-Metabolic	TFCP2
1459	-0.452041	Q12800;Q9NZI6	FALSE	0.93233	0.297976	FALSE	Q12800	Non-Metabolic	TFCP2
1460	0.011437	Q12800;Q9NZI7	FALSE	0.975081	0.978464	FALSE	Q12800	Non-Metabolic	TFCP2
1461	0.256222	Q12824	FALSE	0.909781	0.210944	FALSE	Q12824	Non-Metabolic	SMARCB1
1462	0.290022	Q12830	FALSE	0.858816	0.122787	FALSE	Q12830	Non-Metabolic	BPTF
1463	0.596321	Q12840	FALSE	0.695107	0.0460535	TRUE	Q12840	Non-Metabolic	KIF5A
1464	-0.129503	Q12849	FALSE	0.960937	0.575828	FALSE	Q12849	Non-Metabolic	GRSF1
1465	0.889165	Q12872	FALSE	0.892014	0.169897	FALSE	Q12872	Non-Metabolic	SFSWAP
1466	0.376643	Q12873	FALSE	0.916372	0.231077	FALSE	Q12873	Non-Metabolic	CHD3
1467	0.15315	Q12873;Q14839	FALSE	0.948339	0.412002	FALSE	Q12873	Non-Metabolic	CHD3
1468	0.117179	Q12874	FALSE	0.953705	0.469907	FALSE	Q12874	Non-Metabolic	SF3A3
1469	-0.733898	Q12888	FALSE	0.465363	0.0162678	FALSE	Q12888	Non-Metabolic	TP53BP1
1470	-0.00176437	Q12899	FALSE	0.975453	0.995608	FALSE	Q12899	Non-Metabolic	TRIM26
1471	-0.239415	Q12904	FALSE	0.954213	0.476169	TRUE	Q12904	Non-Metabolic	AIMP1
1472	-0.0154535	Q12905	FALSE	0.973137	0.896796	FALSE	Q12905	Non-Metabolic	ILF2
1473	0.0371916	Q12906	FALSE	0.967586	0.71901	FALSE	Q12906	Non-Metabolic	ILF3
1474	0.060725	Q12906;Q96SI9	FALSE	0.96041	0.566693	FALSE	Q12906	Non-Metabolic	ILF3
1475	0.308112	Q12907	FALSE	0.959658	0.55409	TRUE	Q12907	Non-Metabolic	LMAN2
1476	-0.37837	Q12926	FALSE	0.763712	0.0645836	FALSE	Q12926	Non-Metabolic	ELAVL2
1477	-0.436003	Q12926;Q15717	FALSE	0.757038	0.0622979	FALSE	Q12926	Non-Metabolic	ELAVL2
1478	-0.0395321	Q12959	FALSE	0.967939	0.728385	FALSE	Q12959	Non-Metabolic	DLG1
1479	0.0416532	Q12962	FALSE	0.974082	0.934959	TRUE	Q12962	Non-Metabolic	TAF10
1480	0.544642	Q12972	FALSE	0.815411	0.0882824	FALSE	Q12972	Non-Metabolic	PPP1R8
1481	0.196188	Q12996	FALSE	0.916555	0.231688	FALSE	Q12996	Non-Metabolic	CSTF3
1482	-0.0153272	Q13029	FALSE	0.974412	0.948949	FALSE	Q13029	Non-Metabolic	PRDM2
1483	0.741201	Q13042	FALSE	0.895226	0.176194	FALSE	Q13042	Non-Metabolic	CDC16
1484	-0.0231227	Q13045	FALSE	0.973724	0.920162	FALSE	Q13045	Non-Metabolic	FLII
1485	0.13575	Q13061	FALSE	0.961878	0.592848	FALSE	Q13061	Non-Metabolic	TRDN
1486	-0.171915	Q13084	FALSE	0.969299	0.766688	TRUE	Q13084	Non-Metabolic	MRPL28
1487	-0.120783	Q13105	FALSE	0.96331	0.620535	FALSE	Q13105	Non-Metabolic	ZBTB17
1488	0.117672	Q13111	FALSE	0.946667	0.396547	FALSE	Q13111	Non-Metabolic	CHAF1A
1489	0.129639	Q13112	FALSE	0.911716	0.216512	FALSE	Q13112	Non-Metabolic	CHAF1B
1490	-0.0310196	Q13123	FALSE	0.968362	0.739917	FALSE	Q13123	Non-Metabolic	IK
1491	-0.573098	Q13127	FALSE	0.661394	0.0397928	FALSE	Q13127	Non-Metabolic	REST
1492	0.0900676	Q13129	FALSE	0.957848	0.525749	FALSE	Q13129	Non-Metabolic	RLF
1493	0.0551891	Q13148	FALSE	0.96353	0.625	FALSE	Q13148	Non-Metabolic	TARDBP
1494	-0.0999346	Q13151	FALSE	0.950575	0.434461	FALSE	Q13151	Non-Metabolic	HNRNPA0
1495	0.141256	Q13155	FALSE	0.95191	0.448958	FALSE	Q13155	Non-Metabolic	AIMP2
1496	0.0721357	Q13185	FALSE	0.959853	0.5573	FALSE	Q13185	Non-Metabolic	CBX3
1497	-0.0294046	Q13188	FALSE	0.974097	0.935573	FALSE	Q13188	Metabolic-Atlas	STK3
1498	1.18829	Q13200	FALSE	0.619612	0.0333827	TRUE	Q13200	Non-Metabolic	PSMD2
1499	0.0326439	Q13206	FALSE	0.968276	0.737546	FALSE	Q13206	Non-Metabolic	DDX10
1500	-0.217092	Q13232	FALSE	0.965805	0.674796	FALSE	Q13232	CRISPR_Metabolic-library ;Metabolic-Atlas	NME3
1501	0.0404815	Q13242	FALSE	0.966204	0.684271	FALSE	Q13242	Non-Metabolic	SRSF9
1502	0.264518	Q13243	FALSE	0.761489	0.0638071	FALSE	Q13243	Non-Metabolic	SRSF5
1503	0.0959719	Q13247	FALSE	0.95038	0.432417	FALSE	Q13247	Non-Metabolic	SRSF6
1504	0.326263	Q13257	FALSE	0.949588	0.424279	TRUE	Q13257	Non-Metabolic	MAD2L1
1505	-0.0671694	Q13263	FALSE	0.961094	0.578608	FALSE	Q13263	Non-Metabolic	TRIM28
1506	-0.00369537	Q13268	FALSE	0.975167	0.98241	FALSE	Q13268	CRISPR_Metabolic-library ;Metabolic-Atlas	DHRS2
1507	0.424414	Q13283	FALSE	0.931935	0.295902	FALSE	Q13283	Non-Metabolic	G3BP1
1508	0.0073486	Q13310	FALSE	0.974875	0.969205	FALSE	Q13310	Non-Metabolic	PABPC4
1509	0.115345	Q13330	FALSE	0.958215	0.531283	FALSE	Q13330	Non-Metabolic	MTA1
1510	0.342596	Q13330;Q9BTC8	FALSE	0.937904	0.330372	FALSE	Q13330	Non-Metabolic	MTA1
1511	-0.294286	Q13342;Q9H930	FALSE	0.954732	0.48271	FALSE	Q13342	Non-Metabolic	SP140
1512	-0.30124	Q13352	FALSE	0.857818	0.121736	FALSE	Q13352	Non-Metabolic	ITGB3BP
1513	0.574517	Q13356	FALSE	0.859545	0.123563	FALSE	Q13356	Metabolic-Atlas	PPIL2
1514	-0.0601756	Q13362	FALSE	0.969547	0.774053	FALSE	Q13362	Non-Metabolic	PPP2R5C
1515	-1.04739	Q13362;Q14738	FALSE	0.128642	0.00257403	TRUE	Q13362	Non-Metabolic	PPP2R5C
1516	-0.158209	Q13363	FALSE	0.944308	0.376483	FALSE	Q13363	CRISPR_Metabolic-library ;Metabolic-Atlas	CTBP1
1517	-0.0309042	Q13393	FALSE	0.97387	0.926131	TRUE	Q13393	CRISPR_Metabolic-library ;Metabolic-Atlas	PLD1
1518	0.110685	Q13415	FALSE	0.95125	0.441678	FALSE	Q13415	Non-Metabolic	ORC1
1519	0.00594429	Q13416	FALSE	0.974546	0.954716	FALSE	Q13416	Non-Metabolic	ORC2
1520	0.201501	Q13418	FALSE	0.968798	0.752156	TRUE	Q13418	Metabolic-Atlas	ILK
1521	-0.31556	Q13421	FALSE	0.945138	0.383331	FALSE	Q13421	Non-Metabolic	MSLN
1522	-2.93711	Q13423	FALSE	0.179558	0.00441635	TRUE	Q13423	CRISPR_Metabolic-library ;Metabolic-Atlas	NNT
1523	-0.735539	Q13424	FALSE	0.767255	0.065853	TRUE	Q13424	Non-Metabolic	SNTA1
1524	0.0542983	Q13424;Q13425	FALSE	0.973273	0.902113	TRUE	Q13424	Non-Metabolic	SNTA1
1525	-0.0915104	Q13425	FALSE	0.942138	0.359601	FALSE	Q13425	Non-Metabolic	SNTB2
1526	0.110443	Q13427	FALSE	0.94658	0.395778	FALSE	Q13427	Metabolic-Atlas	PPIG
1527	0.177504	Q13428	FALSE	0.962231	0.599468	FALSE	Q13428	Non-Metabolic	TCOF1
1528	0.0343821	Q13435	FALSE	0.970331	0.798214	FALSE	Q13435	Non-Metabolic	SF3B2
1529	-0.212718	Q13445	FALSE	0.96188	0.592882	TRUE	Q13445	Non-Metabolic	TMED1
1530	-0.992493	Q13472	FALSE	0.327841	0.00908378	FALSE	Q13472	Non-Metabolic	TOP3A
1531	-0.41437	Q13488	FALSE	0.864757	0.129384	FALSE	Q13488	CRISPR_Metabolic-library ;Metabolic-Atlas	TCIRG1
1532	-0.0590311	Q13501	FALSE	0.971403	0.833515	FALSE	Q13501	Non-Metabolic	SQSTM1
1533	-0.19516	Q13505	FALSE	0.957652	0.522834	FALSE	Q13505	Non-Metabolic	MTX1
1534	0.655216	Q13509	FALSE	0.904225	0.196314	FALSE	Q13509	Non-Metabolic	TUBB3
1535	0.599473	Q13509;Q9BUF5	FALSE	0.925419	0.265142	FALSE	Q13509	Non-Metabolic	TUBB3
1536	0.0854433	Q13523	FALSE	0.952688	0.457827	FALSE	Q13523	Metabolic-Atlas	PRPF4B
1537	0.172249	Q13547	FALSE	0.934142	0.307847	FALSE	Q13547	Non-Metabolic	HDAC1
1538	-0.026772	Q13547;Q92769	FALSE	0.971768	0.846143	FALSE	Q13547	Non-Metabolic	HDAC1
1539	0.362686	Q13555	FALSE	0.914277	0.22431	FALSE	Q13555	Metabolic-Atlas	CAMK2G
1540	0.620558	Q13555;Q13557	FALSE	0.897858	0.181679	FALSE	Q13555	Metabolic-Atlas	CAMK2G
1541	0.0586968	Q13557	FALSE	0.971319	0.830631	FALSE	Q13557	Metabolic-Atlas	CAMK2D
1542	-0.0289213	Q13573	FALSE	0.969753	0.780269	FALSE	Q13573	Non-Metabolic	SNW1
1543	-0.0996187	Q13595	FALSE	0.940345	0.346666	FALSE	Q13595	Non-Metabolic	TRA2A
1544	0.0977794	Q13601	FALSE	0.93618	0.319686	FALSE	Q13601	Non-Metabolic	KRR1
1545	0.177606	Q13610	FALSE	0.896924	0.179698	FALSE	Q13610	Non-Metabolic	PWP1
1546	-0.24575	Q13616	FALSE	0.939482	0.34074	FALSE	Q13616	Non-Metabolic	CUL1
1547	0.120558	Q13618	FALSE	0.968525	0.744451	TRUE	Q13618	Non-Metabolic	CUL3
1548	-0.0380026	Q13619	FALSE	0.970023	0.788573	FALSE	Q13619	Non-Metabolic	CUL4A
1549	-0.00401801	Q13619;Q13620	FALSE	0.975117	0.98013	FALSE	Q13619	Non-Metabolic	CUL4A
1550	-0.0925773	Q13620	FALSE	0.941563	0.355354	FALSE	Q13620	Non-Metabolic	CUL4B
1551	0.528268	Q13724	FALSE	0.496507	0.0187749	FALSE	Q13724	CRISPR_Metabolic-library ;Metabolic-Atlas	MOGS
1552	0.725829	Q13751	FALSE	0.568935	0.0267511	TRUE	Q13751	Non-Metabolic	LAMB3
1553	0.41	Q13753	FALSE	0.916978	0.233106	FALSE	Q13753	Non-Metabolic	LAMC2
1554	0.426596	Q13761	FALSE	0.682078	0.0434714	FALSE	Q13761	Non-Metabolic	RUNX3
1555	0.103169	Q13761;Q13950	FALSE	0.964677	0.64925	FALSE	Q13761	Non-Metabolic	RUNX3
1556	0.0435139	Q13769	FALSE	0.971642	0.841735	FALSE	Q13769	Non-Metabolic	THOC5
1557	0.447005	Q13772	FALSE	0.873753	0.140659	FALSE	Q13772	Non-Metabolic	NCOA4
1558	-0.226691	Q13796	FALSE	0.965386	0.665101	FALSE	Q13796	Non-Metabolic	SHROOM2
1559	-0.0749288	Q13813	FALSE	0.958527	0.536071	FALSE	Q13813	Non-Metabolic	SPTAN1
1560	0.0656002	Q13823	FALSE	0.95639	0.504782	FALSE	Q13823	Non-Metabolic	GNL2
1561	0.392732	Q13829	FALSE	0.926902	0.271616	TRUE	Q13829	Non-Metabolic	TNFAIP1
1562	-0.285724	Q13829;Q9H3F6	FALSE	0.929698	0.284636	TRUE	Q13829	Non-Metabolic	TNFAIP1
1563	-0.267164	Q13838	FALSE	0.936832	0.323651	FALSE	Q13838	Non-Metabolic	DDX39B
1564	0.223172	Q13868	FALSE	0.877328	0.14564	FALSE	Q13868	Non-Metabolic	EXOSC2
1565	0.726042	Q13885;Q9BVA1	FALSE	0.801892	0.0808137	FALSE	Q13885	Non-Metabolic	TUBB2A
1566	0.147124	Q13887	FALSE	0.958133	0.530042	FALSE	Q13887	Non-Metabolic	KLF5
1567	0.340454	Q13888;Q6P1K8	FALSE	0.954637	0.4815	FALSE	Q13888	Non-Metabolic	GTF2H2
1568	-0.222892	Q13889	FALSE	0.960135	0.56202	TRUE	Q13889	Non-Metabolic	GTF2H3
1569	0.0625186	Q13895	FALSE	0.958888	0.541705	FALSE	Q13895	Non-Metabolic	BYSL
1570	0.109914	Q13901	FALSE	0.948034	0.409097	FALSE	Q13901	Non-Metabolic	C1D
1571	0.338863	Q13950	FALSE	0.910389	0.212664	FALSE	Q13950	Non-Metabolic	RUNX2
1572	0.211236	Q13951	FALSE	0.931999	0.296237	FALSE	Q13951	Non-Metabolic	CBFB
1573	-0.0384347	Q13952	FALSE	0.969818	0.782262	FALSE	Q13952	Non-Metabolic	NFYC
1574	1.22986	Q14008	FALSE	0.118035	0.00229396	FALSE	Q14008	Non-Metabolic	CKAP5
1575	0.11985	Q14011	FALSE	0.953278	0.464763	FALSE	Q14011	Non-Metabolic	CIRBP
1576	-0.0582658	Q14103	FALSE	0.960957	0.576179	FALSE	Q14103	Non-Metabolic	HNRNPD
1577	0.290337	Q14103;Q99729	FALSE	0.760377	0.0634246	FALSE	Q14103	Non-Metabolic	HNRNPD
1578	-1.14763	Q14108	FALSE	0.460054	0.0158864	TRUE	Q14108	Non-Metabolic	SCARB2
1579	0.223047	Q14119	FALSE	0.807244	0.083637	FALSE	Q14119	Non-Metabolic	VEZF1
1580	-0.637808	Q14126	FALSE	0.492572	0.0184298	FALSE	Q14126	Non-Metabolic	DSG2
1581	0.102516	Q14137	FALSE	0.937852	0.33004	FALSE	Q14137	Non-Metabolic	BOP1
1582	-0.00760526	Q14145	FALSE	0.974603	0.957203	FALSE	Q14145	CRISPR_Metabolic-library	KEAP1
1583	0.0839675	Q14146	FALSE	0.959513	0.551708	FALSE	Q14146	Non-Metabolic	URB2
1584	-0.0172541	Q14147	FALSE	0.974285	0.943505	FALSE	Q14147	Non-Metabolic	DHX34
1585	0.0836164	Q14151	FALSE	0.948273	0.411373	FALSE	Q14151	Non-Metabolic	SAFB2
1586	0.0623385	Q14151;Q15424	FALSE	0.963911	0.632877	FALSE	Q14151	Non-Metabolic	SAFB2
1587	-0.148202	Q14152	FALSE	0.967859	0.726239	FALSE	Q14152	Non-Metabolic	EIF3A
1588	-0.172206	Q14156	FALSE	0.945841	0.389303	FALSE	Q14156	Non-Metabolic	EFR3A
1589	0.17946	Q14157	FALSE	0.958717	0.539012	FALSE	Q14157	Non-Metabolic	UBAP2L
1590	-0.191616	Q14160	FALSE	0.92681	0.271205	FALSE	Q14160	Non-Metabolic	SCRIB
1591	-0.665353	Q14160;Q9BTT6	FALSE	0.421344	0.0134245	FALSE	Q14160	Non-Metabolic	SCRIB
1592	-0.1841	Q14165	FALSE	0.961032	0.577502	TRUE	Q14165	Non-Metabolic	MLEC
1593	-0.212814	Q14168	FALSE	0.877435	0.145793	FALSE	Q14168	Non-Metabolic	MPP2
1594	-0.375323	Q14168;Q9NZW5	FALSE	0.239731	0.00617356	FALSE	Q14168	Non-Metabolic	MPP2
1595	0.332832	Q14186	FALSE	0.95175	0.447183	FALSE	Q14186	Non-Metabolic	TFDP1
1596	0.0982158	Q14202	FALSE	0.953974	0.473204	FALSE	Q14202	Non-Metabolic	ZMYM3
1597	0.188857	Q14202;Q5VZL5	FALSE	0.93542	0.315176	FALSE	Q14202	Non-Metabolic	ZMYM3
1598	-0.251296	Q14204	FALSE	0.957472	0.520195	TRUE	Q14204	Non-Metabolic	DYNC1H1
1599	-0.0171591	Q14207	FALSE	0.974372	0.947223	FALSE	Q14207	Non-Metabolic	NPAT
1600	-0.124748	Q14241	FALSE	0.960332	0.565351	FALSE	Q14241	Non-Metabolic	ELOA
1601	-0.378254	Q14247	FALSE	0.855567	0.119427	FALSE	Q14247	Non-Metabolic	CTTN
1602	-0.287732	Q14254	FALSE	0.873349	0.140115	FALSE	Q14254	Non-Metabolic	FLOT2
1603	0.175975	Q14257	FALSE	0.92683	0.271293	FALSE	Q14257	Non-Metabolic	RCN2
1604	-0.0277244	Q14315	FALSE	0.972824	0.884761	FALSE	Q14315	Non-Metabolic	FLNC
1605	-0.564334	Q14318	FALSE	0.790603	0.0753603	FALSE	Q14318	Metabolic-Atlas	FKBP8
1606	-0.39113	Q14320	FALSE	0.900828	0.188249	FALSE	Q14320	Non-Metabolic	FAM50A
1607	0.0343715	Q14331	FALSE	0.970958	0.818517	FALSE	Q14331	Non-Metabolic	FRG1
1608	0.319279	Q14444	FALSE	0.950603	0.434753	FALSE	Q14444	Non-Metabolic	CAPRIN1
1609	0.234177	Q14498	FALSE	0.783491	0.0722342	FALSE	Q14498	Non-Metabolic	RBM39
1610	0.0346657	Q14562	FALSE	0.967795	0.724529	FALSE	Q14562	Non-Metabolic	DHX8
1611	-0.394836	Q14566	FALSE	0.935362	0.314836	FALSE	Q14566	Non-Metabolic	MCM6
1612	0.186669	Q14571	FALSE	0.929439	0.283383	FALSE	Q14571	CRISPR_Metabolic-library	ITPR2
1613	-0.0672517	Q14571;Q14573;Q14643	FALSE	0.966907	0.701553	FALSE	Q14571	CRISPR_Metabolic-library	ITPR2
1614	1.38848	Q14571;Q14643	FALSE	0.16047	0.00360649	TRUE	Q14571	CRISPR_Metabolic-library	ITPR2
1615	0.0712587	Q14573	FALSE	0.95906	0.544423	FALSE	Q14573	CRISPR_Metabolic-library	ITPR3
1616	-0.193362	Q14643	FALSE	0.938218	0.332389	FALSE	Q14643	CRISPR_Metabolic-library	ITPR1
1617	-0.279865	Q14651	FALSE	0.963452	0.623422	FALSE	Q14651	Non-Metabolic	PLS1
1618	0.0871316	Q14669	FALSE	0.958362	0.533531	FALSE	Q14669	Metabolic-Atlas	TRIP12
1619	0.129452	Q14671	FALSE	0.958274	0.532187	FALSE	Q14671	Non-Metabolic	PUM1
1620	-0.0313667	Q14671;Q8TB72	FALSE	0.973477	0.910204	FALSE	Q14671	Non-Metabolic	PUM1
1621	0.00965543	Q14676	FALSE	0.974264	0.942621	FALSE	Q14676	Non-Metabolic	MDC1
1622	0.0135477	Q14683	FALSE	0.972793	0.883586	FALSE	Q14683	Non-Metabolic	SMC1A
1623	0.0834919	Q14684	FALSE	0.959815	0.556676	FALSE	Q14684	Non-Metabolic	RRP1B
1624	0.119359	Q14690	FALSE	0.930068	0.286444	FALSE	Q14690	Non-Metabolic	PDCD11
1625	0.034315	Q14692	FALSE	0.968329	0.739017	FALSE	Q14692	Non-Metabolic	BMS1
1626	-0.824993	Q14694	FALSE	0.882835	0.153961	FALSE	Q14694	Metabolic-Atlas	USP10
1627	-0.379997	Q14697	FALSE	0.931545	0.293881	FALSE	Q14697	CRISPR_Metabolic-library ;Metabolic-Atlas	GANAB
1628	-0.47546	Q14699	FALSE	0.644902	0.0371748	FALSE	Q14699	Non-Metabolic	RFTN1
1629	-0.52097	Q14728	FALSE	0.678334	0.0427694	FALSE	Q14728	CRISPR_Metabolic-library	MFSD10
1630	0.21142	Q14738	FALSE	0.95357	0.468268	TRUE	Q14738	Non-Metabolic	PPP2R5D
1631	0.0192878	Q14739	FALSE	0.97292	0.888416	FALSE	Q14739	CRISPR_Metabolic-library ;Metabolic-Atlas	LBR
1632	-0.256427	Q14764	FALSE	0.934121	0.307729	FALSE	Q14764	Non-Metabolic	MVP
1633	0.371639	Q14781	FALSE	0.859242	0.12324	FALSE	Q14781	Non-Metabolic	CBX2
1634	2.23616	Q14789	TRUE	0.0400108	0.000829142	FALSE	Q14789	Non-Metabolic	GOLGB1
1635	-0.0645027	Q14807	FALSE	0.959378	0.549532	FALSE	Q14807	Non-Metabolic	KIF22
1636	0.245229	Q14839	FALSE	0.927915	0.276205	FALSE	Q14839	Non-Metabolic	CHD4
1637	-0.0459314	Q14865	FALSE	0.968448	0.742314	FALSE	Q14865	Non-Metabolic	ARID5B
1638	-0.0417108	Q14938	FALSE	0.973321	0.903995	FALSE	Q14938	Non-Metabolic	NFIX
1639	0.116945	Q14966	FALSE	0.959526	0.551933	FALSE	Q14966	Non-Metabolic	ZNF638
1640	-0.196973	Q14974	FALSE	0.946184	0.392285	FALSE	Q14974	Non-Metabolic	KPNB1
1641	-0.0502263	Q14978	FALSE	0.971167	0.825508	FALSE	Q14978	Non-Metabolic	NOLC1
1642	0.0410738	Q14980	FALSE	0.973004	0.891637	FALSE	Q14980	Non-Metabolic	NUMA1
1643	-0.106188	Q14980;Q9ULV0	FALSE	0.969469	0.771726	FALSE	Q14980	Non-Metabolic	NUMA1
1644	0.193734	Q149N8	FALSE	0.959702	0.554811	FALSE	Q149N8	Metabolic-Atlas	SHPRH
1645	1.33137	Q15003	TRUE	0.00166606	0.000112623	FALSE	Q15003	Non-Metabolic	NCAPH
1646	0.619648	Q15005	FALSE	0.944557	0.378513	TRUE	Q15005	Metabolic-Atlas	SPCS2
1647	0.119156	Q15006	FALSE	0.967519	0.717256	TRUE	Q15006	Non-Metabolic	EMC2
1648	0.186102	Q15007	FALSE	0.965271	0.66247	FALSE	Q15007	Non-Metabolic	WTAP
1649	0.129599	Q15008	FALSE	0.968205	0.735622	FALSE	Q15008	Non-Metabolic	PSMD6
1650	1.08883	Q15014	FALSE	0.670554	0.0413632	FALSE	Q15014	Non-Metabolic	MORF4L2
1651	0.994664	Q15014;Q9UBU8	FALSE	0.693884	0.0458016	FALSE	Q15014	Non-Metabolic	MORF4L2
1652	0.0271981	Q15020	FALSE	0.973726	0.920226	FALSE	Q15020	Non-Metabolic	SART3
1653	1.51986	Q15021	TRUE	1.63281e-06	4.75572e-06	FALSE	Q15021	Non-Metabolic	NCAPD2
1654	0.0445756	Q15022	FALSE	0.96439	0.643018	FALSE	Q15022	Non-Metabolic	SUZ12
1655	-0.025851	Q15024	FALSE	0.971635	0.841505	FALSE	Q15024	Non-Metabolic	EXOSC7
1656	0.0667915	Q15029	FALSE	0.95509	0.48733	FALSE	Q15029	Non-Metabolic	EFTUD2
1657	0.165261	Q15046	FALSE	0.967801	0.7247	FALSE	Q15046	Metabolic-Atlas	KARS1
1658	0.11793	Q15050	FALSE	0.916873	0.232753	FALSE	Q15050	Non-Metabolic	RRS1
1659	0.0939926	Q15058	FALSE	0.967426	0.714831	FALSE	Q15058	Non-Metabolic	KIF14
1660	0.203595	Q15059	FALSE	0.952812	0.459269	FALSE	Q15059	Non-Metabolic	BRD3
1661	0.159763	Q15061	FALSE	0.86435	0.128911	FALSE	Q15061	Non-Metabolic	WDR43
1662	0.71699	Q15070	FALSE	0.89787	0.181703	TRUE	Q15070	CRISPR_Metabolic-library	OXA1L
1663	0.0999034	Q15072	FALSE	0.970258	0.795916	FALSE	Q15072	Non-Metabolic	ZNF146
1664	-0.283799	Q15075	FALSE	0.935901	0.318016	FALSE	Q15075	Non-Metabolic	EEA1
1665	0.194436	Q15102	FALSE	0.969388	0.769329	TRUE	Q15102	Metabolic-Atlas	PAFAH1B3
1666	-0.537813	Q15125	FALSE	0.879627	0.149014	FALSE	Q15125	CRISPR_Metabolic-library ;Metabolic-Atlas	EBP
1667	-0.182507	Q15131	FALSE	0.955269	0.489669	FALSE	Q15131	Metabolic-Atlas	CDK10
1668	0.118934	Q15149	FALSE	0.948348	0.412091	FALSE	Q15149	Non-Metabolic	PLEC
1669	-0.0331924	Q15149;Q9UPN3	FALSE	0.971787	0.846829	FALSE	Q15149	Non-Metabolic	PLEC
1670	-0.0240153	Q15154	FALSE	0.972007	0.854626	FALSE	Q15154	Non-Metabolic	PCM1
1671	0.266849	Q15233	FALSE	0.877766	0.146272	FALSE	Q15233	Non-Metabolic	NONO
1672	0.158022	Q15233;Q8WXF1	FALSE	0.946806	0.397796	FALSE	Q15233	Non-Metabolic	NONO
1673	-0.0595424	Q15262	FALSE	0.973407	0.907395	TRUE	Q15262	Metabolic-Atlas	PTPRK
1674	0.0759562	Q15269	FALSE	0.948801	0.416463	FALSE	Q15269	Non-Metabolic	PWP2
1675	-0.638416	Q15286	FALSE	0.646457	0.0374109	FALSE	Q15286	Non-Metabolic	RAB35
1676	-0.087594	Q15287	FALSE	0.967519	0.717238	FALSE	Q15287	Non-Metabolic	RNPS1
1677	0.058603	Q15291	FALSE	0.971399	0.83338	FALSE	Q15291	Non-Metabolic	RBBP5
1678	0.0382684	Q15293	FALSE	0.973128	0.896428	FALSE	Q15293	Non-Metabolic	RCN1
1679	0.167035	Q15326	FALSE	0.859419	0.123429	FALSE	Q15326	Non-Metabolic	ZMYND11
1680	-0.0027012	Q15361	FALSE	0.97521	0.984368	FALSE	Q15361	Non-Metabolic	TTF1
1681	-0.482094	Q15363	FALSE	0.902182	0.191391	TRUE	Q15363	Non-Metabolic	TMED2
1682	-0.00254667	Q15365	FALSE	0.975245	0.985984	FALSE	Q15365	Non-Metabolic	PCBP1
1683	0.335666	Q15365;Q15366	FALSE	0.936126	0.319361	FALSE	Q15365	Non-Metabolic	PCBP1
1684	0.0790008	Q15366	FALSE	0.955851	0.497402	FALSE	Q15366	Non-Metabolic	PCBP2
1685	-0.0511321	Q15369	FALSE	0.971879	0.850086	FALSE	Q15369	Non-Metabolic	ELOC
1686	-0.220857	Q15370	FALSE	0.952869	0.459932	FALSE	Q15370	Non-Metabolic	ELOB
1687	-0.0182721	Q15388	FALSE	0.974821	0.966806	FALSE	Q15388	Non-Metabolic	TOMM20
1688	-0.0104958	Q15392	FALSE	0.975215	0.98459	TRUE	Q15392	CRISPR_Metabolic-library ;Metabolic-Atlas	DHCR24
1689	-0.0351049	Q15393	FALSE	0.969119	0.761415	FALSE	Q15393	Metabolic-Atlas	SF3B3
1690	0.0662695	Q15397	FALSE	0.958778	0.539968	FALSE	Q15397	Non-Metabolic	PUM3
1691	0.00146652	Q15417	FALSE	0.975507	0.998124	TRUE	Q15417	Non-Metabolic	CNN3
1692	0.00395226	Q15424	FALSE	0.975017	0.975581	FALSE	Q15424	Non-Metabolic	SAFB
1693	-0.0242665	Q15427	FALSE	0.972078	0.857168	FALSE	Q15427	Non-Metabolic	SF3B4
1694	0.0924653	Q15428	FALSE	0.956827	0.510908	FALSE	Q15428	Non-Metabolic	SF3A2
1695	-0.192846	Q15434	FALSE	0.904822	0.197797	FALSE	Q15434	Non-Metabolic	RBMS2
1696	-0.00871073	Q15459	FALSE	0.974173	0.938785	FALSE	Q15459	Non-Metabolic	SF3A1
1697	0.201192	Q15542	FALSE	0.950787	0.436704	FALSE	Q15542	Non-Metabolic	TAF5
1698	0.0487053	Q15545	FALSE	0.972908	0.887939	FALSE	Q15545	Non-Metabolic	TAF7
1699	0.230366	Q15554	FALSE	0.875476	0.143021	FALSE	Q15554	Non-Metabolic	TERF2
1700	0.521552	Q15561	FALSE	0.50493	0.019545	FALSE	Q15561	Non-Metabolic	TEAD4
1701	0.444918	Q15572	FALSE	0.930393	0.288051	FALSE	Q15572	Non-Metabolic	TAF1C
1702	0.147261	Q15573	FALSE	0.951955	0.449466	FALSE	Q15573	Non-Metabolic	TAF1A
1703	0.304533	Q15629	FALSE	0.953455	0.46689	FALSE	Q15629	Non-Metabolic	TRAM1
1704	-0.00762802	Q15633	FALSE	0.975083	0.978589	FALSE	Q15633	Non-Metabolic	TARBP2
1705	0.166089	Q15637	FALSE	0.947315	0.402411	FALSE	Q15637	Non-Metabolic	SF1
1706	0.393487	Q15646	FALSE	0.902145	0.191304	FALSE	Q15646	CRISPR_Metabolic-library	OASL
1707	0.0517527	Q15651	FALSE	0.968472	0.742977	FALSE	Q15651	Non-Metabolic	HMGN3
1708	2.99136	Q15678	TRUE	3.80506e-06	7.15164e-06	TRUE	Q15678	Metabolic-Atlas	PTPN14
1709	-0.0133667	Q15717	FALSE	0.973267	0.901872	FALSE	Q15717	Non-Metabolic	ELAVL1
1710	-1.70524	Q15758	FALSE	0.453768	0.0154498	FALSE	Q15758	CRISPR_Metabolic-library ;Metabolic-Atlas	SLC1A5
1711	-0.0101023	Q15773	FALSE	0.974511	0.953203	FALSE	Q15773	Non-Metabolic	MLF2
1712	-1.48301	Q15836	FALSE	0.507563	0.0197951	TRUE	Q15836	Non-Metabolic	VAMP3
1713	-0.140521	Q15843	FALSE	0.958142	0.530176	FALSE	Q15843	Non-Metabolic	NEDD8
1714	-0.0365089	Q15853	FALSE	0.972779	0.88304	FALSE	Q15853	Non-Metabolic	USF2
1715	-0.580842	Q15904	FALSE	0.524166	0.0213873	FALSE	Q15904	CRISPR_Metabolic-library ;Metabolic-Atlas	ATP6AP1
1716	0.388083	Q15906	FALSE	0.911618	0.216223	FALSE	Q15906	Non-Metabolic	VPS72
1717	0.211345	Q15910	FALSE	0.889177	0.164664	FALSE	Q15910	Metabolic-Atlas	EZH2
1718	-0.0320422	Q15910;Q92800	FALSE	0.973004	0.891619	FALSE	Q15910	Metabolic-Atlas	EZH2
1719	0.16322	Q15911	FALSE	0.948571	0.414231	FALSE	Q15911	Non-Metabolic	ZFHX3
1720	0.35694	Q15911;Q86UP3	FALSE	0.905548	0.199628	FALSE	Q15911	Non-Metabolic	ZFHX3
1721	-0.0288572	Q16363	FALSE	0.973722	0.920079	FALSE	Q16363	Non-Metabolic	LAMA4
1722	-1.13112	Q16394	FALSE	0.678652	0.0428283	TRUE	Q16394	CRISPR_Metabolic-library ;Metabolic-Atlas	EXT1
1723	0.022478	Q16531	FALSE	0.971979	0.85364	FALSE	Q16531	Non-Metabolic	DDB1
1724	-0.330977	Q16537	FALSE	0.923034	0.255307	FALSE	Q16537	Non-Metabolic	PPP2R5E
1725	-0.167387	Q16540	FALSE	0.965606	0.670147	FALSE	Q16540	Non-Metabolic	MRPL23
1726	-0.257758	Q16563	FALSE	0.961539	0.586605	TRUE	Q16563	Non-Metabolic	SYPL1
1727	0.242471	Q16576	FALSE	0.929187	0.282173	FALSE	Q16576	Non-Metabolic	RBBP7
1728	0.111668	Q16594;Q9HBM6	FALSE	0.968772	0.751434	FALSE	Q16594	Metabolic-Atlas	TAF9
1729	-0.175542	Q16611	FALSE	0.964636	0.648357	FALSE	Q16611	Non-Metabolic	BAK1
1730	-0.338323	Q16625	FALSE	0.948173	0.410418	FALSE	Q16625	Non-Metabolic	OCLN
1731	-0.0249314	Q16629	FALSE	0.970866	0.815494	FALSE	Q16629	Non-Metabolic	SRSF7
1732	0.417939	Q16630	FALSE	0.93927	0.339313	FALSE	Q16630	Non-Metabolic	CPSF6
1733	-0.126042	Q16637	FALSE	0.962245	0.599724	FALSE	Q16637	Non-Metabolic	SMN1
1734	-0.126042	Q16637	FALSE	0.962245	0.599724	FALSE	Q16637	Non-Metabolic	SMN2
1735	-0.133656	Q16643	FALSE	0.929071	0.281617	FALSE	Q16643	Non-Metabolic	DBN1
1736	0.134261	Q16656	FALSE	0.959285	0.548021	FALSE	Q16656	CRISPR_Metabolic-library ;Metabolic-Atlas	NRF1
1737	0.732219	Q16666	FALSE	0.821141	0.0918132	FALSE	Q16666	Non-Metabolic	IFI16
1738	0.00530775	Q16698	FALSE	0.974989	0.974328	FALSE	Q16698	CRISPR_Metabolic-library ;Metabolic-Atlas	DECR1
1739	0.0233127	Q16718	FALSE	0.974594	0.956826	FALSE	Q16718	CRISPR_Metabolic-library ;Metabolic-Atlas	NDUFA5
1740	-0.0757742	Q16777	FALSE	0.971845	0.848878	FALSE	Q16777	Non-Metabolic	HIST2H2AC
1741	-0.103237	Q16795	FALSE	0.968329	0.739029	FALSE	Q16795	CRISPR_Metabolic-library ;Metabolic-Atlas	NDUFA9
1742	0.123723	Q16891	FALSE	0.910698	0.213548	FALSE	Q16891	Non-Metabolic	IMMT
1743	0.0747389	Q1ED39	FALSE	0.964298	0.641053	FALSE	Q1ED39	Non-Metabolic	KNOP1
1744	0.0312104	Q1KMD3	FALSE	0.969572	0.774797	FALSE	Q1KMD3	Non-Metabolic	HNRNPUL2
1745	-0.0112543	Q27J81	FALSE	0.975216	0.984611	FALSE	Q27J81	Non-Metabolic	INF2
1746	-1.04614	Q29980	FALSE	0.166038	0.00384015	FALSE	Q29980	Non-Metabolic	MICB
1747	0.0139555	Q29RF7	FALSE	0.974526	0.95387	FALSE	Q29RF7	Non-Metabolic	PDS5A
1748	-0.179249	Q29RF7;Q9NTI5	FALSE	0.933618	0.304932	FALSE	Q29RF7	Non-Metabolic	PDS5A
1749	0.0909841	Q2KHR3	FALSE	0.967628	0.720104	TRUE	Q2KHR3	Non-Metabolic	QSER1
1750	-0.25386	Q2PZI1	FALSE	0.940465	0.347505	FALSE	Q2PZI1	Non-Metabolic	DPY19L1
1751	0.152294	Q2TAK8	FALSE	0.967493	0.716559	FALSE	Q2TAK8	Non-Metabolic	PWWP3A
1752	0.148673	Q2TAL8	FALSE	0.967188	0.708692	TRUE	Q2TAL8	Non-Metabolic	QRICH1
1753	0.135624	Q2TAY7	FALSE	0.915008	0.226629	FALSE	Q2TAY7	Non-Metabolic	SMU1
1754	0.138784	Q2TB10	FALSE	0.950609	0.434819	FALSE	Q2TB10	Non-Metabolic	ZNF800
1755	0.243384	Q32NC0	FALSE	0.929411	0.283249	FALSE	Q32NC0	Non-Metabolic	C18orf21
1756	-0.401535	Q32P28	FALSE	0.93209	0.296713	FALSE	Q32P28	Non-Metabolic	P3H1
1757	0.104059	Q3B726	FALSE	0.964627	0.648157	FALSE	Q3B726	Non-Metabolic	TWISTNB
1758	0.514738	Q3KP31	FALSE	0.915931	0.229622	TRUE	Q3KP31	Non-Metabolic	ZNF791
1759	0.0154762	Q3KQU3	FALSE	0.973788	0.922766	FALSE	Q3KQU3	Non-Metabolic	MAP7D1
1760	0.0245161	Q3L8U1;Q8TD26;Q9P2D1	FALSE	0.973725	0.920198	FALSE	Q3L8U1	Metabolic-Atlas	CHD9
1761	-0.116054	Q3L8U1;Q9P2D1	FALSE	0.952793	0.459048	FALSE	Q3L8U1	Metabolic-Atlas	CHD9
1762	0.0723303	Q3ZCQ8	FALSE	0.968778	0.751599	FALSE	Q3ZCQ8	Non-Metabolic	TIMM50
1763	0.0103176	Q49A26	FALSE	0.974101	0.935747	FALSE	Q49A26	CRISPR_Metabolic-library	GLYR1
1764	0.505918	Q49A88	FALSE	0.915602	0.228548	TRUE	Q49A88	Non-Metabolic	CCDC14
1765	0.738217	Q4AC99	FALSE	0.829682	0.097549	TRUE	Q4AC99	Non-Metabolic	ACCSL
1766	0.0077999	Q4G0J3	FALSE	0.974597	0.956951	FALSE	Q4G0J3	Non-Metabolic	LARP7
1767	-0.135295	Q4KMQ1	FALSE	0.94836	0.412202	FALSE	Q4KMQ1	Non-Metabolic	TPRN
1768	-0.587469	Q4L180	FALSE	0.904963	0.198149	FALSE	Q4L180	Non-Metabolic	FILIP1L
1769	0.358525	Q4LE39	FALSE	0.930769	0.28993	FALSE	Q4LE39	Metabolic-Atlas	ARID4B
1770	-0.451036	Q4V348	FALSE	0.905502	0.199511	TRUE	Q4V348	Non-Metabolic	ZNF658B
1771	0.137451	Q4VC44	FALSE	0.92971	0.284694	FALSE	Q4VC44	Non-Metabolic	FLYWCH1
1772	-0.26345	Q4VCS5	FALSE	0.942531	0.362549	FALSE	Q4VCS5	Non-Metabolic	AMOT
1773	-0.136252	Q4W5G0	FALSE	0.954738	0.482786	FALSE	Q4W5G0	Non-Metabolic	TIGD2
1774	0.549303	Q52LJ0;Q8NCA5	FALSE	0.892548	0.170915	FALSE	Q52LJ0	Non-Metabolic	FAM98B
1775	-0.0751187	Q52LR7	FALSE	0.972283	0.86459	FALSE	Q52LR7	Non-Metabolic	EPC2
1776	-0.0330769	Q53F19	FALSE	0.969955	0.786456	FALSE	Q53F19	Non-Metabolic	NCBP3
1777	-0.906633	Q53GG5	FALSE	0.265092	0.00695157	TRUE	Q53GG5	Non-Metabolic	PDLIM3
1778	-0.0838981	Q53GS7	FALSE	0.95899	0.54331	FALSE	Q53GS7	Metabolic-Atlas	GLE1
1779	0.0991739	Q53GS9	FALSE	0.960203	0.563163	FALSE	Q53GS9	Non-Metabolic	USP39
1780	0.0639796	Q53H12	FALSE	0.972624	0.877189	FALSE	Q53H12	CRISPR_Metabolic-library ;Metabolic-Atlas	AGK
1781	0.00629674	Q53H47	FALSE	0.975094	0.979058	FALSE	Q53H47	Metabolic-Atlas	SETMAR
1782	-0.0522107	Q53HL2	FALSE	0.967236	0.709912	FALSE	Q53HL2	Non-Metabolic	CDCA8
1783	0.391408	Q53T94	FALSE	0.748607	0.0595925	FALSE	Q53T94	Non-Metabolic	TAF1B
1784	-0.291963	Q53TN4	FALSE	0.947726	0.406212	FALSE	Q53TN4	CRISPR_Metabolic-library ;Metabolic-Atlas	CYBRD1
1785	-0.377703	Q562F6	FALSE	0.605342	0.0313195	FALSE	Q562F6	Non-Metabolic	SGO2
1786	0.12426	Q562R1	FALSE	0.971798	0.847216	FALSE	Q562R1	Non-Metabolic	ACTBL2
1787	-0.210034	Q56A73	FALSE	0.913468	0.221793	FALSE	Q56A73	Non-Metabolic	SPIN4
1788	0.0294994	Q56A73;Q5JUX0;Q9Y657	FALSE	0.972657	0.878442	FALSE	Q56A73	Non-Metabolic	SPIN4
1789	-0.329181	Q56NI9	FALSE	0.946137	0.391873	FALSE	Q56NI9	Metabolic-Atlas	ESCO2
1790	-0.166434	Q56VL3	FALSE	0.965473	0.667091	FALSE	Q56VL3	Non-Metabolic	OCIAD2
1791	-0.777383	Q58FF8	FALSE	0.590972	0.0294234	TRUE	Q58FF8	Non-Metabolic	HSP90AB2P
1792	-0.0382116	Q5BJF2	FALSE	0.973736	0.920652	FALSE	Q5BJF2	Non-Metabolic	TMEM97
1793	0.0768693	Q5BJF6	FALSE	0.969178	0.763129	FALSE	Q5BJF6	Non-Metabolic	ODF2
1794	0.551421	Q5BKT4	FALSE	0.890933	0.167866	TRUE	Q5BKT4	CRISPR_Metabolic-library ;Metabolic-Atlas	ALG10
1795	-0.0663523	Q5BKZ1	FALSE	0.962408	0.602835	FALSE	Q5BKZ1	Non-Metabolic	ZNF326
1796	-0.013019	Q5C9Z4	FALSE	0.974151	0.937823	FALSE	Q5C9Z4	Non-Metabolic	NOM1
1797	-0.0821575	Q5EE01	FALSE	0.964922	0.654646	FALSE	Q5EE01	Non-Metabolic	CENPW
1798	-0.487449	Q5FBB7	FALSE	0.161262	0.00363846	FALSE	Q5FBB7	Non-Metabolic	SGO1
1799	-0.11224	Q5FWF5	FALSE	0.968534	0.744722	FALSE	Q5FWF5	Metabolic-Atlas	ESCO1
1800	0.0240379	Q5H9F3	FALSE	0.972297	0.865106	FALSE	Q5H9F3	Non-Metabolic	BCORL1
1801	-0.407726	Q5H9U9	FALSE	0.810073	0.0851981	FALSE	Q5H9U9	Non-Metabolic	DDX60L
1802	-0.123004	Q5HYI7	FALSE	0.934427	0.309453	FALSE	Q5HYI7	Non-Metabolic	MTX3
1803	-0.0275448	Q5JPI3	FALSE	0.969939	0.78598	FALSE	Q5JPI3	Non-Metabolic	C3orf38
1804	0.238592	Q5JSJ4;Q9UL03	FALSE	0.951709	0.446722	FALSE	Q5JSJ4	Non-Metabolic	INTS6L
1805	0.125025	Q5JTH9	FALSE	0.902255	0.191562	FALSE	Q5JTH9	Non-Metabolic	RRP12
1806	-0.0890326	Q5JTV8	FALSE	0.960267	0.564249	FALSE	Q5JTV8	Non-Metabolic	TOR1AIP1
1807	-0.401165	Q5JTW2	FALSE	0.869795	0.13549	FALSE	Q5JTW2	Non-Metabolic	CEP78
1808	0.0408866	Q5JUX0;Q9Y657	FALSE	0.973115	0.895917	FALSE	Q5JUX0	Non-Metabolic	SPIN3
1809	-0.105745	Q5JVF3	FALSE	0.962769	0.609819	FALSE	Q5JVF3	Non-Metabolic	PCID2
1810	-0.73136	Q5JWF2	FALSE	0.363614	0.0105394	FALSE	Q5JWF2	Non-Metabolic	GNAS
1811	-0.139833	Q5M775	FALSE	0.953311	0.465167	FALSE	Q5M775	Non-Metabolic	SPECC1
1812	0.458455	Q5PSV4	FALSE	0.910589	0.213236	FALSE	Q5PSV4	Non-Metabolic	BRMS1L
1813	0.0508178	Q5QJE6	FALSE	0.963926	0.633188	FALSE	Q5QJE6	Non-Metabolic	DNTTIP2
1814	-0.203992	Q5RI15	FALSE	0.964127	0.637424	FALSE	Q5RI15	Non-Metabolic	COX20
1815	0.148508	Q5RKV6	FALSE	0.93344	0.303956	FALSE	Q5RKV6	Non-Metabolic	EXOSC6
1816	0.172568	Q5SNT2	FALSE	0.895614	0.176984	FALSE	Q5SNT2	Non-Metabolic	TMEM201
1817	0.463201	Q5SNV9	FALSE	0.875953	0.143688	TRUE	Q5SNV9	Non-Metabolic	C1orf167
1818	-0.304139	Q5SRE5	FALSE	0.950319	0.431772	FALSE	Q5SRE5	Metabolic-Atlas	NUP188
1819	0.13893	Q5SSJ5	FALSE	0.894784	0.175302	FALSE	Q5SSJ5	Non-Metabolic	HP1BP3
1820	0.132185	Q5SVZ6	FALSE	0.964449	0.644288	FALSE	Q5SVZ6	Non-Metabolic	ZMYM1
1821	-0.981318	Q5SW79	FALSE	0.0623651	0.00120593	TRUE	Q5SW79	Non-Metabolic	CEP170
1822	0.0863659	Q5SWX8	FALSE	0.960035	0.560336	FALSE	Q5SWX8	Non-Metabolic	ODR4
1823	0.0946248	Q5SY16	FALSE	0.958067	0.529035	FALSE	Q5SY16	Metabolic-Atlas	NOL9
1824	-0.248175	Q5T0B9	FALSE	0.897158	0.18019	FALSE	Q5T0B9	Non-Metabolic	ZNF362
1825	0.14086	Q5T0B9;Q8TF68	FALSE	0.931909	0.295768	FALSE	Q5T0B9	Non-Metabolic	ZNF362
1826	0.148381	Q5T200	FALSE	0.96783	0.725461	FALSE	Q5T200	Non-Metabolic	ZC3H13
1827	0.0936233	Q5T280	FALSE	0.945997	0.390657	FALSE	Q5T280	Non-Metabolic	SPOUT1
1828	0.770291	Q5T2T1	FALSE	0.428963	0.0138693	FALSE	Q5T2T1	Non-Metabolic	MPP7
1829	-0.311497	Q5T3F8	FALSE	0.949161	0.420002	FALSE	Q5T3F8	Non-Metabolic	TMEM63B
1830	-0.264035	Q5T3I0	FALSE	0.9324	0.298346	FALSE	Q5T3I0	Non-Metabolic	GPATCH4
1831	0.19028	Q5T5C0	FALSE	0.94685	0.39819	FALSE	Q5T5C0	Non-Metabolic	STXBP5
1832	0.340576	Q5T5P2	FALSE	0.915491	0.228187	FALSE	Q5T5P2	Non-Metabolic	KIAA1217
1833	-0.354949	Q5T5U3	FALSE	0.893214	0.172201	FALSE	Q5T5U3	Non-Metabolic	ARHGAP21
1834	0.118675	Q5T5X7	FALSE	0.916639	0.231967	FALSE	Q5T5X7	Non-Metabolic	BEND3
1835	-0.218592	Q5T653	FALSE	0.962063	0.59629	FALSE	Q5T653	Non-Metabolic	MRPL2
1836	0.00706473	Q5T6S3	FALSE	0.97516	0.982082	FALSE	Q5T6S3	Non-Metabolic	PHF19
1837	-2.62053	Q5T749	FALSE	0.139478	0.00287934	TRUE	Q5T749	Non-Metabolic	KPRP
1838	-1.85472	Q5T750	FALSE	0.537646	0.0228194	TRUE	Q5T750	Non-Metabolic	XP32
1839	0.0745774	Q5T8D3	FALSE	0.968409	0.741237	FALSE	Q5T8D3	CRISPR_Metabolic-library	ACBD5
1840	-0.0146555	Q5T9A4	FALSE	0.973396	0.906947	FALSE	Q5T9A4	Non-Metabolic	ATAD3B
1841	0.00895125	Q5T9A4;Q9NVI7	FALSE	0.974375	0.94735	FALSE	Q5T9A4	Non-Metabolic	ATAD3B
1842	-0.874355	Q5T9L3	FALSE	0.451238	0.0152784	FALSE	Q5T9L3	Non-Metabolic	WLS
1843	0.273341	Q5TA45	FALSE	0.929792	0.285094	FALSE	Q5TA45	Non-Metabolic	INTS11
1844	1.02277	Q5TCZ1	FALSE	0.81744	0.0895056	TRUE	Q5TCZ1	Non-Metabolic	SH3PXD2A
1845	0.167895	Q5TEC6	FALSE	0.914061	0.223633	FALSE	Q5TEC6	Non-Metabolic	H3-2
1846	0.234945	Q5TF58	FALSE	0.959776	0.556033	TRUE	Q5TF58	Non-Metabolic	IFFO2
1847	-0.152934	Q5TGY3	FALSE	0.957425	0.519508	FALSE	Q5TGY3	Non-Metabolic	AHDC1
1848	0.0607245	Q5TGZ0	FALSE	0.973388	0.906663	TRUE	Q5TGZ0	Non-Metabolic	MICOS10
1849	0.403041	Q5TZA2	FALSE	0.942484	0.3622	FALSE	Q5TZA2	Non-Metabolic	CROCC
1850	0.215571	Q5UIP0	FALSE	0.959433	0.550409	FALSE	Q5UIP0	Non-Metabolic	RIF1
1851	0.104653	Q5VT06	FALSE	0.956954	0.512714	FALSE	Q5VT06	Non-Metabolic	CEP350
1852	-0.00762096	Q5VT52	FALSE	0.974787	0.965305	FALSE	Q5VT52	Non-Metabolic	RPRD2
1853	0.524102	Q5VTL8	FALSE	0.295831	0.00793907	FALSE	Q5VTL8	Non-Metabolic	PRPF38B
1854	-0.160463	Q5VUA4	FALSE	0.965677	0.671817	FALSE	Q5VUA4	Non-Metabolic	ZNF318
1855	0.199333	Q5VV52	FALSE	0.963214	0.618621	TRUE	Q5VV52	Non-Metabolic	ZNF691
1856	0.355688	Q5VWG9	FALSE	0.936983	0.324582	FALSE	Q5VWG9	Non-Metabolic	TAF3
1857	0.0664947	Q5VWN6	FALSE	0.965323	0.663663	FALSE	Q5VWN6	Non-Metabolic	TASOR2
1858	0.146279	Q5VZL5	FALSE	0.931547	0.293891	FALSE	Q5VZL5	Non-Metabolic	ZMYM4
1859	-0.036646	Q5XKP0	FALSE	0.972693	0.879776	FALSE	Q5XKP0	Non-Metabolic	MICOS13
1860	0.104211	Q63HR2;Q9HBL0	FALSE	0.965123	0.659149	FALSE	Q63HR2	Metabolic-Atlas	TNS2
1861	0.107163	Q63ZY3	FALSE	0.963118	0.616697	FALSE	Q63ZY3	Non-Metabolic	KANK2
1862	-0.386311	Q64LD2	FALSE	0.829221	0.0972232	FALSE	Q64LD2	Non-Metabolic	WDR25
1863	-0.428625	Q658P3	FALSE	0.937322	0.326694	FALSE	Q658P3	CRISPR_Metabolic-library	STEAP3
1864	0.0149357	Q68CP9	FALSE	0.973983	0.930806	FALSE	Q68CP9	Non-Metabolic	ARID2
1865	0.00738804	Q68CQ4	FALSE	0.974886	0.969716	FALSE	Q68CQ4	Non-Metabolic	DIEXF
1866	0.0568215	Q68D10	FALSE	0.969961	0.786648	FALSE	Q68D10	Non-Metabolic	SPTY2D1
1867	0.179212	Q68DK7	FALSE	0.928458	0.278723	FALSE	Q68DK7	Non-Metabolic	MSL1
1868	-0.0970123	Q68E01	FALSE	0.959547	0.552269	FALSE	Q68E01	Non-Metabolic	INTS3
1869	0.15867	Q69YH5	FALSE	0.970352	0.798891	FALSE	Q69YH5	Non-Metabolic	CDCA2
1870	-0.495048	Q69YL0	FALSE	0.856924	0.12081	FALSE	Q69YL0	Non-Metabolic	NCBP2AS2
1871	0.274353	Q69YN4	FALSE	0.955338	0.490566	FALSE	Q69YN4	Non-Metabolic	VIRMA
1872	0.436356	Q69YQ0	FALSE	0.934126	0.307756	FALSE	Q69YQ0	Non-Metabolic	SPECC1L
1873	-0.624553	Q6AHZ1	FALSE	0.865331	0.130054	TRUE	Q6AHZ1	Non-Metabolic	ZNF518A
1874	-0.943688	Q6DD87	FALSE	0.669172	0.0411205	FALSE	Q6DD87	Non-Metabolic	ZNF787
1875	0.102659	Q6DKI1	FALSE	0.927589	0.274712	FALSE	Q6DKI1	Non-Metabolic	RPL7L1
1876	-0.103002	Q6DN03;Q6DRA6;Q8N257	FALSE	0.954583	0.480818	FALSE	Q6DN03	Non-Metabolic	HIST2H2BC
1877	-0.107074	Q6I9Y2	FALSE	0.965409	0.665625	FALSE	Q6I9Y2	Non-Metabolic	THOC7
1878	-0.499556	Q6IAA8	FALSE	0.514821	0.0204696	FALSE	Q6IAA8	Non-Metabolic	LAMTOR1
1879	0.809255	Q6IAN0	FALSE	0.756991	0.0622821	TRUE	Q6IAN0	CRISPR_Metabolic-library	DHRS7B
1880	0.0908984	Q6IE81	FALSE	0.947082	0.400288	FALSE	Q6IE81	Non-Metabolic	JADE1
1881	-0.263037	Q6IE81;Q92613	FALSE	0.94917	0.420091	FALSE	Q6IE81	Non-Metabolic	JADE1
1882	0.0653837	Q6IE81;Q9NQC1	FALSE	0.97223	0.862661	FALSE	Q6IE81	Non-Metabolic	JADE1
1883	-0.4212	Q6IEG0	FALSE	0.934241	0.308406	FALSE	Q6IEG0	Non-Metabolic	SNRNP48
1884	0.55673	Q6IN84	FALSE	0.907585	0.204931	TRUE	Q6IN84	Metabolic-Atlas	MRM1
1885	-0.150435	Q6IPU0	FALSE	0.935045	0.31299	FALSE	Q6IPU0	Non-Metabolic	CENPP
1886	-0.150533	Q6IQ19	FALSE	0.967204	0.709094	TRUE	Q6IQ19	Non-Metabolic	CCSAP
1887	-0.317975	Q6IQ23	FALSE	0.935756	0.317153	FALSE	Q6IQ23	Non-Metabolic	PLEKHA7
1888	0.296953	Q6IQ32	FALSE	0.645828	0.0373152	FALSE	Q6IQ32	Non-Metabolic	ADNP2
1889	0.658341	Q6IQ49	FALSE	0.6023	0.0309037	FALSE	Q6IQ49	Non-Metabolic	SDE2
1890	0.0637954	Q6KB66	FALSE	0.963879	0.632203	FALSE	Q6KB66	Non-Metabolic	KRT80
1891	0.0937787	Q6KC79	FALSE	0.956369	0.504491	FALSE	Q6KC79	Non-Metabolic	NIPBL
1892	0.0457159	Q6N043	FALSE	0.972355	0.86722	FALSE	Q6N043	Non-Metabolic	ZNF280D
1893	-0.395843	Q6N043;Q8ND82	FALSE	0.877619	0.146059	FALSE	Q6N043	Non-Metabolic	ZNF280D
1894	-0.422452	Q6NSJ0	FALSE	0.876239	0.144089	FALSE	Q6NSJ0	Non-Metabolic	MYORG
1895	0.296434	Q6NT76	FALSE	0.939715	0.342324	FALSE	Q6NT76	Non-Metabolic	HMBOX1
1896	0.430935	Q6NTF9	FALSE	0.834584	0.101128	TRUE	Q6NTF9	Non-Metabolic	RHBDD2
1897	-0.497474	Q6NUK1	FALSE	0.962534	0.605244	FALSE	Q6NUK1	CRISPR_Metabolic-library	SLC25A24
1898	0.0747932	Q6NUM9	FALSE	0.969759	0.78045	FALSE	Q6NUM9	CRISPR_Metabolic-library	RETSAT
1899	-0.389663	Q6NUQ4	FALSE	0.830333	0.0980112	FALSE	Q6NUQ4	Non-Metabolic	TMEM214
1900	0.113175	Q6NW34	FALSE	0.954629	0.481402	FALSE	Q6NW34	Non-Metabolic	NEPRO
1901	-0.507547	Q6NYC8	FALSE	0.896914	0.179676	FALSE	Q6NYC8	Non-Metabolic	PPP1R18
1902	-0.22539	Q6NZI2	FALSE	0.859172	0.123164	FALSE	Q6NZI2	Non-Metabolic	CAVIN1
1903	0.142233	Q6NZY4	FALSE	0.922366	0.252673	FALSE	Q6NZY4	Non-Metabolic	ZCCHC8
1904	-0.00759014	Q6P0N0	FALSE	0.974249	0.94197	FALSE	Q6P0N0	Non-Metabolic	MIS18BP1
1905	0.385539	Q6P158	FALSE	0.506814	0.0197235	FALSE	Q6P158	Non-Metabolic	DHX57
1906	0.698272	Q6P158;Q9H2U1	FALSE	0.812837	0.0867717	TRUE	Q6P158	Non-Metabolic	DHX57
1907	-0.342941	Q6P161	FALSE	0.92029	0.24479	FALSE	Q6P161	Non-Metabolic	MRPL54
1908	0.124873	Q6P1J9	FALSE	0.946187	0.392307	FALSE	Q6P1J9	Non-Metabolic	CDC73
1909	0.373914	Q6P1K2	FALSE	0.932427	0.298491	TRUE	Q6P1K2	Non-Metabolic	PMF1
1910	0.388465	Q6P1Q0	FALSE	0.92273	0.254103	TRUE	Q6P1Q0	Non-Metabolic	LETMD1
1911	0.178051	Q6P1X5	FALSE	0.952521	0.455901	FALSE	Q6P1X5	Non-Metabolic	TAF2
1912	0.0295243	Q6P2Q9	FALSE	0.969905	0.784934	FALSE	Q6P2Q9	Non-Metabolic	PRPF8
1913	0.102124	Q6P4A7	FALSE	0.971291	0.829674	TRUE	Q6P4A7	CRISPR_Metabolic-library	SFXN4
1914	-0.240919	Q6P4A8	FALSE	0.946724	0.397063	FALSE	Q6P4A8	Non-Metabolic	PLBD1
1915	0.000559068	Q6P4F7	FALSE	0.975492	0.997406	FALSE	Q6P4F7	Non-Metabolic	ARHGAP11A
1916	-0.262563	Q6P4R8	FALSE	0.908202	0.206588	FALSE	Q6P4R8	Non-Metabolic	NFRKB
1917	0.170959	Q6P5R6	FALSE	0.94028	0.346213	FALSE	Q6P5R6	Non-Metabolic	RPL22L1
1918	1.10024	Q6P6C2	FALSE	0.771365	0.067378	TRUE	Q6P6C2	CRISPR_Metabolic-library	ALKBH5
1919	-0.0482198	Q6P9B9	FALSE	0.971306	0.830195	FALSE	Q6P9B9	Non-Metabolic	INTS5
1920	0.107295	Q6PD62	FALSE	0.956479	0.50601	FALSE	Q6PD62	Non-Metabolic	CTR9
1921	0.607116	Q6PGN9	FALSE	0.894716	0.175167	TRUE	Q6PGN9	Non-Metabolic	PSRC1
1922	1.11532	Q6PI48	FALSE	0.446676	0.0149756	TRUE	Q6PI48	Non-Metabolic	DARS2
1923	-0.287572	Q6PI98	FALSE	0.945933	0.390102	FALSE	Q6PI98	Non-Metabolic	INO80C
1924	-0.0339285	Q6PIJ6	FALSE	0.971491	0.836528	FALSE	Q6PIJ6	Non-Metabolic	FBXO38
1925	-0.378732	Q6PJ61	FALSE	0.904574	0.197178	FALSE	Q6PJ61	Non-Metabolic	FBXO46
1926	0.360954	Q6PJG2	FALSE	0.907309	0.204197	FALSE	Q6PJG2	Non-Metabolic	ELMSAN1
1927	0.0112656	Q6PJT7	FALSE	0.974277	0.943187	FALSE	Q6PJT7	Non-Metabolic	ZC3H14
1928	-0.00211885	Q6PK04	FALSE	0.975252	0.986271	FALSE	Q6PK04	Non-Metabolic	CCDC137
1929	0.156137	Q6PKG0	FALSE	0.962423	0.603119	FALSE	Q6PKG0	Non-Metabolic	LARP1
1930	-0.0165969	Q6PL18	FALSE	0.97163	0.841344	FALSE	Q6PL18	Non-Metabolic	ATAD2
1931	0.0839044	Q6PL18;Q9ULI0	FALSE	0.947506	0.404167	FALSE	Q6PL18	Non-Metabolic	ATAD2
1932	0.204426	Q6RFH5	FALSE	0.879509	0.148837	FALSE	Q6RFH5	Non-Metabolic	WDR74
1933	0.282237	Q6RI45	FALSE	0.935838	0.317641	FALSE	Q6RI45	Non-Metabolic	BRWD3
1934	-0.00202017	Q6RI45;Q8WWQ0	FALSE	0.975308	0.988848	FALSE	Q6RI45	Non-Metabolic	BRWD3
1935	0.144714	Q6RI45;Q8WWQ0;Q9NSI6	FALSE	0.930875	0.290463	FALSE	Q6RI45	Non-Metabolic	BRWD3
1936	0.0912847	Q6SJ93	FALSE	0.965463	0.66685	FALSE	Q6SJ93	Non-Metabolic	FAM111B
1937	0.084019	Q6SPF0	FALSE	0.957328	0.518096	FALSE	Q6SPF0	Non-Metabolic	SAMD1
1938	-0.0447698	Q6STE5;Q92925	FALSE	0.973199	0.899189	FALSE	Q6STE5	Metabolic-Atlas	SMARCD3
1939	0.357114	Q6STE5;Q96GM5	FALSE	0.887215	0.161213	FALSE	Q6STE5	Metabolic-Atlas	SMARCD3
1940	-0.319275	Q6T4R5	FALSE	0.947882	0.407672	FALSE	Q6T4R5	Non-Metabolic	NHS
1941	-0.0332902	Q6UB35	FALSE	0.974253	0.942137	FALSE	Q6UB35	CRISPR_Metabolic-library ;Metabolic-Atlas	MTHFD1L
1942	0.188787	Q6UN15	FALSE	0.920927	0.247159	FALSE	Q6UN15	Non-Metabolic	FIP1L1
1943	0.366094	Q6URK8	FALSE	0.84116	0.106304	FALSE	Q6URK8	Non-Metabolic	TEPP
1944	0.579427	Q6UVY6	FALSE	0.926991	0.272014	FALSE	Q6UVY6	CRISPR_Metabolic-library	MOXD1
1945	0.973146	Q6UWH6	FALSE	0.517848	0.0207606	TRUE	Q6UWH6	Non-Metabolic	TEX261
1946	-1.34295	Q6UWZ7	FALSE	0.510725	0.0200851	FALSE	Q6UWZ7	Non-Metabolic	ABRAXAS1
1947	0.657832	Q6UX04	FALSE	0.857335	0.121234	FALSE	Q6UX04	Metabolic-Atlas	CWC27
1948	0.207508	Q6UXN9	FALSE	0.954924	0.485173	FALSE	Q6UXN9	Non-Metabolic	WDR82
1949	-0.0359188	Q6UXV4	FALSE	0.972136	0.859261	FALSE	Q6UXV4	Non-Metabolic	APOOL
1950	0.368958	Q6W2J9	FALSE	0.694698	0.0459689	FALSE	Q6W2J9	Non-Metabolic	BCOR
1951	0.127803	Q6WCQ1	FALSE	0.923557	0.257405	FALSE	Q6WCQ1	Non-Metabolic	MPRIP
1952	0.684312	Q6XE24	FALSE	0.759797	0.0632265	FALSE	Q6XE24	Non-Metabolic	RBMS3
1953	-0.462464	Q6Y1H2	FALSE	0.921295	0.248547	FALSE	Q6Y1H2	Metabolic-Atlas	HACD2
1954	-0.0996745	Q6ZMZ3	FALSE	0.956806	0.510612	FALSE	Q6ZMZ3	Non-Metabolic	SYNE3
1955	0.377788	Q6ZN17	FALSE	0.89895	0.184046	FALSE	Q6ZN17	Non-Metabolic	LIN28B
1956	0.0917251	Q6ZN30	FALSE	0.962671	0.60791	FALSE	Q6ZN30	Non-Metabolic	BNC2
1957	0.257438	Q6ZRS2	FALSE	0.927854	0.275924	FALSE	Q6ZRS2	Non-Metabolic	SRCAP
1958	0.07256	Q6ZRV2	FALSE	0.963946	0.633604	FALSE	Q6ZRV2	Non-Metabolic	FAM83H
1959	0.232473	Q6ZRY4	FALSE	0.936306	0.320448	FALSE	Q6ZRY4	Non-Metabolic	RBPMS2
1960	0.133437	Q6ZRY4;Q93062	FALSE	0.966241	0.685163	FALSE	Q6ZRY4	Non-Metabolic	RBPMS2
1961	0.247032	Q6ZU65	FALSE	0.93954	0.341134	FALSE	Q6ZU65	Non-Metabolic	UBN2
1962	-0.56541	Q6ZU80	FALSE	0.614653	0.0326437	FALSE	Q6ZU80	Non-Metabolic	CEP128
1963	-0.0743755	Q6ZUT1	FALSE	0.966419	0.689469	FALSE	Q6ZUT1	Non-Metabolic	NKAPD1
1964	0.00172714	Q6ZUT6	FALSE	0.975327	0.989746	FALSE	Q6ZUT6	Non-Metabolic	CCDC9B
1965	0.13251	Q702N8	FALSE	0.955813	0.4969	FALSE	Q702N8	Non-Metabolic	XIRP1
1966	-0.317158	Q70EL1	FALSE	0.919586	0.242217	FALSE	Q70EL1	Non-Metabolic	USP54
1967	0.376053	Q70UQ0	FALSE	0.930418	0.288177	FALSE	Q70UQ0	Non-Metabolic	IKBIP
1968	-0.857348	Q70Z53	FALSE	0.709739	0.0492403	FALSE	Q70Z53	Non-Metabolic	FRA10AC1
1969	-0.0124266	Q71F23	FALSE	0.973726	0.920244	FALSE	Q71F23	Non-Metabolic	CENPU
1970	0.0866382	Q71H61	FALSE	0.969665	0.777619	FALSE	Q71H61	Non-Metabolic	ILDR2
1971	0.32217	Q71RC2	FALSE	0.937027	0.324858	TRUE	Q71RC2	Non-Metabolic	LARP4
1972	-0.0604514	Q71UM5	FALSE	0.968984	0.757505	FALSE	Q71UM5	Non-Metabolic	RPS27L
1973	0.779368	Q75N03	FALSE	0.727084	0.0534795	FALSE	Q75N03	Metabolic-Atlas	CBLL1
1974	-0.168135	Q75QN2	FALSE	0.956534	0.506789	FALSE	Q75QN2	Non-Metabolic	INTS8
1975	0.0182728	Q76FK4	FALSE	0.973266	0.901848	FALSE	Q76FK4	Non-Metabolic	NOL8
1976	-1.04578	Q76I76	FALSE	0.683801	0.0438002	TRUE	Q76I76	Metabolic-Atlas	SSH2
1977	0.402404	Q76L83	FALSE	0.90768	0.205184	TRUE	Q76L83	Non-Metabolic	ASXL2
1978	-0.000950407	Q7KZ85	FALSE	0.975413	0.993722	FALSE	Q7KZ85	Non-Metabolic	SUPT6H
1979	-0.747121	Q7KZF4	FALSE	0.761062	0.0636599	TRUE	Q7KZF4	Non-Metabolic	SND1
1980	-0.038526	Q7KZI7	FALSE	0.973343	0.904868	FALSE	Q7KZI7	Metabolic-Atlas	MARK2
1981	0.594096	Q7L014	FALSE	0.659784	0.0395258	FALSE	Q7L014	Non-Metabolic	DDX46
1982	0.00837891	Q7L2E3	FALSE	0.973999	0.931477	FALSE	Q7L2E3	Non-Metabolic	DHX30
1983	0.0254653	Q7L2J0	FALSE	0.97374	0.920825	TRUE	Q7L2J0	Metabolic-Atlas	MEPCE
1984	0.0127706	Q7L2Z9	FALSE	0.973756	0.921461	FALSE	Q7L2Z9	Non-Metabolic	CENPQ
1985	0.456864	Q7L311	FALSE	0.751032	0.0603511	FALSE	Q7L311	Non-Metabolic	ARMCX2
1986	0.0533687	Q7L576	FALSE	0.971501	0.836869	FALSE	Q7L576	Non-Metabolic	CYFIP1
1987	-0.555085	Q7L576;Q96F07	FALSE	0.830613	0.0982111	FALSE	Q7L576	Non-Metabolic	CYFIP1
1988	-0.0866958	Q7L590	FALSE	0.969732	0.779652	FALSE	Q7L590	Non-Metabolic	MCM10
1989	-0.194169	Q7L622	FALSE	0.969479	0.772017	TRUE	Q7L622	Non-Metabolic	G2E3
1990	-0.0911542	Q7L804	FALSE	0.970929	0.817576	TRUE	Q7L804	Non-Metabolic	RAB11FIP2
1991	-0.344887	Q7L9B9	FALSE	0.87049	0.136373	FALSE	Q7L9B9	Non-Metabolic	EEPD1
1992	-0.479137	Q7LBR1	FALSE	0.928578	0.279287	TRUE	Q7LBR1	Non-Metabolic	CHMP1B
1993	0.294907	Q7LFL8	FALSE	0.957715	0.523772	TRUE	Q7LFL8	Non-Metabolic	CXXC5
1994	-0.10319	Q7LGA3	FALSE	0.96419	0.638751	FALSE	Q7LGA3	CRISPR_Metabolic-library ;Metabolic-Atlas	HS2ST1
1995	0.153298	Q7RTV0	FALSE	0.936508	0.321674	FALSE	Q7RTV0	Non-Metabolic	PHF5A
1996	0.546413	Q7Z2E3	FALSE	0.944646	0.379242	FALSE	Q7Z2E3	Non-Metabolic	APTX
1997	-0.150967	Q7Z2T5	FALSE	0.960561	0.569284	FALSE	Q7Z2T5	Metabolic-Atlas	TRMT1L
1998	-0.0387723	Q7Z2W4	FALSE	0.96938	0.769075	FALSE	Q7Z2W4	Metabolic-Atlas	ZC3HAV1
1999	0.451736	Q7Z2W9	FALSE	0.930078	0.286496	TRUE	Q7Z2W9	Non-Metabolic	MRPL21
[truncated: 1,286 more rows]

## Sheet: dmso_vs_x24h_diff
	log2_FC	Uniprot	significant	p.adj	p.val	Imputted_comparison	Single_Uniprot	Metabolic-library	ID
1	0.420619	A0A0U1RRI6	FALSE	0.833108	0.0226198	FALSE	A0A0U1RRI6	Non-Metabolic	CENPVL3
2	-0.0348405	A0PJZ3	FALSE	0.97218	0.907935	FALSE	A0PJZ3	CRISPR_Metabolic-library	GXYLT2
3	-0.236562	A1L390	FALSE	0.955587	0.364402	FALSE	A1L390	Non-Metabolic	PLEKHG3
4	-0.806576	A2AJT9	FALSE	0.887384	0.0515109	TRUE	A2AJT9	Non-Metabolic	BCLAF3
5	0.404792	A2RRP1	FALSE	0.919894	0.10548	FALSE	A2RRP1	Non-Metabolic	NBAS
6	-0.179613	A2RUB6	FALSE	0.962497	0.51411	FALSE	A2RUB6	Non-Metabolic	CCDC66
7	0.0521604	A4D1E9	FALSE	0.972688	0.937976	FALSE	A4D1E9	Non-Metabolic	GTPBP10
8	0.0054703	A5YKK6	FALSE	0.973534	0.99078	FALSE	A5YKK6	Non-Metabolic	CNOT1
9	0.120858	A6NFN3;O43251	FALSE	0.951093	0.29834	FALSE	A6NFN3	Non-Metabolic	RBFOX3
10	0.872005	A6NFY4	FALSE	0.704659	0.00669522	TRUE	A6NFY4	Non-Metabolic	NEMP2
11	-1.18638	A6NGN9	FALSE	0.659541	0.00486592	TRUE	A6NGN9	Non-Metabolic	IGLON5
12	0.185502	A6NGY3	FALSE	0.954777	0.351054	FALSE	A6NGY3	Non-Metabolic	C5orf52
13	0.76731	A6NHL2	FALSE	0.943371	0.219395	FALSE	A6NHL2	Non-Metabolic	TUBAL3
14	0.114801	A6NHL2;P68366;Q9BQE3	FALSE	0.970366	0.809807	FALSE	A6NHL2	Non-Metabolic	TUBAL3
15	-0.0836133	A6NHL2;P68366;Q9BQE3;Q9NY65	FALSE	0.970416	0.81233	FALSE	A6NHL2	Non-Metabolic	TUBAL3
16	0.125204	A6NHQ2	FALSE	0.966942	0.658856	TRUE	A6NHQ2	Metabolic-Atlas	FBLL1
17	0.149128	A6NHQ2;P22087	FALSE	0.951403	0.302328	FALSE	A6NHQ2	Metabolic-Atlas	FBLL1
18	0.400834	A6NHR9	FALSE	0.938902	0.186936	FALSE	A6NHR9	Non-Metabolic	SMCHD1
19	-0.327841	A6NIH7;Q13432	FALSE	0.95128	0.300732	FALSE	A6NIH7	Non-Metabolic	UNC119B
20	-0.965504	A6NJ64	FALSE	0.865454	0.0354931	TRUE	A6NJ64	Non-Metabolic	NPIPB2
21	-0.0868536	A6NKF1	FALSE	0.970181	0.800556	FALSE	A6NKF1	Non-Metabolic	SAC3D1
22	-0.190671	A8CG34	FALSE	0.958465	0.418155	FALSE	A8CG34	Non-Metabolic	POM121C
23	0.0669917	A8CG34;Q96HA1	FALSE	0.966986	0.66055	FALSE	A8CG34	Non-Metabolic	POM121C
24	0.14783	A8MT69	FALSE	0.961306	0.482808	FALSE	A8MT69	Non-Metabolic	CENPX
25	0.400053	A8MW92	FALSE	0.856281	0.0309214	FALSE	A8MW92	Non-Metabolic	PHF20L1
26	0.0391885	A8MWD9;P62308	FALSE	0.968731	0.732679	FALSE	A8MWD9	Non-Metabolic	SNRPGP15
27	-0.406389	A9QM74	FALSE	0.951643	0.305463	TRUE	A9QM74	Non-Metabolic	KPNA7
28	-1.08694	B7ZAQ6;P0CG08	FALSE	0.800041	0.0154764	TRUE	B7ZAQ6	Non-Metabolic	GPR89A
29	0.771355	B7ZW38;O60812;P0DMR1	FALSE	0.717347	0.00737422	FALSE	B7ZW38	Non-Metabolic	HNRNPCL3
30	0.282527	C9JLR9	FALSE	0.955633	0.365183	FALSE	C9JLR9	Non-Metabolic	C11orf95
31	0.632933	E9PRG8	FALSE	0.123572	6.98535e-05	FALSE	E9PRG8	Non-Metabolic	C11orf98
32	0.25618	H0YAA0	FALSE	0.957685	0.402537	FALSE	H0YAA0	Non-Metabolic
33	-0.660104	H0YIV9	FALSE	0.940961	0.200958	FALSE	H0YIV9	Non-Metabolic
34	-0.193457	O00116	FALSE	0.967594	0.684568	TRUE	O00116	CRISPR_Metabolic-library ;Metabolic-Atlas	AGPS
35	0.119615	O00139	FALSE	0.968914	0.740827	FALSE	O00139	Non-Metabolic	KIF2A
36	-0.73255	O00148	FALSE	0.906826	0.0767	FALSE	O00148	Non-Metabolic	DDX39A
37	-0.445671	O00148;Q13838	FALSE	0.919003	0.103045	FALSE	O00148	Non-Metabolic	DDX39A
38	-0.323351	O00159	FALSE	0.8696	0.0378941	FALSE	O00159	Non-Metabolic	MYO1C
39	-0.0627096	O00159;Q9UBC5	FALSE	0.96908	0.748314	FALSE	O00159	Non-Metabolic	MYO1C
40	-0.297603	O00161	FALSE	0.943328	0.219046	FALSE	O00161	Non-Metabolic	SNAP23
41	0.0128748	O00165	FALSE	0.972906	0.951292	FALSE	O00165	Non-Metabolic	HAX1
42	-0.0156077	O00192	FALSE	0.973121	0.964597	TRUE	O00192	Non-Metabolic	ARVCF
43	-0.083571	O00214	FALSE	0.966768	0.652229	FALSE	O00214	Non-Metabolic	LGALS8
44	-0.0663927	O00217	FALSE	0.971741	0.882879	FALSE	O00217	CRISPR_Metabolic-library ;Metabolic-Atlas	NDUFS8
45	0.173688	O00255	FALSE	0.926129	0.125172	FALSE	O00255	Non-Metabolic	MEN1
46	-0.721692	O00257	FALSE	0.796524	0.0149176	FALSE	O00257	Non-Metabolic	CBX4
47	-0.864601	O00264	FALSE	0.935604	0.167295	TRUE	O00264	Non-Metabolic	PGRMC1
48	0.148965	O00267	FALSE	0.956649	0.383026	FALSE	O00267	Non-Metabolic	SUPT5H
49	0.342519	O00268	FALSE	0.948165	0.264197	FALSE	O00268	Non-Metabolic	TAF4
50	0.298623	O00287	FALSE	0.959099	0.431489	TRUE	O00287	Non-Metabolic	RFXAP
51	-2.58511	O00291	TRUE	0.0283417	1.03745e-05	TRUE	O00291	Non-Metabolic	HIP1
52	-0.800405	O00299	FALSE	0.56148	0.00258295	TRUE	O00299	CRISPR_Metabolic-library	CLIC1
53	0.165757	O00327	FALSE	0.964518	0.573907	FALSE	O00327	Non-Metabolic	ARNTL
54	-0.132518	O00410	FALSE	0.960133	0.45452	FALSE	O00410	Non-Metabolic	IPO5
55	-0.491414	O00410;O60518	FALSE	0.925809	0.124034	FALSE	O00410	Non-Metabolic	IPO5
56	-0.297757	O00411	FALSE	0.906795	0.0766472	FALSE	O00411	Metabolic-Atlas	POLRMT
57	0.152389	O00422	FALSE	0.940399	0.196981	FALSE	O00422	Non-Metabolic	SAP18
58	0.197426	O00425	FALSE	0.966029	0.624999	TRUE	O00425	Non-Metabolic	IGF2BP3
59	0.22334	O00425;Q9NZI8;Q9Y6M1	FALSE	0.917129	0.09819	FALSE	O00425	Non-Metabolic	IGF2BP3
60	-0.228334	O00425;Q9Y6M1	FALSE	0.955634	0.365198	FALSE	O00425	Non-Metabolic	IGF2BP3
61	-1.6077	O00443	FALSE	0.749167	0.00955618	FALSE	O00443	CRISPR_Metabolic-library ;Metabolic-Atlas	PIK3C2A
62	0.438865	O00468	FALSE	0.947181	0.253979	TRUE	O00468	Non-Metabolic	AGRN
63	0.573467	O00471;Q14980	FALSE	0.944493	0.228831	FALSE	O00471	Non-Metabolic	EXOC5
64	0.116794	O00479	FALSE	0.954829	0.351885	FALSE	O00479	Non-Metabolic	HMGN4
65	0.176582	O00479;P05204	FALSE	0.945669	0.239375	FALSE	O00479	Non-Metabolic	HMGN4
66	-0.563094	O00483	FALSE	0.910977	0.0844288	FALSE	O00483	CRISPR_Metabolic-library ;Metabolic-Atlas	NDUFA4
67	0.342732	O00488	FALSE	0.918219	0.100971	FALSE	O00488	Non-Metabolic	ZNF593
68	0.113159	O00505	FALSE	0.962778	0.521887	FALSE	O00505	Non-Metabolic	KPNA3
69	0.124453	O00505;O00629	FALSE	0.955501	0.362953	FALSE	O00505	Non-Metabolic	KPNA3
70	-0.264011	O00507	FALSE	0.963239	0.535022	FALSE	O00507	Metabolic-Atlas	USP9Y
71	0.264014	O00541	FALSE	0.819632	0.0192231	FALSE	O00541	Non-Metabolic	PES1
72	-0.0747212	O00560	FALSE	0.970221	0.802559	FALSE	O00560	Non-Metabolic	SDCBP
73	0.113514	O00566	FALSE	0.951675	0.305884	FALSE	O00566	Non-Metabolic	MPHOSPH10
74	0.0871853	O00567	FALSE	0.960091	0.453554	FALSE	O00567	Non-Metabolic	NOP56
75	0.468983	O00571	FALSE	0.836908	0.0237369	FALSE	O00571	Non-Metabolic	DDX3X
76	0.0291153	O00571;P17844;Q92841	FALSE	0.972092	0.902853	FALSE	O00571	Non-Metabolic	DDX3X
77	1.28367	O00622	FALSE	0.160098	0.00011003	FALSE	O00622	Non-Metabolic	CCN1
78	0.0171357	O00629	FALSE	0.972967	0.95499	FALSE	O00629	Non-Metabolic	KPNA4
79	0.552664	O00712	FALSE	0.911405	0.0852888	FALSE	O00712	Non-Metabolic	NFIB
80	0.468275	O00712;P08651;Q12857;Q14938	FALSE	0.919367	0.104031	FALSE	O00712	Non-Metabolic	NFIB
81	1.18351	O14495	FALSE	0.190051	0.000153153	TRUE	O14495	Metabolic-Atlas	PLPP3
82	0.640859	O14497	FALSE	0.944722	0.230832	FALSE	O14497	Non-Metabolic	ARID1A
83	0.58747	O14503	FALSE	0.933884	0.158236	TRUE	O14503	Non-Metabolic	BHLHE40
84	0.102619	O14519;O75956	FALSE	0.970479	0.815537	FALSE	O14519	Non-Metabolic	CDK2AP1
85	-0.0675241	O14524	FALSE	0.969169	0.752372	FALSE	O14524	Non-Metabolic	NEMP1
86	0.353853	O14548	FALSE	0.95727	0.394548	TRUE	O14548	CRISPR_Metabolic-library	COX7A2L
87	-1.35908	O14561	FALSE	0.929045	0.136291	FALSE	O14561	CRISPR_Metabolic-library ;Metabolic-Atlas	NDUFAB1
88	-0.34353	O14578	FALSE	0.949294	0.276664	FALSE	O14578	Metabolic-Atlas	CIT
89	-0.0706718	O14639	FALSE	0.965211	0.596624	FALSE	O14639	Non-Metabolic	ABLIM1
90	0.168828	O14639;Q08495	FALSE	0.957211	0.393441	FALSE	O14639	Non-Metabolic	ABLIM1
91	-0.149745	O14646	FALSE	0.954207	0.342069	FALSE	O14646	Non-Metabolic	CHD1
92	-0.166808	O14646;O14647	FALSE	0.952897	0.322625	FALSE	O14646	Non-Metabolic	CHD1
93	0.0645919	O14646;O14647;Q3L8U1;Q8TD26;Q9P2D1	FALSE	0.965841	0.618321	FALSE	O14646	Non-Metabolic	CHD1
94	-0.0856666	O14647	FALSE	0.961882	0.497599	FALSE	O14647	Non-Metabolic	CHD2
95	-0.682224	O14735	FALSE	0.924398	0.119192	TRUE	O14735	CRISPR_Metabolic-library ;Metabolic-Atlas	CDIPT
96	0.31933	O14776	FALSE	0.939612	0.191607	FALSE	O14776	Non-Metabolic	TCERG1
97	-0.642332	O14782	FALSE	0.875654	0.0418566	TRUE	O14782	Non-Metabolic	KIF3C
98	-0.514538	O14787;Q92973	FALSE	0.911572	0.0856297	FALSE	O14787	Non-Metabolic	TNPO2
99	0.395837	O14802;O95602	FALSE	0.91421	0.0912752	FALSE	O14802	Metabolic-Atlas	POLR3A
100	0.303518	O14867	FALSE	0.936671	0.173303	FALSE	O14867	Non-Metabolic	BACH1
101	-0.528897	O14880	FALSE	0.905753	0.0748733	FALSE	O14880	CRISPR_Metabolic-library ;Metabolic-Atlas	MGST3
102	-0.315878	O14908	FALSE	0.957529	0.3995	FALSE	O14908	Non-Metabolic	GIPC1
103	0.348647	O14910	FALSE	0.960257	0.457416	TRUE	O14910	Non-Metabolic	LIN7A
104	-0.212403	O14910;Q9NUP9	FALSE	0.929377	0.137651	FALSE	O14910	Non-Metabolic	LIN7A
105	0.183665	O14925	FALSE	0.967967	0.699891	FALSE	O14925	Non-Metabolic	TIMM23
106	-0.101447	O14936	FALSE	0.96299	0.527864	FALSE	O14936	Metabolic-Atlas	CASK
107	-0.510643	O14939	FALSE	0.942864	0.215323	FALSE	O14939	CRISPR_Metabolic-library ;Metabolic-Atlas	PLD2
108	-0.558532	O14949	FALSE	0.961245	0.481295	FALSE	O14949	CRISPR_Metabolic-library ;Metabolic-Atlas	UQCRQ
109	0.0974012	O14950;P19105	FALSE	0.96445	0.571741	FALSE	O14950	Non-Metabolic	MYL12B
110	0.0230885	O14965;Q96GD4;Q9UQB9	FALSE	0.971685	0.879758	FALSE	O14965	Metabolic-Atlas	AURKA
111	0.0239993	O14974	FALSE	0.972585	0.93181	FALSE	O14974	Non-Metabolic	PPP1R12A
112	0.00507828	O14979	FALSE	0.973134	0.965382	FALSE	O14979	Non-Metabolic	HNRNPDL
113	-0.140733	O14979;Q14103	FALSE	0.956221	0.375357	FALSE	O14979	Non-Metabolic	HNRNPDL
114	0.365002	O14980	FALSE	0.953856	0.3367	FALSE	O14980	Non-Metabolic	XPO1
115	-0.0725128	O15015	FALSE	0.968067	0.70405	FALSE	O15015	Non-Metabolic	ZNF646
116	-0.347553	O15020	FALSE	0.940181	0.195469	FALSE	O15020	Non-Metabolic	SPTBN2
117	-0.0269258	O15020;P11277;Q01082	FALSE	0.971242	0.855438	FALSE	O15020	Non-Metabolic	SPTBN2
118	0.0826887	O15020;Q01082	FALSE	0.960403	0.460836	FALSE	O15020	Non-Metabolic	SPTBN2
119	0.0652012	O15042	FALSE	0.968938	0.741903	FALSE	O15042	Non-Metabolic	U2SURP
120	0.75172	O15060	FALSE	0.782299	0.0129309	TRUE	O15060	Non-Metabolic	ZBTB39
121	0.213715	O15091	FALSE	0.966943	0.658895	FALSE	O15091	Non-Metabolic	PRORP
122	-1.88393	O15118	FALSE	0.222065	0.000201006	TRUE	O15118	CRISPR_Metabolic-library ;Metabolic-Atlas	NPC1
123	-0.148867	O15131;O60684	FALSE	0.967452	0.678879	TRUE	O15131	Non-Metabolic	KPNA5
124	0.0380934	O15131;O60684;P52294	FALSE	0.971243	0.855468	FALSE	O15131	Non-Metabolic	KPNA5
125	-0.179143	O15143	FALSE	0.963242	0.535115	FALSE	O15143	Non-Metabolic	ARPC1B
126	-0.246409	O15143;Q92747	FALSE	0.96436	0.5689	FALSE	O15143	Non-Metabolic	ARPC1B
127	-0.197889	O15144	FALSE	0.964437	0.57133	FALSE	O15144	Non-Metabolic	ARPC2
128	-0.407438	O15145	FALSE	0.939027	0.187746	FALSE	O15145	Non-Metabolic	ARPC3
129	-0.270831	O15156	FALSE	0.958771	0.424504	FALSE	O15156	Non-Metabolic	ZBTB7B
130	0.405686	O15160	FALSE	0.900917	0.0673938	FALSE	O15160	Metabolic-Atlas	POLR1C
131	-0.522691	O15164	FALSE	0.930273	0.141413	FALSE	O15164	Non-Metabolic	TRIM24
132	0.857631	O15182	FALSE	0.915122	0.0933552	TRUE	O15182	Non-Metabolic	CETN3
133	-0.0305691	O15213	FALSE	0.969272	0.757096	FALSE	O15213	Non-Metabolic	WDR46
134	0.710865	O15226	FALSE	0.639343	0.00426058	FALSE	O15226	Non-Metabolic	NKRF
135	0.170834	O15231	FALSE	0.966599	0.645878	FALSE	O15231	Non-Metabolic	ZNF185
136	0.174193	O15243	FALSE	0.965941	0.621857	TRUE	O15243	Non-Metabolic	LEPROT
137	-0.701776	O15258	FALSE	0.934093	0.159298	TRUE	O15258	Non-Metabolic	RER1
138	-0.796714	O15260	FALSE	0.853923	0.0298875	FALSE	O15260	Non-Metabolic	SURF4
139	0.154555	O15294	FALSE	0.960256	0.457375	FALSE	O15294	Metabolic-Atlas	OGT
140	0.0683526	O15297	FALSE	0.970069	0.795022	FALSE	O15297	Metabolic-Atlas	PPM1D
141	1.2536	O15371	FALSE	0.815705	0.0183736	TRUE	O15371	Non-Metabolic	EIF3D
142	1.18349	O15379	FALSE	0.895403	0.0601455	FALSE	O15379	Metabolic-Atlas	HDAC3
143	0.212633	O15379;Q13547;Q92769	FALSE	0.954764	0.35084	FALSE	O15379	Metabolic-Atlas	HDAC3
144	0.232767	O15381	FALSE	0.870353	0.038356	FALSE	O15381	Non-Metabolic	NVL
145	0.802519	O15391;P25490	FALSE	0.922159	0.112068	FALSE	O15391	Non-Metabolic	YY2
146	-0.504462	O15392	FALSE	0.620117	0.00377181	FALSE	O15392	Non-Metabolic	BIRC5
147	-0.27735	O15417	FALSE	0.949215	0.275757	FALSE	O15417	Non-Metabolic	TNRC18
148	0.197817	O15438	FALSE	0.956966	0.388853	FALSE	O15438	CRISPR_Metabolic-library ;Metabolic-Atlas	ABCC3
149	-0.606991	O15439	FALSE	0.875268	0.0415859	FALSE	O15439	CRISPR_Metabolic-library ;Metabolic-Atlas	ABCC4
150	0.588059	O15446	FALSE	0.804208	0.0161786	FALSE	O15446	Non-Metabolic	CD3EAP
151	-2.3666	O15460	TRUE	0.00577645	2.37418e-06	FALSE	O15460	CRISPR_Metabolic-library ;Metabolic-Atlas	P4HA2
152	0.0712892	O15479	FALSE	0.962795	0.52235	FALSE	O15479	Non-Metabolic	MAGEB2
153	-1.02341	O15484	FALSE	0.861909	0.0336147	FALSE	O15484	Non-Metabolic	CAPN5
154	0.0468546	O15504	FALSE	0.968092	0.705089	FALSE	O15504	Metabolic-Atlas	NUP42
155	-0.249304	O15511	FALSE	0.966053	0.62586	FALSE	O15511	Non-Metabolic	ARPC5
156	0.865011	O15511;Q9BPX5	FALSE	0.930162	0.140942	TRUE	O15511	Non-Metabolic	ARPC5
157	0.46952	O15514	FALSE	0.783342	0.0130632	FALSE	O15514	Metabolic-Atlas	POLR2D
158	0.440516	O15516	FALSE	0.942089	0.209293	FALSE	O15516	Metabolic-Atlas	CLOCK
159	0.24316	O15525	FALSE	0.963603	0.545708	FALSE	O15525	Non-Metabolic	MAFG
160	0.900689	O15525;O60675	FALSE	0.913786	0.0903303	TRUE	O15525	Non-Metabolic	MAFG
161	-0.38502	O15533	FALSE	0.958668	0.422345	TRUE	O15533	Non-Metabolic	TAPBP
162	1.42901	O15550	FALSE	0.865122	0.0353105	TRUE	O15550	CRISPR_Metabolic-library	KDM6A
163	-0.549201	O15554	FALSE	0.928185	0.132863	FALSE	O15554	CRISPR_Metabolic-library	KCNN4
164	0.131602	O43143	FALSE	0.939956	0.193925	FALSE	O43143	Non-Metabolic	DHX15
165	0.148838	O43143;O60231;Q14562	FALSE	0.957883	0.406424	FALSE	O43143	Non-Metabolic	DHX15
166	0.457708	O43148	FALSE	0.920637	0.107575	FALSE	O43148	Metabolic-Atlas	RNMT
167	-0.000159853	O43159	FALSE	0.973656	0.998646	FALSE	O43159	Metabolic-Atlas	RRP8
168	-0.134888	O43166	FALSE	0.963349	0.53821	FALSE	O43166	Non-Metabolic	SIPA1L1
169	-0.684881	O43166;O60292	FALSE	0.916598	0.0968754	TRUE	O43166	Non-Metabolic	SIPA1L1
170	-0.689948	O43169	FALSE	0.946804	0.250221	FALSE	O43169	CRISPR_Metabolic-library	CYB5B
171	0.108382	O43172	FALSE	0.958916	0.427576	FALSE	O43172	Non-Metabolic	PRPF4
172	-0.984092	O43175	FALSE	0.832369	0.0224116	FALSE	O43175	CRISPR_Metabolic-library ;Metabolic-Atlas	PHGDH
173	0.0652609	O43181	FALSE	0.972374	0.919244	FALSE	O43181	CRISPR_Metabolic-library ;Metabolic-Atlas	NDUFS4
174	0.285726	O43189	FALSE	0.930665	0.143107	FALSE	O43189	Non-Metabolic	PHF1
175	0.457282	O43248	FALSE	0.891403	0.05559	FALSE	O43248	Non-Metabolic	HOXC11
176	0.166872	O43251	FALSE	0.939806	0.192907	FALSE	O43251	Non-Metabolic	RBFOX2
177	1.14592	O43257	FALSE	0.888024	0.05213	TRUE	O43257	Non-Metabolic	ZNHIT1
178	0.185252	O43290	FALSE	0.945344	0.236394	FALSE	O43290	Non-Metabolic	SART1
179	-0.0601072	O43292	FALSE	0.970126	0.797861	FALSE	O43292	Metabolic-Atlas	GPAA1
180	-0.0081072	O43293	FALSE	0.973305	0.976135	FALSE	O43293	Metabolic-Atlas	DAPK3
181	0.333031	O43298	FALSE	0.945018	0.233451	FALSE	O43298	Non-Metabolic	ZBTB43
182	-0.00464015	O43347	FALSE	0.973426	0.983826	FALSE	O43347	Non-Metabolic	MSI1
183	-0.628966	O43347;Q96DH6	FALSE	0.905309	0.0741378	FALSE	O43347	Non-Metabolic	MSI1
184	0.00898088	O43390	FALSE	0.972756	0.942135	FALSE	O43390	Non-Metabolic	HNRNPR
185	0.0492166	O43390;O60506	FALSE	0.966927	0.658309	FALSE	O43390	Non-Metabolic	HNRNPR
186	0.0707286	O43395	FALSE	0.965996	0.623831	FALSE	O43395	Non-Metabolic	PRPF3
187	0.0871892	O43447	FALSE	0.962956	0.526906	FALSE	O43447	Metabolic-Atlas	PPIH
188	0.370184	O43463	FALSE	0.784396	0.0131989	FALSE	O43463	Metabolic-Atlas	SUV39H1
189	0.00702363	O43482	FALSE	0.973099	0.963233	FALSE	O43482	Non-Metabolic	OIP5
190	-0.229642	O43491	FALSE	0.934145	0.15956	FALSE	O43491	Non-Metabolic	EPB41L2
191	-0.74427	O43491;P11171	FALSE	0.926468	0.126393	TRUE	O43491	Non-Metabolic	EPB41L2
192	-0.252024	O43491;Q9Y2J2	FALSE	0.962735	0.520692	FALSE	O43491	Non-Metabolic	EPB41L2
193	-0.866055	O43504	FALSE	0.943128	0.217427	TRUE	O43504	Non-Metabolic	LAMTOR5
194	-0.277686	O43615	FALSE	0.965042	0.590974	TRUE	O43615	Non-Metabolic	TIMM44
195	0.0955182	O43660	FALSE	0.955685	0.366063	FALSE	O43660	Non-Metabolic	PLRG1
196	0.593748	O43663	FALSE	0.924937	0.121007	FALSE	O43663	Non-Metabolic	PRC1
197	0.424198	O43670	FALSE	0.961845	0.496647	FALSE	O43670	Non-Metabolic	ZNF207
198	-0.0217428	O43674	FALSE	0.9731	0.963265	TRUE	O43674	CRISPR_Metabolic-library ;Metabolic-Atlas	NDUFB5
199	0.222509	O43676	FALSE	0.968974	0.743521	TRUE	O43676	CRISPR_Metabolic-library ;Metabolic-Atlas	NDUFB3
200	0.0377185	O43678	FALSE	0.972849	0.947742	TRUE	O43678	CRISPR_Metabolic-library ;Metabolic-Atlas	NDUFA2
201	0.387774	O43684	FALSE	0.955768	0.36748	FALSE	O43684	Non-Metabolic	BUB3
202	-1.00714	O43688	FALSE	0.896903	0.061998	FALSE	O43688	Metabolic-Atlas	PLPP2
203	-0.0462232	O43707	FALSE	0.96844	0.719953	FALSE	O43707	Non-Metabolic	ACTN4
204	-0.196818	O43707;P12814	FALSE	0.924806	0.120565	FALSE	O43707	Non-Metabolic	ACTN4
205	-0.146536	O43707;P12814;Q08043	FALSE	0.947982	0.262252	FALSE	O43707	Non-Metabolic	ACTN4
206	-1.19803	O43731	FALSE	0.84564	0.0266324	FALSE	O43731	Non-Metabolic	KDELR3
207	0.486666	O43791	FALSE	0.943486	0.220337	FALSE	O43791	Non-Metabolic	SPOP
208	-0.315356	O43795	FALSE	0.891708	0.0559185	FALSE	O43795	Non-Metabolic	MYO1B
209	-0.180993	O43795;Q9UBC5	FALSE	0.94682	0.250378	FALSE	O43795	Non-Metabolic	MYO1B
210	0.248073	O43809	FALSE	0.952828	0.321639	FALSE	O43809	CRISPR_Metabolic-library	NUDT21
211	0.112767	O43818	FALSE	0.951143	0.298985	FALSE	O43818	Non-Metabolic	RRP9
212	-0.190171	O43819	FALSE	0.967367	0.675483	FALSE	O43819	CRISPR_Metabolic-library	SCO2
213	0.16259	O43823	FALSE	0.92354	0.116386	FALSE	O43823	Non-Metabolic	AKAP8
214	0.593198	O43829	FALSE	0.95751	0.399138	TRUE	O43829	Non-Metabolic	ZBTB14
215	-0.241366	O43852	FALSE	0.965797	0.616769	FALSE	O43852	Non-Metabolic	CALU
216	-0.725634	O43854	FALSE	0.874054	0.0407516	FALSE	O43854	Non-Metabolic	EDIL3
217	0.507138	O43913	FALSE	0.662397	0.00496038	FALSE	O43913	Non-Metabolic	ORC5
218	-0.0181583	O43920	FALSE	0.973238	0.971924	FALSE	O43920	CRISPR_Metabolic-library ;Metabolic-Atlas	NDUFS5
219	0.388597	O43929	FALSE	0.714457	0.00721155	FALSE	O43929	Non-Metabolic	ORC4
220	0.141168	O60216	FALSE	0.939795	0.192839	FALSE	O60216	Non-Metabolic	RAD21
221	-0.0875194	O60231	FALSE	0.961524	0.488348	FALSE	O60231	Non-Metabolic	DHX16
222	-0.94399	O60238	FALSE	0.935032	0.164201	FALSE	O60238	Non-Metabolic	BNIP3L
223	-1.34218	O60262	FALSE	0.828452	0.0213535	TRUE	O60262	Non-Metabolic	GNG7
224	0.064205	O60264	FALSE	0.960524	0.463696	FALSE	O60264	Non-Metabolic	SMARCA5
225	0.0485066	O60264;P28370	FALSE	0.965944	0.62196	FALSE	O60264	Non-Metabolic	SMARCA5
226	0.307895	O60281	FALSE	0.817667	0.018791	FALSE	O60281	Non-Metabolic	ZNF292
227	0.256822	O60287	FALSE	0.886673	0.050835	FALSE	O60287	Non-Metabolic	URB1
228	-0.163951	O60292	FALSE	0.958798	0.42507	FALSE	O60292	Non-Metabolic	SIPA1L3
229	-0.198014	O60293	FALSE	0.962147	0.504614	FALSE	O60293	Non-Metabolic	ZFC3H1
230	0.0175157	O60299	FALSE	0.972478	0.925399	FALSE	O60299	Non-Metabolic	LZTS3
231	-0.041013	O60306	FALSE	0.968015	0.701871	FALSE	O60306	Non-Metabolic	AQR
232	-0.283574	O60306;Q5JTH9	FALSE	0.954889	0.352857	TRUE	O60306	Non-Metabolic	AQR
233	-0.565091	O60318	FALSE	0.75513	0.0100631	FALSE	O60318	Non-Metabolic	MCM3AP
234	0.157459	O60341	FALSE	0.949356	0.277368	FALSE	O60341	CRISPR_Metabolic-library	KDM1A
235	0.0162687	O60506	FALSE	0.971827	0.887738	FALSE	O60506	Non-Metabolic	SYNCRIP
236	-0.0527053	O60508	FALSE	0.966898	0.6572	FALSE	O60508	Non-Metabolic	CDC40
237	-0.236652	O60568	FALSE	0.964552	0.575	FALSE	O60568	CRISPR_Metabolic-library ;Metabolic-Atlas	PLOD3
238	-0.728698	O60658	FALSE	0.889081	0.0531769	TRUE	O60658	CRISPR_Metabolic-library ;Metabolic-Atlas	PDE8A
239	2.82735	O60675	TRUE	0.0472638	1.88316e-05	TRUE	O60675	Non-Metabolic	MAFK
240	0.342984	O60684	FALSE	0.897665	0.0629713	FALSE	O60684	Metabolic-Atlas	KPNA6
241	-0.0734693	O60684;P52294	FALSE	0.968292	0.713599	FALSE	O60684	Metabolic-Atlas	KPNA6
242	-0.535783	O60716	FALSE	0.838998	0.0243862	FALSE	O60716	Non-Metabolic	CTNND1
243	0.134135	O60732	FALSE	0.968957	0.742753	FALSE	O60732	Non-Metabolic	MAGEC1
244	-0.14663	O60732;P43355;P43358	FALSE	0.953695	0.334266	FALSE	O60732	Non-Metabolic	MAGEC1
245	0.166865	O60828	FALSE	0.94536	0.236535	FALSE	O60828	Non-Metabolic	PQBP1
246	-1.75019	O60830	FALSE	0.439907	0.0010089	TRUE	O60830	Non-Metabolic	TIMM17B
247	0.110506	O60832	FALSE	0.951111	0.298565	FALSE	O60832	Non-Metabolic	DKC1
248	2.01804	O60841	FALSE	0.771848	0.0117048	TRUE	O60841	Non-Metabolic	EIF5B
249	0.26877	O60870	FALSE	0.945492	0.237739	FALSE	O60870	Non-Metabolic	KIN
250	-0.221817	O60884	FALSE	0.961341	0.483703	FALSE	O60884	Non-Metabolic	DNAJA2
251	0.607871	O60885	FALSE	0.450306	0.00108436	FALSE	O60885	Non-Metabolic	BRD4
252	0.280612	O60885;P25440;Q15059	FALSE	0.966337	0.636155	TRUE	O60885	Non-Metabolic	BRD4
253	0.390263	O60885;Q15059	FALSE	0.872566	0.0397621	FALSE	O60885	Non-Metabolic	BRD4
254	0.477326	O60941	FALSE	0.940185	0.195495	FALSE	O60941	Non-Metabolic	DTNB
255	0.180371	O75037	FALSE	0.962329	0.509521	FALSE	O75037	Non-Metabolic	KIF21B
256	-0.0561779	O75083	FALSE	0.970566	0.819949	FALSE	O75083	Non-Metabolic	WDR1
257	-0.425629	O75110	FALSE	0.964286	0.566585	TRUE	O75110	CRISPR_Metabolic-library	ATP9A
258	0.65932	O75127	FALSE	0.852758	0.0293953	FALSE	O75127	Non-Metabolic	PTCD1
259	-0.224856	O75128	FALSE	0.963248	0.535281	FALSE	O75128	Non-Metabolic	COBL
260	0.0753576	O75132	FALSE	0.971296	0.85834	FALSE	O75132	Non-Metabolic	ZBED4
261	-0.180684	O75147	FALSE	0.965356	0.601505	FALSE	O75147	Metabolic-Atlas	OBSL1
262	-0.096716	O75151	FALSE	0.964009	0.557974	FALSE	O75151	CRISPR_Metabolic-library	PHF2
263	0.10429	O75151;Q9UPP1	FALSE	0.969951	0.789261	FALSE	O75151	CRISPR_Metabolic-library	PHF2
264	0.323635	O75152	FALSE	0.85377	0.0298219	FALSE	O75152	Non-Metabolic	ZC3H11A
265	-0.0714132	O75165	FALSE	0.970516	0.817404	FALSE	O75165	Non-Metabolic	DNAJC13
266	0.738652	O75182	FALSE	0.660435	0.00489524	FALSE	O75182	Metabolic-Atlas	SIN3B
267	-0.167829	O75190	FALSE	0.95887	0.426592	FALSE	O75190	Non-Metabolic	DNAJB6
268	-0.0447227	O75190;P25686	FALSE	0.969331	0.759815	FALSE	O75190	Non-Metabolic	DNAJB6
269	-1.11749	O75251	FALSE	0.909794	0.0821119	FALSE	O75251	CRISPR_Metabolic-library ;Metabolic-Atlas	NDUFS7
270	-0.576159	O75306	FALSE	0.946951	0.251675	FALSE	O75306	CRISPR_Metabolic-library ;Metabolic-Atlas	NDUFS2
271	0.339924	O75317;P62068	FALSE	0.945577	0.238524	FALSE	O75317	Metabolic-Atlas	USP12
272	-0.25267	O75319	FALSE	0.913033	0.0886889	FALSE	O75319	Metabolic-Atlas	DUSP11
273	-0.995407	O75326	FALSE	0.721614	0.00762382	FALSE	O75326	Non-Metabolic	SEMA7A
274	-1.22387	O75348	FALSE	0.528106	0.00196693	FALSE	O75348	CRISPR_Metabolic-library ;Metabolic-Atlas	ATP6V1G1
275	0.00870678	O75367	FALSE	0.972524	0.928123	FALSE	O75367	Non-Metabolic	H2AFY
276	-0.0572098	O75367;Q9P0M6	FALSE	0.96941	0.763516	FALSE	O75367	Non-Metabolic	H2AFY
277	-0.128056	O75369	FALSE	0.958448	0.417797	FALSE	O75369	Non-Metabolic	FLNB
278	0.514609	O75369;P21333	FALSE	0.934304	0.160379	FALSE	O75369	Non-Metabolic	FLNB
279	-0.141485	O75369;P21333;Q14315	FALSE	0.962472	0.513423	FALSE	O75369	Non-Metabolic	FLNB
280	-0.059074	O75369;Q14315	FALSE	0.96831	0.714367	FALSE	O75369	Non-Metabolic	FLNB
281	0.878554	O75380	FALSE	0.940545	0.198001	TRUE	O75380	CRISPR_Metabolic-library ;Metabolic-Atlas	NDUFS6
282	0.180979	O75381	FALSE	0.967972	0.700065	FALSE	O75381	Non-Metabolic	PEX14
283	-0.991788	O75390	FALSE	0.904936	0.0735256	FALSE	O75390	CRISPR_Metabolic-library ;Metabolic-Atlas	CS
284	-1.05452	O75394	FALSE	0.902864	0.0702655	TRUE	O75394	Non-Metabolic	MRPL33
285	-0.916842	O75396	FALSE	0.86044	0.0328792	FALSE	O75396	Non-Metabolic	SEC22B
286	0.174131	O75400	FALSE	0.94572	0.239843	FALSE	O75400	Non-Metabolic	PRPF40A
287	1.22752	O75419	FALSE	0.844047	0.0260668	TRUE	O75419	Non-Metabolic	CDC45
288	-0.207691	O75431	FALSE	0.955763	0.367397	FALSE	O75431	Non-Metabolic	MTX2
289	-0.739409	O75438	FALSE	0.952684	0.319608	FALSE	O75438	CRISPR_Metabolic-library ;Metabolic-Atlas	NDUFB1
290	0.0275153	O75439;P31930	FALSE	0.973159	0.966925	FALSE	O75439	Non-Metabolic	PMPCB
291	-0.677515	O75444	FALSE	0.929576	0.138472	FALSE	O75444	Non-Metabolic	MAF
292	0.484418	O75446	FALSE	0.912712	0.0880044	FALSE	O75446	Non-Metabolic	SAP30
293	0.377561	O75461	FALSE	0.960685	0.46754	FALSE	O75461	Non-Metabolic	E2F6
294	0.154957	O75475	FALSE	0.944728	0.230887	FALSE	O75475	Non-Metabolic	PSIP1
295	0.126657	O75475;P51858;Q7Z4V5;Q9Y3E1	FALSE	0.957404	0.397097	FALSE	O75475	Non-Metabolic	PSIP1
296	-0.139181	O75477	FALSE	0.961798	0.495409	FALSE	O75477	Non-Metabolic	ERLIN1
297	-0.964268	O75477;O94905	FALSE	0.869648	0.0379234	FALSE	O75477	Non-Metabolic	ERLIN1
298	-0.458226	O75489	FALSE	0.955619	0.364939	FALSE	O75489	CRISPR_Metabolic-library ;Metabolic-Atlas	NDUFS3
299	0.00438284	O75494	FALSE	0.973061	0.960811	FALSE	O75494	Non-Metabolic	SRSF10
300	-0.0873035	O75525	FALSE	0.956379	0.378162	FALSE	O75525	Non-Metabolic	KHDRBS3
301	0.174017	O75525;Q07666	FALSE	0.945999	0.242453	FALSE	O75525	Non-Metabolic	KHDRBS3
302	0.361403	O75525;Q07666;Q9H6N6;Q9UBC1	FALSE	0.967809	0.693345	TRUE	O75525	Non-Metabolic	KHDRBS3
303	0.0193705	O75526;P38159	FALSE	0.972058	0.900887	FALSE	O75526	Non-Metabolic	RBMXL2
304	0.114203	O75526;P38159;Q96E39	FALSE	0.958824	0.425621	FALSE	O75526	Non-Metabolic	RBMXL2
305	0.0870348	O75530	FALSE	0.960971	0.474502	FALSE	O75530	Non-Metabolic	EED
306	0.206638	O75531	FALSE	0.948285	0.265485	FALSE	O75531	Non-Metabolic	BANF1
307	-0.0266575	O75533	FALSE	0.971172	0.851687	FALSE	O75533	Non-Metabolic	SF3B1
308	0.717471	O75534	FALSE	0.910228	0.0829508	FALSE	O75534	Non-Metabolic	CSDE1
309	0.465941	O75554	FALSE	0.957755	0.403906	FALSE	O75554	Non-Metabolic	WBP4
310	-0.0381484	O75569	FALSE	0.971351	0.861323	FALSE	O75569	Non-Metabolic	PRKRA
311	0.440847	O75607	FALSE	0.896963	0.0620737	FALSE	O75607	Non-Metabolic	NPM3
312	0.240662	O75618	FALSE	0.949155	0.275081	FALSE	O75618	Non-Metabolic	DEDD
313	-0.109671	O75618;Q9NWM3	FALSE	0.968648	0.728978	FALSE	O75618	Non-Metabolic	DEDD
314	0.114323	O75643	FALSE	0.948475	0.267541	FALSE	O75643	Non-Metabolic	SNRNP200
315	-0.0842052	O75643;Q86VH2	FALSE	0.964576	0.575758	FALSE	O75643	Non-Metabolic	SNRNP200
316	0.274739	O75683	FALSE	0.900844	0.0672899	FALSE	O75683	Non-Metabolic	SURF6
317	0.0407596	O75691	FALSE	0.96657	0.644781	FALSE	O75691	Non-Metabolic	UTP20
318	-0.514682	O75694	FALSE	0.918357	0.101332	FALSE	O75694	Metabolic-Atlas	NUP155
319	-0.581567	O75695	FALSE	0.937709	0.179461	FALSE	O75695	Non-Metabolic	RP2
320	-0.139691	O75718	FALSE	0.966532	0.64337	FALSE	O75718	Non-Metabolic	CRTAP
321	-0.558085	O75746	FALSE	0.947569	0.257943	FALSE	O75746	CRISPR_Metabolic-library ;Metabolic-Atlas	SLC25A12
322	-0.254546	O75746;Q9UJS0	FALSE	0.96627	0.633713	FALSE	O75746	CRISPR_Metabolic-library ;Metabolic-Atlas	SLC25A12
323	-0.49235	O75781	FALSE	0.939134	0.188446	FALSE	O75781	Non-Metabolic	PALM
324	-0.0601009	O75781;Q8IXS6	FALSE	0.971846	0.888789	TRUE	O75781	Non-Metabolic	PALM
325	-0.214134	O75787	FALSE	0.952063	0.311061	FALSE	O75787	CRISPR_Metabolic-library	ATP6AP2
326	0.0835623	O75817	FALSE	0.96875	0.733519	FALSE	O75817	Non-Metabolic	POP7
327	0.0141979	O75818	FALSE	0.972982	0.955971	FALSE	O75818	Non-Metabolic	RPP40
328	-0.0289952	O75820	FALSE	0.971969	0.895779	FALSE	O75820	Non-Metabolic	ZNF189
329	-0.992458	O75907	FALSE	0.825842	0.0206884	TRUE	O75907	CRISPR_Metabolic-library ;Metabolic-Atlas	DGAT1
330	0.0921824	O75909	FALSE	0.971258	0.85633	FALSE	O75909	Non-Metabolic	CCNK
331	-0.397962	O75923	FALSE	0.94638	0.246083	FALSE	O75923	Non-Metabolic	DYSF
332	0.487612	O75925	FALSE	0.947571	0.257959	FALSE	O75925	Non-Metabolic	PIAS1
333	0.100371	O75934	FALSE	0.965231	0.59729	FALSE	O75934	Non-Metabolic	BCAS2
334	0.256859	O75937	FALSE	0.963541	0.543876	FALSE	O75937	Non-Metabolic	DNAJC8
335	0.210119	O75940	FALSE	0.920742	0.107878	FALSE	O75940	Non-Metabolic	SMNDC1
336	-0.547606	O75947	FALSE	0.961865	0.497163	FALSE	O75947	Metabolic-Atlas	ATP5PD
337	0.0745283	O75953	FALSE	0.965833	0.618039	FALSE	O75953	Non-Metabolic	DNAJB5
338	-0.00633836	O75954	FALSE	0.973388	0.981432	TRUE	O75954	Non-Metabolic	TSPAN9
339	-0.475885	O75955	FALSE	0.902884	0.070296	FALSE	O75955	Non-Metabolic	FLOT1
340	-0.339129	O75964	FALSE	0.956634	0.382763	FALSE	O75964	Metabolic-Atlas	ATP5MG
341	0.171727	O76021	FALSE	0.917509	0.0991474	FALSE	O76021	Non-Metabolic	RSL1D1
342	-0.264193	O76024	FALSE	0.961871	0.49731	FALSE	O76024	Non-Metabolic	WFS1
343	0.867204	O76031	FALSE	0.904362	0.0726002	TRUE	O76031	Non-Metabolic	CLPX
344	-0.6197	O94761	FALSE	0.913488	0.0896754	TRUE	O94761	Non-Metabolic	RECQL4
345	0.914163	O94762	FALSE	0.885144	0.0494275	TRUE	O94762	Non-Metabolic	RECQL5
346	0.315846	O94776	FALSE	0.906163	0.0755651	FALSE	O94776	Non-Metabolic	MTA2
347	0.146948	O94776;Q13330;Q9BTC8	FALSE	0.962954	0.526841	FALSE	O94776	Non-Metabolic	MTA2
348	0.109112	O94776;Q9BTC8	FALSE	0.967592	0.684487	FALSE	O94776	Non-Metabolic	MTA2
349	-1.10025	O94826	FALSE	0.935444	0.166424	TRUE	O94826	Non-Metabolic	TOMM70
350	-0.670012	O94832	FALSE	0.117815	6.34955e-05	FALSE	O94832	Non-Metabolic	MYO1D
351	0.585551	O94842	FALSE	0.903961	0.071964	FALSE	O94842	Non-Metabolic	TOX4
352	0.411845	O94851	FALSE	0.950539	0.291416	TRUE	O94851	CRISPR_Metabolic-library	MICAL2
353	-0.0935934	O94874	FALSE	0.969963	0.789872	TRUE	O94874	Non-Metabolic	UFL1
354	0.0142105	O94880	FALSE	0.972193	0.908699	FALSE	O94880	Non-Metabolic	PHF14
355	0.467057	O94887	FALSE	0.867127	0.0364342	FALSE	O94887	Non-Metabolic	FARP2
356	0.137178	O94901	FALSE	0.949082	0.274254	FALSE	O94901	Non-Metabolic	SUN1
357	-0.569364	O94905	FALSE	0.868394	0.0371714	FALSE	O94905	Non-Metabolic	ERLIN2
358	0.168319	O94906	FALSE	0.938176	0.182332	FALSE	O94906	Non-Metabolic	PRPF6
359	0.546277	O94913	FALSE	0.911054	0.0845816	FALSE	O94913	Non-Metabolic	PCF11
360	0.51748	O94916	FALSE	0.938791	0.186225	TRUE	O94916	Non-Metabolic	NFAT5
361	-1.97516	O94925	FALSE	0.377064	0.000635749	TRUE	O94925	CRISPR_Metabolic-library ;Metabolic-Atlas	GLS
362	-1.27418	O94973	FALSE	0.221183	0.000199516	TRUE	O94973	Non-Metabolic	AP2A2
363	-0.819158	O94973;O95782	FALSE	0.179178	0.000136672	FALSE	O94973	Non-Metabolic	AP2A2
364	-0.128022	O94986	FALSE	0.968263	0.712323	FALSE	O94986	Non-Metabolic	CEP152
365	0.194605	O95059	FALSE	0.959478	0.439735	FALSE	O95059	Metabolic-Atlas	RPP14
366	-0.468261	O95071	FALSE	0.884082	0.048483	FALSE	O95071	Metabolic-Atlas	UBR5
367	0.383738	O95104	FALSE	0.944386	0.227912	FALSE	O95104	Non-Metabolic	SCAF4
368	0.518999	O95104;Q9UPN6	FALSE	0.899746	0.0657502	FALSE	O95104	Non-Metabolic	SCAF4
369	0.297759	O95125	FALSE	0.959405	0.438134	FALSE	O95125	Non-Metabolic	ZNF202
370	-0.292903	O95139	FALSE	0.96453	0.574296	TRUE	O95139	CRISPR_Metabolic-library ;Metabolic-Atlas	NDUFB6
371	-0.384896	O95140;Q8IWA4	FALSE	0.958908	0.427395	TRUE	O95140	Non-Metabolic	MFN2
372	-0.353718	O95168	FALSE	0.960816	0.470705	FALSE	O95168	CRISPR_Metabolic-library ;Metabolic-Atlas	NDUFB4
373	-0.924195	O95169	FALSE	0.918044	0.100517	FALSE	O95169	CRISPR_Metabolic-library ;Metabolic-Atlas	NDUFB8
374	0.0806353	O95182	FALSE	0.971517	0.870448	TRUE	O95182	CRISPR_Metabolic-library	NDUFA7
375	0.166299	O95232	FALSE	0.967616	0.685467	FALSE	O95232	Non-Metabolic	LUC7L3
376	-0.0556891	O95235	FALSE	0.968056	0.703581	FALSE	O95235	Non-Metabolic	KIF20A
377	0.84199	O95239	FALSE	0.759156	0.0104271	FALSE	O95239	Non-Metabolic	KIF4A
378	-0.193585	O95243	FALSE	0.956581	0.381804	FALSE	O95243	Metabolic-Atlas	MBD4
379	-0.260328	O95249	FALSE	0.951329	0.301371	FALSE	O95249	Non-Metabolic	GOSR1
380	0.0596419	O95251	FALSE	0.961704	0.492958	FALSE	O95251	Metabolic-Atlas	KAT7
381	0.17278	O95251;Q8WYB5;Q9H7Z6	FALSE	0.953943	0.338015	FALSE	O95251	Metabolic-Atlas	KAT7
382	-0.291273	O95292	FALSE	0.947821	0.260563	FALSE	O95292	Metabolic-Atlas	VAPB
383	-0.120672	O95292;Q9P0L0	FALSE	0.966486	0.64165	FALSE	O95292	Metabolic-Atlas	VAPB
384	0.055062	O95298	FALSE	0.972012	0.898247	TRUE	O95298	CRISPR_Metabolic-library ;Metabolic-Atlas	NDUFC2
385	-0.261367	O95299	FALSE	0.965264	0.59839	FALSE	O95299	CRISPR_Metabolic-library ;Metabolic-Atlas	NDUFA10
386	0.62645	O95319;Q92879	FALSE	0.888887	0.0529821	FALSE	O95319	Non-Metabolic	CELF2
387	-0.407817	O95347	FALSE	0.952315	0.314489	FALSE	O95347	Non-Metabolic	SMC2
388	0.21258	O95365	FALSE	0.964644	0.577958	FALSE	O95365	Non-Metabolic	ZBTB7A
389	-0.690334	O95373	FALSE	0.918414	0.101482	FALSE	O95373	Non-Metabolic	IPO7
390	0.0734098	O95391	FALSE	0.966104	0.627677	FALSE	O95391	Non-Metabolic	SLU7
391	0.568155	O95400	FALSE	0.937269	0.176814	FALSE	O95400	Non-Metabolic	CD2BP2
392	-0.285616	O95425	FALSE	0.923646	0.116727	FALSE	O95425	Non-Metabolic	SVIL
393	-0.00766816	O95453	FALSE	0.972852	0.947927	FALSE	O95453	Non-Metabolic	PARN
394	0.785506	O95470	FALSE	0.921173	0.109127	FALSE	O95470	CRISPR_Metabolic-library ;Metabolic-Atlas	SGPL1
395	0.262676	O95478	FALSE	0.753022	0.00987967	FALSE	O95478	Non-Metabolic	NSA2
396	0.249678	O95602	FALSE	0.94249	0.212379	FALSE	O95602	Metabolic-Atlas	POLR1A
397	-0.245844	O95613	FALSE	0.923695	0.116886	FALSE	O95613	Non-Metabolic	PCNT
398	0.599124	O95619	FALSE	0.875367	0.0416554	FALSE	O95619	Non-Metabolic	YEATS4
399	-0.0135907	O95639	FALSE	0.972539	0.929052	FALSE	O95639	Non-Metabolic	CPSF4
400	0.750354	O95644	FALSE	0.830192	0.0218143	FALSE	O95644	Non-Metabolic	NFATC1
401	1.10474	O95684	FALSE	0.659252	0.00485649	FALSE	O95684	Non-Metabolic	FGFR1OP
402	-0.0118208	O95696	FALSE	0.972681	0.937596	FALSE	O95696	Non-Metabolic	BRD1
403	-0.434402	O95696;Q9ULD4	FALSE	0.950495	0.290875	FALSE	O95696	Non-Metabolic	BRD1
404	0.154859	O95707	FALSE	0.959827	0.447537	FALSE	O95707	Non-Metabolic	POP4
405	-1.23065	O95714	FALSE	0.632442	0.00407628	TRUE	O95714	Metabolic-Atlas	HERC2
406	-0.175735	O95758	FALSE	0.943839	0.223262	FALSE	O95758	Non-Metabolic	PTBP3
407	0.217345	O95758;P26599	FALSE	0.935266	0.165456	FALSE	O95758	Non-Metabolic	PTBP3
408	0.333373	O95777	FALSE	0.909073	0.0807466	FALSE	O95777	Non-Metabolic	LSM8
409	-1.24449	O95782	FALSE	0.247835	0.000242978	FALSE	O95782	Non-Metabolic	AP2A1
410	0.381907	O95785	FALSE	0.871683	0.0391919	FALSE	O95785	Non-Metabolic	WIZ
411	0.154238	O95793	FALSE	0.934036	0.159004	FALSE	O95793	Non-Metabolic	STAU1
412	0.317346	O95793;Q9NUL3	FALSE	0.759187	0.01043	FALSE	O95793	Non-Metabolic	STAU1
413	-0.304304	O95807	FALSE	0.956651	0.38306	TRUE	O95807	Non-Metabolic	TMEM50A
414	-0.342474	O95810	FALSE	0.828475	0.0213595	FALSE	O95810	Non-Metabolic	CAVIN2
415	0.126952	O95816	FALSE	0.957339	0.395868	FALSE	O95816	Non-Metabolic	BAG2
416	-0.771511	O95817	FALSE	0.907056	0.0771003	FALSE	O95817	Non-Metabolic	BAG3
417	-1.22193	O95819	FALSE	0.912857	0.0883119	FALSE	O95819	Metabolic-Atlas	MAP4K4
418	-0.270098	O95831	FALSE	0.963558	0.544373	FALSE	O95831	CRISPR_Metabolic-library	AIFM1
419	0.687684	O95872	FALSE	0.90493	0.0735164	TRUE	O95872	Non-Metabolic	GPANK1
420	0.13817	O95926	FALSE	0.954235	0.342503	FALSE	O95926	Non-Metabolic	SYF2
421	0.682476	O95983	FALSE	0.920862	0.108223	TRUE	O95983	Non-Metabolic	MBD3
422	0.414694	O95983;Q9UBB5	FALSE	0.941409	0.204212	FALSE	O95983	Non-Metabolic	MBD3
423	-0.498611	O96000	FALSE	0.955328	0.360048	FALSE	O96000	CRISPR_Metabolic-library ;Metabolic-Atlas	NDUFB10
424	-0.642761	O96008	FALSE	0.947442	0.256632	FALSE	O96008	Non-Metabolic	TOMM40
425	0.265106	O96019	FALSE	0.938288	0.183034	FALSE	O96019	Non-Metabolic	ACTL6A
426	0.210049	O96028	FALSE	0.922031	0.111679	FALSE	O96028	Metabolic-Atlas	NSD2
427	-0.192342	P00156	FALSE	0.967864	0.695611	TRUE	P00156	Metabolic-Atlas	MT-CYB
428	-0.573534	P00338	FALSE	0.934175	0.159713	FALSE	P00338	CRISPR_Metabolic-library ;Metabolic-Atlas	LDHA
429	-0.211299	P00367	FALSE	0.953244	0.327615	FALSE	P00367	CRISPR_Metabolic-library ;Metabolic-Atlas	GLUD1
430	-0.397693	P00387	FALSE	0.95232	0.314557	FALSE	P00387	CRISPR_Metabolic-library ;Metabolic-Atlas	CYB5R3
431	-1.05746	P00395	FALSE	0.884465	0.0488204	TRUE	P00395	Metabolic-Atlas	MT-CO1
432	-1.11294	P00403	FALSE	0.907191	0.0773373	FALSE	P00403	Metabolic-Atlas	MT-CO2
433	-0.853133	P00750	FALSE	0.914259	0.0913856	TRUE	P00750	Non-Metabolic	PLAT
434	0.568353	P01111;P01116	FALSE	0.949069	0.274113	TRUE	P01111	Non-Metabolic	NRAS
435	-1.21056	P01893;P13747	FALSE	0.829368	0.0215941	FALSE	P01893	Non-Metabolic	HLA-H
436	-3.41332	P02452	TRUE	9.57652e-05	1.34846e-07	FALSE	P02452	Non-Metabolic	COL1A1
437	-0.925344	P02462	FALSE	0.855524	0.0305838	FALSE	P02462	Non-Metabolic	COL4A1
438	-1.535	P02511	FALSE	0.181031	0.000139618	FALSE	P02511	Non-Metabolic	CRYAB
439	-0.0380177	P02545	FALSE	0.967331	0.674051	FALSE	P02545	Non-Metabolic	LMNA
440	-0.0100095	P02545;P20700;Q03252	FALSE	0.972255	0.912299	FALSE	P02545	Non-Metabolic	LMNA
441	-1.98008	P02751	TRUE	0.000170416	2.49805e-07	FALSE	P02751	Non-Metabolic	FN1
442	-1.1755	P02768	FALSE	0.834804	0.0231088	FALSE	P02768	Metabolic-Atlas	ALB
443	-0.350775	P02786	FALSE	0.948717	0.270186	FALSE	P02786	Metabolic-Atlas	TFRC
444	0.0407833	P03886	FALSE	0.972803	0.94495	TRUE	P03886	Metabolic-Atlas	MT-ND1
445	0.0871237	P03891	FALSE	0.971835	0.888165	TRUE	P03891	Metabolic-Atlas	MT-ND2
446	-0.861798	P03905	FALSE	0.920874	0.108258	FALSE	P03905	Metabolic-Atlas	MT-ND4
447	0.0296763	P03915	FALSE	0.972701	0.938792	TRUE	P03915	Metabolic-Atlas	MT-ND5
448	-0.705581	P04004	FALSE	0.876837	0.0427028	FALSE	P04004	Non-Metabolic	VTN
449	-0.887388	P04156	FALSE	0.878492	0.0439292	FALSE	P04156	Non-Metabolic	PRNP
450	-0.499506	P04181	FALSE	0.950841	0.295157	FALSE	P04181	CRISPR_Metabolic-library ;Metabolic-Atlas	OAT
451	-0.590781	P04216	FALSE	0.84296	0.025691	FALSE	P04216	Non-Metabolic	THY1
452	-0.713215	P04406	FALSE	0.925546	0.123109	FALSE	P04406	CRISPR_Metabolic-library ;Metabolic-Atlas	GAPDH
453	-0.784719	P04792	FALSE	0.471214	0.00125897	FALSE	P04792	Non-Metabolic	HSPB1
454	-0.227641	P04818	FALSE	0.966821	0.654254	TRUE	P04818	CRISPR_Metabolic-library ;Metabolic-Atlas	TYMS
455	-0.379989	P04843	FALSE	0.926659	0.127089	FALSE	P04843	Metabolic-Atlas	RPN1
456	-0.288125	P04844	FALSE	0.946354	0.245833	FALSE	P04844	Metabolic-Atlas	RPN2
457	-0.807881	P04899	FALSE	0.552053	0.00238727	FALSE	P04899	Non-Metabolic	GNAI2
458	-0.376544	P04899;P08754;P09471;P63096	FALSE	0.908367	0.0794417	FALSE	P04899	Non-Metabolic	GNAI2
459	-0.452072	P04899;P08754;P09471;P63096;Q5JWF2	FALSE	0.874294	0.0409144	FALSE	P04899	Non-Metabolic	GNAI2
460	-0.582057	P04899;P08754;P63096	FALSE	0.845367	0.0265341	FALSE	P04899	Non-Metabolic	GNAI2
461	-0.331723	P05023	FALSE	0.951381	0.302043	FALSE	P05023	CRISPR_Metabolic-library ;Metabolic-Atlas	ATP1A1
462	-0.0116317	P05023;P54707	FALSE	0.973407	0.982597	TRUE	P05023	CRISPR_Metabolic-library ;Metabolic-Atlas	ATP1A1
463	-0.632142	P05026	FALSE	0.928975	0.136008	FALSE	P05026	CRISPR_Metabolic-library ;Metabolic-Atlas	ATP1B1
464	0.247587	P05114	FALSE	0.919247	0.103704	FALSE	P05114	Non-Metabolic	HMGN1
465	-1.25689	P05121	FALSE	0.760098	0.0105149	TRUE	P05121	Non-Metabolic	SERPINE1
466	-0.172255	P05141	FALSE	0.966054	0.62588	FALSE	P05141	CRISPR_Metabolic-library ;Metabolic-Atlas	SLC25A5
467	-0.000386615	P05141;P12235	FALSE	0.973669	0.99952	FALSE	P05141	CRISPR_Metabolic-library ;Metabolic-Atlas	SLC25A5
468	-0.115151	P05141;P12235;P12236	FALSE	0.969616	0.773181	FALSE	P05141	CRISPR_Metabolic-library ;Metabolic-Atlas	SLC25A5
469	-0.0789045	P05141;P12236	FALSE	0.970479	0.815543	FALSE	P05141	CRISPR_Metabolic-library ;Metabolic-Atlas	SLC25A5
470	-0.565945	P05187	FALSE	0.861155	0.0332344	FALSE	P05187	Metabolic-Atlas	ALPP
471	0.709215	P05198	FALSE	0.901832	0.0687217	FALSE	P05198	Non-Metabolic	EIF2S1
472	-0.168514	P05204	FALSE	0.96269	0.519428	FALSE	P05204	Non-Metabolic	HMGN2
473	0.2531	P05204;Q15651	FALSE	0.907912	0.0786171	FALSE	P05204	Non-Metabolic	HMGN2
474	-0.410278	P05386	FALSE	0.932952	0.15362	FALSE	P05386	Non-Metabolic	RPLP1
475	0.16724	P05387	FALSE	0.953491	0.331241	FALSE	P05387	Non-Metabolic	RPLP2
476	0.223527	P05388	FALSE	0.935587	0.167202	FALSE	P05388	Non-Metabolic	RPLP0
477	0.393765	P05412	FALSE	0.830449	0.0218835	FALSE	P05412	Non-Metabolic	JUN
478	0.361888	P05412;P17275;P17535	FALSE	0.775607	0.0121259	FALSE	P05412	Non-Metabolic	JUN
479	0.645915	P05412;P17535	FALSE	0.747243	0.00940027	FALSE	P05412	Non-Metabolic	JUN
480	-0.698083	P05455	FALSE	0.806438	0.0165734	FALSE	P05455	Non-Metabolic	SSB
481	-0.0861056	P05496	FALSE	0.968027	0.702383	FALSE	P05496	Metabolic-Atlas	ATP5MC1
482	-1.04921	P05556	FALSE	0.910461	0.083405	TRUE	P05556	Non-Metabolic	ITGB1
483	0.0689074	P05783	FALSE	0.968543	0.724403	FALSE	P05783	Non-Metabolic	KRT18
484	-1.02984	P05976;P08590	FALSE	0.918863	0.10267	FALSE	P05976	Non-Metabolic	MYL1
485	-0.636312	P06396	FALSE	0.707104	0.00681922	FALSE	P06396	Non-Metabolic	GSN
486	-0.362218	P06493	FALSE	0.963828	0.552464	TRUE	P06493	Metabolic-Atlas	CDK1
487	-0.470437	P06576	FALSE	0.93966	0.191929	FALSE	P06576	Metabolic-Atlas	ATP5F1B
488	-3.80259	P06702	FALSE	0.282961	0.000313633	TRUE	P06702	Non-Metabolic	S100A9
489	-0.297758	P06730	FALSE	0.962537	0.515203	TRUE	P06730	Non-Metabolic	EIF4E
490	-1.87007	P06733	FALSE	0.355048	0.000538222	FALSE	P06733	CRISPR_Metabolic-library ;Metabolic-Atlas	ENO1
491	0.111274	P06748	FALSE	0.959731	0.445371	FALSE	P06748	Non-Metabolic	NPM1
492	-0.0976426	P06753	FALSE	0.968968	0.743233	FALSE	P06753	Non-Metabolic	TPM3
493	0.0206376	P06753;P07951;P09493;P67936	FALSE	0.973116	0.964278	FALSE	P06753	Non-Metabolic	TPM3
494	0.106897	P07196	FALSE	0.950385	0.28953	FALSE	P07196	Non-Metabolic	NEFL
495	-3.41295	P07196;P08670;P17661	FALSE	0.891092	0.0552572	FALSE	P07196	Non-Metabolic	NEFL
496	0.135679	P07199	FALSE	0.944916	0.232546	FALSE	P07199	Non-Metabolic	CENPB
497	-0.582993	P07237	FALSE	0.568367	0.00274031	FALSE	P07237	Metabolic-Atlas	P4HB
498	0.283295	P07305	FALSE	0.894454	0.0590155	FALSE	P07305	Non-Metabolic	H1-0
499	0.350239	P07339	FALSE	0.96926	0.756555	TRUE	P07339	Metabolic-Atlas	CTSD
500	-0.247841	P07355	FALSE	0.95038	0.289469	FALSE	P07355	Non-Metabolic	ANXA2
501	0.560393	P07437	FALSE	0.932448	0.151212	FALSE	P07437	Non-Metabolic	TUBB
502	0.0976105	P07437;P68371	FALSE	0.970751	0.82947	FALSE	P07437	Non-Metabolic	TUBB
503	0.418305	P07437;P68371;Q13509	FALSE	0.954481	0.346338	FALSE	P07437	Non-Metabolic	TUBB
504	0.147119	P07437;P68371;Q13509;Q13885;Q9BUF5;Q9BVA1	FALSE	0.968776	0.73467	FALSE	P07437	Non-Metabolic	TUBB
505	0.121735	P07437;P68371;Q13509;Q13885;Q9BVA1	FALSE	0.969389	0.762494	FALSE	P07437	Non-Metabolic	TUBB
506	-0.316955	P07437;P68371;Q13885;Q9BUF5;Q9BVA1	FALSE	0.967583	0.684143	FALSE	P07437	Non-Metabolic	TUBB
507	0.651196	P07437;P68371;Q13885;Q9BVA1	FALSE	0.933378	0.155707	FALSE	P07437	Non-Metabolic	TUBB
508	0.592199	P07437;Q13509;Q13885;Q9BVA1	FALSE	0.954639	0.348841	FALSE	P07437	Non-Metabolic	TUBB
509	0.930539	P07437;Q13509;Q9BVA1	FALSE	0.930406	0.141985	FALSE	P07437	Non-Metabolic	TUBB
510	-0.988581	P07737	FALSE	0.884032	0.0484391	TRUE	P07737	Non-Metabolic	PFN1
511	-0.335857	P07741	FALSE	0.944862	0.23207	FALSE	P07741	CRISPR_Metabolic-library ;Metabolic-Atlas	APRT
512	-0.424993	P07814	FALSE	0.929419	0.137823	FALSE	P07814	Non-Metabolic	EPRS
513	-0.952081	P07900	FALSE	0.794084	0.014547	FALSE	P07900	Non-Metabolic	HSP90AA1
514	-1.21125	P07900;P08238	FALSE	0.683875	0.00575503	FALSE	P07900	Non-Metabolic	HSP90AA1
515	-0.789846	P07900;P08238;Q58FF8	FALSE	0.776589	0.0122394	FALSE	P07900	Non-Metabolic	HSP90AA1
516	0.148014	P07910	FALSE	0.941198	0.202666	FALSE	P07910	Non-Metabolic	HNRNPC
517	-0.977647	P07919	FALSE	0.912502	0.0875586	FALSE	P07919	CRISPR_Metabolic-library ;Metabolic-Atlas	UQCRH
518	-0.694144	P07947	FALSE	0.82436	0.0203242	FALSE	P07947	Metabolic-Atlas	YES1
519	-0.522737	P07947;P07948;P12931	FALSE	0.855248	0.0304622	FALSE	P07947	Metabolic-Atlas	YES1
520	-1.05295	P07947;P12931	FALSE	0.568599	0.00274585	FALSE	P07947	Metabolic-Atlas	YES1
521	-0.798671	P07948	FALSE	0.829432	0.0216113	FALSE	P07948	Metabolic-Atlas	LYN
522	0.161489	P07951;P09493	FALSE	0.967987	0.700701	TRUE	P07951	Non-Metabolic	TPM2
523	1.0345	P07951;P67936	FALSE	0.592706	0.00319105	TRUE	P07951	Non-Metabolic	TPM2
524	0.768081	P07992	FALSE	0.918036	0.100497	FALSE	P07992	Non-Metabolic	ERCC1
525	-0.183173	P07996	FALSE	0.965695	0.613182	FALSE	P07996	Non-Metabolic	THBS1
526	0.453199	P08047	FALSE	0.953138	0.32608	FALSE	P08047	Non-Metabolic	SP1
527	-0.522099	P08134;P61586	FALSE	0.950882	0.295677	TRUE	P08134	Non-Metabolic	RHOC
528	-0.888326	P08174	FALSE	0.636537	0.00418439	FALSE	P08174	Non-Metabolic	CD55
529	-0.536523	P08195	FALSE	0.920263	0.106514	FALSE	P08195	CRISPR_Metabolic-library ;Metabolic-Atlas	SLC3A2
530	-0.968767	P08238	FALSE	0.660617	0.00490123	FALSE	P08238	Non-Metabolic	HSP90AB1
531	-1.05335	P08238;P14625	FALSE	0.768045	0.0112996	FALSE	P08238	Non-Metabolic	HSP90AB1
532	-1.18235	P08238;Q58FF8	FALSE	0.729403	0.00811034	FALSE	P08238	Non-Metabolic	HSP90AB1
533	-0.809557	P08572	FALSE	0.651397	0.00460916	FALSE	P08572	Non-Metabolic	COL4A2
534	-0.49929	P08574	FALSE	0.95007	0.285722	FALSE	P08574	CRISPR_Metabolic-library ;Metabolic-Atlas	CYC1
535	0.0559828	P08579	FALSE	0.967035	0.662472	FALSE	P08579	Non-Metabolic	SNRPB2
536	0.00414475	P08579;P09012	FALSE	0.97329	0.975215	FALSE	P08579	Non-Metabolic	SNRPB2
537	-0.793524	P08582	FALSE	0.68844	0.00594548	FALSE	P08582	Non-Metabolic	MELTF
538	0.188098	P08621	FALSE	0.938036	0.181464	FALSE	P08621	Non-Metabolic	SNRNP70
539	0.548032	P08651	FALSE	0.906333	0.0758538	FALSE	P08651	Non-Metabolic	NFIC
540	-0.131818	P08651;Q12857	FALSE	0.968697	0.731165	FALSE	P08651	Non-Metabolic	NFIC
541	-0.0520898	P08670	FALSE	0.967486	0.680218	FALSE	P08670	Non-Metabolic	VIM
542	0.130428	P08670;P17661	FALSE	0.939187	0.188792	FALSE	P08670	Non-Metabolic	VIM
543	0.0150867	P08708	FALSE	0.97231	0.915504	FALSE	P08708	Non-Metabolic	RPS17
544	-0.326779	P08754	FALSE	0.935722	0.167944	FALSE	P08754	Non-Metabolic	GNAI3
545	-1.65501	P08758	FALSE	0.566074	0.00268647	TRUE	P08758	Non-Metabolic	ANXA5
546	-0.573506	P08865	FALSE	0.927833	0.131497	FALSE	P08865	Non-Metabolic	RPSA
547	-0.379273	P09001	FALSE	0.950774	0.294327	FALSE	P09001	Non-Metabolic	MRPL3
548	0.167674	P09012	FALSE	0.939123	0.188374	FALSE	P09012	Non-Metabolic	SNRPA
549	-0.0111918	P09234	FALSE	0.972894	0.950517	FALSE	P09234	Non-Metabolic	SNRPC
550	-0.804924	P09382	FALSE	0.944589	0.229669	FALSE	P09382	Non-Metabolic	LGALS1
551	0.314449	P09429	FALSE	0.966067	0.62638	TRUE	P09429	Non-Metabolic	HMGB1
552	-0.77454	P09429;P23497	FALSE	0.93367	0.157156	FALSE	P09429	Non-Metabolic	HMGB1
553	-0.265148	P09471	FALSE	0.953197	0.326925	TRUE	P09471	Non-Metabolic	GNAO1
554	-1.66472	P09496	FALSE	0.632167	0.00406915	TRUE	P09496	Non-Metabolic	CLTA
555	0.0508003	P09543;P49750;Q92802	FALSE	0.97189	0.891305	TRUE	P09543	CRISPR_Metabolic-library ;Metabolic-Atlas	CNP
556	-0.00999914	P09651	FALSE	0.972517	0.927731	FALSE	P09651	Non-Metabolic	HNRNPA1
557	0.0583235	P09651;P22626;Q32P51	FALSE	0.96874	0.733067	FALSE	P09651	Non-Metabolic	HNRNPA1
558	0.189581	P09651;P51991	FALSE	0.960034	0.452246	FALSE	P09651	Non-Metabolic	HNRNPA1
559	-0.071297	P09651;P51991;Q32P51	FALSE	0.965368	0.601911	FALSE	P09651	Non-Metabolic	HNRNPA1
560	-0.230283	P09651;Q32P51	FALSE	0.949109	0.274561	FALSE	P09651	Non-Metabolic	HNRNPA1
561	0.143364	P09661	FALSE	0.946675	0.248952	FALSE	P09661	Non-Metabolic	SNRPA1
562	-0.64596	P09669	FALSE	0.945367	0.236597	FALSE	P09669	CRISPR_Metabolic-library ;Metabolic-Atlas	COX6C
563	0.88391	P09874	FALSE	0.918999	0.103034	FALSE	P09874	Metabolic-Atlas	PARP1
564	0.079293	P0C0S5;Q71UI9	FALSE	0.969086	0.74858	FALSE	P0C0S5	Non-Metabolic	H2AZ1
565	-0.520922	P0C1Z6	FALSE	0.949591	0.280083	FALSE	P0C1Z6	Non-Metabolic	TFPT
566	0.174656	P0C7P0	FALSE	0.965467	0.605296	FALSE	P0C7P0	Non-Metabolic	CISD3
567	-0.0487649	P0CAP2;Q9BZD3	FALSE	0.970679	0.82578	FALSE	P0CAP2	Non-Metabolic	POLR2M
568	-0.372424	P0CG38	FALSE	0.958167	0.41208	FALSE	P0CG38	Non-Metabolic	POTEI
569	0.330409	P0CG38;P60709;P63261	FALSE	0.969424	0.764161	FALSE	P0CG38	Non-Metabolic	POTEI
570	-0.301827	P0CG38;P60709;P63261;P68133	FALSE	0.925744	0.123803	FALSE	P0CG38	Non-Metabolic	POTEI
571	-0.347043	P0CJ78	FALSE	0.833084	0.0226132	FALSE	P0CJ78	Non-Metabolic	ZNF865
572	0.290821	P0DMU7;P0DMU8;P0DMU9;P0DMV0;P0DMV1;P0DMV2;Q5DJT8;Q5HYN5;Q8NHU0	FALSE	0.951955	0.3096	FALSE	P0DMU7	Non-Metabolic	CT45A6
573	0.0991233	P0DMV8;P0DMV9	FALSE	0.959728	0.445302	FALSE	P0DMV8	Non-Metabolic	HSPA1A
574	0.0528008	P0DMV8;P0DMV9;P48741	FALSE	0.96955	0.770045	FALSE	P0DMV8	Non-Metabolic	HSPA1A
575	-0.0604332	P0DN76;Q01081	FALSE	0.96798	0.700411	FALSE	P0DN76	Non-Metabolic	U2AF1L5
576	-0.319448	P0DP23;P0DP24;P0DP25	FALSE	0.935196	0.16508	FALSE	P0DP23	Metabolic-Atlas	CALM1
577	0.245768	P0DPB6	FALSE	0.950408	0.28981	FALSE	P0DPB6	Metabolic-Atlas	POLR1D
578	0.457101	P0DPH7;P0DPH8;Q6PEY2	FALSE	0.947383	0.256038	FALSE	P0DPH7	Non-Metabolic	TUBA3C
579	0.488875	P10070	FALSE	0.961117	0.478088	FALSE	P10070	Non-Metabolic	GLI2
580	-0.644807	P10071	FALSE	0.956323	0.377167	FALSE	P10071	Non-Metabolic	GLI3
581	-1.01165	P10114;P61225;Q9Y3L5	FALSE	0.754058	0.00996927	FALSE	P10114	Non-Metabolic	RAP2A
582	-0.0340579	P10155	FALSE	0.972622	0.934015	FALSE	P10155	Non-Metabolic	RO60
583	-0.42221	P10301	FALSE	0.947657	0.258847	FALSE	P10301	Non-Metabolic	RRAS
584	-0.436216	P10301;P62070	FALSE	0.944094	0.225416	FALSE	P10301	Non-Metabolic	RRAS
585	0.24597	P10412	FALSE	0.921216	0.109253	FALSE	P10412	Non-Metabolic	H1-4
586	-0.0809634	P10412;P16401;P16402;P16403	FALSE	0.970678	0.825679	TRUE	P10412	Non-Metabolic	H1-4
587	-0.521739	P10412;P16401;P16402;P16403;P22492;Q02539	FALSE	0.947485	0.257078	FALSE	P10412	Non-Metabolic	H1-4
588	0.133337	P10412;P16401;P16402;P16403;Q02539	FALSE	0.969803	0.782101	FALSE	P10412	Non-Metabolic	H1-4
589	0.82079	P10412;P16401;P16403	FALSE	0.929463	0.138003	FALSE	P10412	Non-Metabolic	H1-4
590	1.41331	P10412;P16402	FALSE	0.479672	0.00133986	FALSE	P10412	Non-Metabolic	H1-4
591	0.284624	P10412;P16402;P16403	FALSE	0.958779	0.424672	FALSE	P10412	Non-Metabolic	H1-4
592	0.50934	P10412;P16402;P16403;P22492;Q02539	FALSE	0.570634	0.00279507	FALSE	P10412	Non-Metabolic	H1-4
593	0.366402	P10588	FALSE	0.9452	0.23509	FALSE	P10588	Non-Metabolic	NR2F6
594	0.495884	P10588;P24468	FALSE	0.936961	0.174995	FALSE	P10588	Non-Metabolic	NR2F6
595	-0.746472	P10606	FALSE	0.949917	0.283902	FALSE	P10606	CRISPR_Metabolic-library ;Metabolic-Atlas	COX5B
596	-0.120849	P10619	FALSE	0.966784	0.652829	FALSE	P10619	Metabolic-Atlas	CTSA
597	-0.231456	P10809	FALSE	0.955875	0.369334	FALSE	P10809	Non-Metabolic	HSPD1
598	-0.829635	P10909	FALSE	0.381342	0.000657061	FALSE	P10909	Non-Metabolic	CLU
599	-0.238546	P10915	FALSE	0.958479	0.418438	FALSE	P10915	Non-Metabolic	HAPLN1
600	-0.0503652	P11021	FALSE	0.966975	0.660122	FALSE	P11021	Non-Metabolic	HSPA5
601	0.152823	P11021;P11142;P34931;P54652	FALSE	0.928908	0.135737	FALSE	P11021	Non-Metabolic	HSPA5
602	-0.00959775	P11142	FALSE	0.972695	0.938434	FALSE	P11142	Non-Metabolic	HSPA8
603	0.0291549	P11142;P34931;P54652	FALSE	0.968907	0.740509	FALSE	P11142	Non-Metabolic	HSPA8
604	0.184228	P11142;P38646;P54652	FALSE	0.927703	0.131001	FALSE	P11142	Non-Metabolic	HSPA8
605	0.0837299	P11142;P54652	FALSE	0.957878	0.406317	FALSE	P11142	Non-Metabolic	HSPA8
606	-0.669058	P11166	FALSE	0.829688	0.0216794	FALSE	P11166	CRISPR_Metabolic-library ;Metabolic-Atlas	SLC2A1
607	-0.0423859	P11171	FALSE	0.970982	0.841572	FALSE	P11171	Non-Metabolic	EPB41
608	-0.558246	P11171;Q9Y2J2	FALSE	0.942968	0.216151	FALSE	P11171	Non-Metabolic	EPB41
609	-1.30945	P11177	FALSE	0.761212	0.0106202	FALSE	P11177	CRISPR_Metabolic-library ;Metabolic-Atlas	PDHB
610	-0.180678	P11233	FALSE	0.967394	0.676534	FALSE	P11233	Non-Metabolic	RALA
611	-0.728474	P11233;P11234	FALSE	0.88151	0.0463052	FALSE	P11233	Non-Metabolic	RALA
612	-0.535461	P11277	FALSE	0.940195	0.195565	FALSE	P11277	Non-Metabolic	SPTB
613	-0.435063	P11277;Q01082	FALSE	0.929792	0.139373	FALSE	P11277	Non-Metabolic	SPTB
614	0.13296	P11387	FALSE	0.942242	0.210466	FALSE	P11387	Non-Metabolic	TOP1
615	0.219862	P11387;Q969P6	FALSE	0.891129	0.0552967	FALSE	P11387	Non-Metabolic	TOP1
616	-0.63153	P11388	TRUE	0.0302696	1.1434e-05	FALSE	P11388	Non-Metabolic	TOP2A
617	-0.540039	P11388;Q02880	FALSE	0.130635	7.87607e-05	FALSE	P11388	Non-Metabolic	TOP2A
618	-1.26034	P11413	FALSE	0.818152	0.0188964	TRUE	P11413	CRISPR_Metabolic-library ;Metabolic-Atlas	G6PD
619	0.79937	P11474	FALSE	0.731726	0.0082638	FALSE	P11474	Non-Metabolic	ESRRA
620	-0.00519474	P11940	FALSE	0.973297	0.975624	FALSE	P11940	Non-Metabolic	PABPC1
621	0.29998	P11940;Q13310	FALSE	0.916746	0.0972392	FALSE	P11940	Non-Metabolic	PABPC1
622	0.208087	P11940;Q96DU9	FALSE	0.958179	0.412328	FALSE	P11940	Non-Metabolic	PABPC1
623	1.03555	P12004	FALSE	0.0780005	3.32819e-05	FALSE	P12004	Non-Metabolic	PCNA
624	-0.560793	P12074	FALSE	0.955121	0.356633	TRUE	P12074	CRISPR_Metabolic-library ;Metabolic-Atlas	COX6A1
625	-0.478904	P12235	FALSE	0.952404	0.315715	FALSE	P12235	CRISPR_Metabolic-library ;Metabolic-Atlas	SLC25A4
626	-0.271036	P12235;P12236	FALSE	0.965214	0.596704	FALSE	P12235	CRISPR_Metabolic-library ;Metabolic-Atlas	SLC25A4
627	-0.34668	P12236	FALSE	0.959747	0.445724	FALSE	P12236	CRISPR_Metabolic-library ;Metabolic-Atlas	SLC25A6
628	-3.22715	P12268	TRUE	0.00036141	4.12085e-07	TRUE	P12268	CRISPR_Metabolic-library ;Metabolic-Atlas	IMPDH2
629	-0.400764	P12270	FALSE	0.822068	0.0197794	FALSE	P12270	Metabolic-Atlas	TPR
630	0.454542	P12273	FALSE	0.958738	0.423817	TRUE	P12273	Non-Metabolic	PIP
631	-0.169799	P12814	FALSE	0.948838	0.271521	FALSE	P12814	Non-Metabolic	ACTN1
632	-0.168152	P12814;Q08043	FALSE	0.965577	0.609109	FALSE	P12814	Non-Metabolic	ACTN1
633	-0.0265296	P12956	FALSE	0.970579	0.82063	FALSE	P12956	Non-Metabolic	XRCC6
634	-0.0196668	P13010	FALSE	0.971225	0.854541	FALSE	P13010	Non-Metabolic	XRCC5
635	-0.507047	P13056	FALSE	0.938258	0.182843	TRUE	P13056	Non-Metabolic	NR2C1
636	-1.02195	P13073	FALSE	0.926531	0.126622	FALSE	P13073	CRISPR_Metabolic-library ;Metabolic-Atlas	COX4I1
637	-1.49526	P13473	FALSE	0.789828	0.0139314	FALSE	P13473	Non-Metabolic	LAMP2
638	-1.08094	P13639	FALSE	0.566552	0.00269756	FALSE	P13639	Metabolic-Atlas	EEF2
639	0.240062	P13639;Q15029	FALSE	0.960486	0.462784	FALSE	P13639	Metabolic-Atlas	EEF2
640	0.288234	P13646	FALSE	0.956857	0.386835	FALSE	P13646	Non-Metabolic	KRT13
641	-0.980423	P13674	FALSE	0.703544	0.00663971	FALSE	P13674	CRISPR_Metabolic-library ;Metabolic-Atlas	P4HA1
642	0.613917	P13682	FALSE	0.942673	0.213813	TRUE	P13682	Non-Metabolic	ZNF35
643	-0.442149	P13804	FALSE	0.939806	0.192908	FALSE	P13804	CRISPR_Metabolic-library ;Metabolic-Atlas	ETFA
644	-0.356777	P13861	FALSE	0.932549	0.151689	FALSE	P13861	Metabolic-Atlas	PRKAR2A
645	-0.376967	P13861;P31323	FALSE	0.939806	0.19291	FALSE	P13861	Metabolic-Atlas	PRKAR2A
646	-0.975675	P13987	FALSE	0.311827	0.000387489	FALSE	P13987	Non-Metabolic	CD59
647	0.553115	P14316	FALSE	0.912458	0.0874673	FALSE	P14316	Non-Metabolic	IRF2
648	-1.07096	P14373	FALSE	0.600801	0.00335015	FALSE	P14373	Non-Metabolic	TRIM27
649	-0.668	P14384	FALSE	0.927477	0.13014	TRUE	P14384	Non-Metabolic	CPM
650	-0.747668	P14406	FALSE	0.948824	0.271371	FALSE	P14406	CRISPR_Metabolic-library ;Metabolic-Atlas	COX7A2
651	-0.513654	P14618	FALSE	0.951775	0.307202	TRUE	P14618	CRISPR_Metabolic-library ;Metabolic-Atlas	PKM
652	-1.00611	P14625	FALSE	0.808531	0.0169568	FALSE	P14625	Non-Metabolic	HSP90B1
653	-0.0466681	P14678	FALSE	0.968692	0.730936	FALSE	P14678	Non-Metabolic	SNRPB
654	-1.16643	P14854	FALSE	0.92534	0.122393	FALSE	P14854	CRISPR_Metabolic-library ;Metabolic-Atlas	COX6B1
655	1.05098	P14859	FALSE	0.907794	0.0784056	TRUE	P14859	Non-Metabolic	POU2F1
656	-0.0193769	P14866	FALSE	0.97147	0.867822	FALSE	P14866	Non-Metabolic	HNRNPL
657	0.0960819	P14866;Q8WVV9	FALSE	0.962657	0.518511	FALSE	P14866	Non-Metabolic	HNRNPL
658	-0.756755	P14868	FALSE	0.375353	0.000627473	FALSE	P14868	Non-Metabolic	DARS
659	-0.852274	P14923	FALSE	0.836984	0.0237602	FALSE	P14923	Non-Metabolic	JUP
660	-0.36861	P14923;P35222	FALSE	0.874736	0.0412173	FALSE	P14923	Non-Metabolic	JUP
661	-0.604737	P14927	FALSE	0.95642	0.378898	FALSE	P14927	CRISPR_Metabolic-library ;Metabolic-Atlas	UQCRB
662	0.314958	P15144	FALSE	0.951125	0.298747	TRUE	P15144	Metabolic-Atlas	ANPEP
663	0.225263	P15311	FALSE	0.943734	0.222388	FALSE	P15311	Non-Metabolic	EZR
664	-0.45723	P15311;P26038	FALSE	0.810046	0.0172424	FALSE	P15311	Non-Metabolic	EZR
665	-1.11488	P15313;P21281	FALSE	0.567622	0.00272266	FALSE	P15313	CRISPR_Metabolic-library ;Metabolic-Atlas	ATP6V1B1
666	-0.759587	P15328	FALSE	0.855588	0.0306121	FALSE	P15328	CRISPR_Metabolic-library ;Metabolic-Atlas	FOLR1
667	-0.13142	P15336	FALSE	0.952483	0.316802	FALSE	P15336	Non-Metabolic	ATF2
668	0.304862	P15336;P17544	FALSE	0.958928	0.427828	TRUE	P15336	Non-Metabolic	ATF2
669	0.103484	P15336;P17544;Q02930	FALSE	0.961112	0.47798	FALSE	P15336	Non-Metabolic	ATF2
670	0.606864	P15407	FALSE	0.936722	0.173601	FALSE	P15407	Metabolic-Atlas	FOSL1
671	0.563084	P15408	FALSE	0.531101	0.00201799	FALSE	P15408	Non-Metabolic	FOSL2
672	-0.723599	P15531	FALSE	0.955252	0.358789	FALSE	P15531	CRISPR_Metabolic-library ;Metabolic-Atlas	NME1
673	-0.544815	P15531;P22392	FALSE	0.952052	0.31091	FALSE	P15531	CRISPR_Metabolic-library ;Metabolic-Atlas	NME1
674	0.20141	P15880	FALSE	0.918074	0.100594	FALSE	P15880	Non-Metabolic	RPS2
675	-0.22278	P15927	FALSE	0.924326	0.118954	FALSE	P15927	Non-Metabolic	RPA2
676	0.301055	P15954	FALSE	0.963567	0.544657	TRUE	P15954	CRISPR_Metabolic-library ;Metabolic-Atlas	COX7C
677	-0.747177	P16070	FALSE	0.527153	0.00195107	FALSE	P16070	Non-Metabolic	CD44
678	-0.0160073	P16104	FALSE	0.972115	0.904182	FALSE	P16104	Non-Metabolic	H2AFX
679	0.205906	P16104;Q8IUE6	FALSE	0.949523	0.279287	FALSE	P16104	Non-Metabolic	H2AFX
680	0.3263	P16220	FALSE	0.927062	0.128579	FALSE	P16220	Non-Metabolic	CREB1
681	0.053416	P16220;P18846	FALSE	0.967986	0.700661	FALSE	P16220	Non-Metabolic	CREB1
682	-0.444102	P16260	FALSE	0.955413	0.361471	TRUE	P16260	CRISPR_Metabolic-library ;Metabolic-Atlas	SLC25A16
683	0.0773923	P16278	FALSE	0.967375	0.675776	FALSE	P16278	CRISPR_Metabolic-library ;Metabolic-Atlas	GLB1
684	0.605173	P16298;P48454;Q08209	FALSE	0.951159	0.299184	FALSE	P16298	Metabolic-Atlas	PPP3CB
685	0.247743	P16333	FALSE	0.908303	0.0793244	FALSE	P16333	Non-Metabolic	NCK1
686	0.392011	P16403	FALSE	0.780722	0.0127344	FALSE	P16403	Non-Metabolic	H1-2
687	1.205	P16520;P62873	FALSE	0.922132	0.111985	FALSE	P16520	Non-Metabolic	GNB3
688	-1.48167	P16520;P62873;P62879	FALSE	0.814039	0.0180295	FALSE	P16520	Non-Metabolic	GNB3
689	-0.585347	P16520;P62873;P62879;Q9HAV0	FALSE	0.780062	0.0126534	FALSE	P16520	Non-Metabolic	GNB3
690	0.148277	P16615	FALSE	0.96699	0.660701	FALSE	P16615	CRISPR_Metabolic-library ;Metabolic-Atlas	ATP2A2
691	0.0121851	P16989	FALSE	0.972655	0.935994	FALSE	P16989	Non-Metabolic	YBX3
692	0.178891	P16989;P67809;Q9Y2T7	FALSE	0.952672	0.319437	FALSE	P16989	Non-Metabolic	YBX3
693	0.221325	P17010	FALSE	0.952409	0.315787	FALSE	P17010	Non-Metabolic	ZFX
694	0.906222	P17010;Q9Y462	FALSE	0.908446	0.0795866	TRUE	P17010	Non-Metabolic	ZFX
695	-0.0331272	P17026	FALSE	0.969303	0.758531	FALSE	P17026	Non-Metabolic	ZNF22
696	0.227999	P17028	FALSE	0.962591	0.516686	FALSE	P17028	Non-Metabolic	ZNF24
697	0.261901	P17029	FALSE	0.962901	0.525336	FALSE	P17029	Non-Metabolic	ZKSCAN1
698	0.572134	P17041	FALSE	0.907484	0.0778534	FALSE	P17041	Non-Metabolic	ZNF32
699	0.103893	P17096	FALSE	0.958202	0.41278	FALSE	P17096	Non-Metabolic	HMGA1
700	-0.331924	P17152	FALSE	0.956542	0.381086	FALSE	P17152	Non-Metabolic	TMEM11
701	0.811238	P17275	FALSE	0.61571	0.00366999	FALSE	P17275	Non-Metabolic	JUNB
702	0.169053	P17302	FALSE	0.955442	0.361968	FALSE	P17302	Non-Metabolic	GJA1
703	0.114456	P17480	FALSE	0.952973	0.3237	FALSE	P17480	Non-Metabolic	UBTF
704	1.33223	P17482	FALSE	0.688328	0.00594068	FALSE	P17482	Non-Metabolic	HOXB9
705	0.1475	P17482;P31274	FALSE	0.969798	0.781877	TRUE	P17482	Non-Metabolic	HOXB9
706	0.488252	P17535	FALSE	0.640675	0.00429739	FALSE	P17535	Non-Metabolic	JUND
707	0.36477	P17544	FALSE	0.893943	0.0584203	FALSE	P17544	Non-Metabolic	ATF7
708	2.05158	P17568	FALSE	0.898113	0.0635547	FALSE	P17568	CRISPR_Metabolic-library ;Metabolic-Atlas	NDUFB7
709	-0.167506	P17612	FALSE	0.965739	0.614747	TRUE	P17612	Metabolic-Atlas	PRKACA
710	0.0826229	P17676	FALSE	0.964291	0.566731	FALSE	P17676	Non-Metabolic	CEBPB
711	0.0338114	P17812	FALSE	0.972991	0.956519	TRUE	P17812	CRISPR_Metabolic-library ;Metabolic-Atlas	CTPS1
712	0.214965	P17844	FALSE	0.902469	0.0696691	FALSE	P17844	Non-Metabolic	DDX5
713	0.242421	P17844;Q92841	FALSE	0.92367	0.116805	FALSE	P17844	Non-Metabolic	DDX5
714	0.675273	P17931	FALSE	0.942553	0.212869	TRUE	P17931	Non-Metabolic	LGALS3
715	-3.33444	P17980	FALSE	0.109332	5.5311e-05	TRUE	P17980	Non-Metabolic	PSMC3
716	0.327966	P17987	FALSE	0.960895	0.472635	TRUE	P17987	Non-Metabolic	TCP1
717	-0.886878	P18031	FALSE	0.896877	0.0619652	TRUE	P18031	Metabolic-Atlas	PTPN1
718	0.345581	P18077	FALSE	0.59445	0.00322452	FALSE	P18077	Non-Metabolic	RPL35A
719	-0.680605	P18085	FALSE	0.839645	0.0245926	FALSE	P18085	Non-Metabolic	ARF4
720	0.262915	P18124	FALSE	0.695124	0.00623994	FALSE	P18124	Non-Metabolic	RPL7
721	0.802457	P18146	FALSE	0.661147	0.00491873	FALSE	P18146	Non-Metabolic	EGR1
722	-0.0970549	P18206	FALSE	0.969288	0.757837	FALSE	P18206	Non-Metabolic	VCL
723	0.127316	P18583	FALSE	0.950308	0.288592	FALSE	P18583	Non-Metabolic	SON
724	0.230091	P18621	FALSE	0.885736	0.0499655	FALSE	P18621	Non-Metabolic	RPL17
725	0.532855	P18754	FALSE	0.776382	0.0122153	FALSE	P18754	Non-Metabolic	RCC1
726	-0.134972	P18846	FALSE	0.964312	0.567388	FALSE	P18846	Non-Metabolic	ATF1
727	2.25124	P18847	TRUE	0.000152952	2.11503e-07	TRUE	P18847	Non-Metabolic	ATF3
728	0.522969	P18887	FALSE	0.948064	0.263121	FALSE	P18887	Non-Metabolic	XRCC1
729	0.180683	P19022	FALSE	0.963021	0.528745	TRUE	P19022	Non-Metabolic	CDH2
730	-1.1761	P19086	FALSE	0.72232	0.0076662	FALSE	P19086	Non-Metabolic	GNAZ
731	-0.381547	P19256	FALSE	0.941586	0.205511	FALSE	P19256	Non-Metabolic	CD58
732	0.104489	P19338	FALSE	0.955596	0.364548	FALSE	P19338	Non-Metabolic	NCL
733	-0.441473	P19367	FALSE	0.935688	0.167757	FALSE	P19367	CRISPR_Metabolic-library ;Metabolic-Atlas	HK1
734	-0.538358	P19367;P52789	FALSE	0.930895	0.144118	FALSE	P19367	CRISPR_Metabolic-library ;Metabolic-Atlas	HK1
735	-0.556826	P19367;P52789;Q2TB90	FALSE	0.928981	0.136033	FALSE	P19367	CRISPR_Metabolic-library ;Metabolic-Atlas	HK1
736	-0.412617	P19367;Q2TB90	FALSE	0.951808	0.307645	FALSE	P19367	CRISPR_Metabolic-library ;Metabolic-Atlas	HK1
737	0.184459	P19387	FALSE	0.929076	0.136419	FALSE	P19387	Metabolic-Atlas	POLR2C
738	0.26966	P19388	FALSE	0.887243	0.0513755	FALSE	P19388	Metabolic-Atlas	POLR2E
739	-0.423151	P19404	FALSE	0.960855	0.471657	FALSE	P19404	CRISPR_Metabolic-library ;Metabolic-Atlas	NDUFV2
740	0.410745	P19447	FALSE	0.957421	0.397424	FALSE	P19447	Non-Metabolic	ERCC3
741	0.11688	P19484;P19532	FALSE	0.958135	0.411431	FALSE	P19484	Non-Metabolic	TFEB
742	0.400133	P19525	FALSE	0.729197	0.00809696	FALSE	P19525	Metabolic-Atlas	EIF2AK2
743	-0.0507699	P19532	FALSE	0.969671	0.775787	FALSE	P19532	Non-Metabolic	TFE3
744	0.390561	P19784	FALSE	0.751942	0.0097875	FALSE	P19784	Metabolic-Atlas	CSNK2A2
745	0.167174	P19793;P28702	FALSE	0.970014	0.792356	FALSE	P19793	Metabolic-Atlas	RXRA
746	1.29734	P20042	FALSE	0.881009	0.0458978	FALSE	P20042	Non-Metabolic	EIF2S2
747	0.157325	P20226	FALSE	0.94575	0.240126	FALSE	P20226	Non-Metabolic	TBP
748	-1.35871	P20339;P51148;P61020	FALSE	0.860074	0.0326997	FALSE	P20339	Non-Metabolic	RAB5A
749	0.261695	P20671	FALSE	0.893467	0.0578742	FALSE	P20671	Non-Metabolic	H2AC7
750	-0.153815	P20671;Q16777	FALSE	0.967508	0.681112	FALSE	P20671	Non-Metabolic	H2AC7
751	0.00519602	P20671;Q16777;Q93077	FALSE	0.973424	0.983739	FALSE	P20671	Non-Metabolic	H2AC7
752	-1.00792	P20674	FALSE	0.921481	0.110033	FALSE	P20674	CRISPR_Metabolic-library ;Metabolic-Atlas	COX5A
753	0.00306189	P20700	FALSE	0.973306	0.976196	FALSE	P20700	Non-Metabolic	LMNB1
754	-0.115792	P20700;Q03252	FALSE	0.949764	0.282101	FALSE	P20700	Non-Metabolic	LMNB1
755	-0.323119	P20908	FALSE	0.960122	0.454278	TRUE	P20908	Non-Metabolic	COL5A1
756	0.0247037	P21127	FALSE	0.972795	0.944501	FALSE	P21127	Metabolic-Atlas	CDK11B
757	-0.676358	P21246	FALSE	0.821032	0.0195398	FALSE	P21246	Non-Metabolic	PTN
758	-0.756217	P21281	FALSE	0.505782	0.00163726	FALSE	P21281	CRISPR_Metabolic-library ;Metabolic-Atlas	ATP6V1B2
759	-0.0263234	P21333	FALSE	0.971461	0.86734	FALSE	P21333	Non-Metabolic	FLNA
760	-0.245647	P21333;Q14315	FALSE	0.951007	0.297256	FALSE	P21333	Non-Metabolic	FLNA
761	-0.437856	P21675	FALSE	0.953711	0.334507	FALSE	P21675	Metabolic-Atlas	TAF1
762	-1.31081	P21741	FALSE	0.166435	0.000118201	TRUE	P21741	Non-Metabolic	MDK
763	-0.529792	P21796	FALSE	0.927231	0.12921	FALSE	P21796	CRISPR_Metabolic-library	VDAC1
764	-2.26839	P21980	TRUE	0.0134899	4.65935e-06	FALSE	P21980	Metabolic-Atlas	TGM2
765	0.156491	P22087	FALSE	0.936163	0.170403	FALSE	P22087	Metabolic-Atlas	FBL
766	-1.13339	P22102	FALSE	0.86261	0.033974	TRUE	P22102	CRISPR_Metabolic-library ;Metabolic-Atlas	GART
767	-0.451865	P22314	FALSE	0.952242	0.313493	TRUE	P22314	Metabolic-Atlas	UBA1
768	-0.617176	P22392	FALSE	0.950931	0.296295	FALSE	P22392	CRISPR_Metabolic-library ;Metabolic-Atlas	NME2
769	0.0957146	P22415	FALSE	0.969181	0.752912	FALSE	P22415	Non-Metabolic	USF1
770	0.145783	P22415;Q15853	FALSE	0.951398	0.302259	FALSE	P22415	Non-Metabolic	USF1
771	-0.786861	P22570	FALSE	0.852	0.0290814	TRUE	P22570	CRISPR_Metabolic-library ;Metabolic-Atlas	FDXR
772	-0.0455631	P22626	FALSE	0.968844	0.737683	FALSE	P22626	Non-Metabolic	HNRNPA2B1
773	0.423695	P22670	FALSE	0.797413	0.0150561	FALSE	P22670	Non-Metabolic	RFX1
774	-1.08925	P22670;P48378;P48380	FALSE	0.872622	0.0397989	TRUE	P22670	Non-Metabolic	RFX1
775	-1.03662	P22695	FALSE	0.95069	0.293278	FALSE	P22695	CRISPR_Metabolic-library ;Metabolic-Atlas	UQCRC2
776	-0.106029	P23229	FALSE	0.969411	0.76353	FALSE	P23229	Non-Metabolic	ITGA6
777	0.214873	P23246	FALSE	0.948022	0.262675	FALSE	P23246	Non-Metabolic	SFPQ
778	0.236021	P23246;Q15233	FALSE	0.945718	0.239825	FALSE	P23246	Non-Metabolic	SFPQ
779	0.479222	P23258	FALSE	0.914044	0.090903	FALSE	P23258	Non-Metabolic	TUBG1
780	0.457219	P23284	FALSE	0.910002	0.0825114	FALSE	P23284	Metabolic-Atlas	PPIB
781	0.216964	P23396	FALSE	0.894979	0.0596373	FALSE	P23396	Non-Metabolic	RPS3
782	-0.344912	P23497	FALSE	0.910796	0.0840665	FALSE	P23497	Non-Metabolic	SP100
783	-0.142971	P23497;Q9H930	FALSE	0.950365	0.28928	FALSE	P23497	Non-Metabolic	SP100
784	0.228192	P23511	FALSE	0.963337	0.537876	TRUE	P23511	Non-Metabolic	NFYA
785	-1.37934	P23526	FALSE	0.353986	0.000533748	TRUE	P23526	CRISPR_Metabolic-library ;Metabolic-Atlas	AHCY
786	0.406591	P23528	FALSE	0.949631	0.280551	FALSE	P23528	Non-Metabolic	CFL1
787	0.214984	P23528;P60981;Q9Y281	FALSE	0.966871	0.656166	FALSE	P23528	Non-Metabolic	CFL1
788	0.115399	P23528;Q9Y281	FALSE	0.969472	0.766395	FALSE	P23528	Non-Metabolic	CFL1
789	-0.0880808	P23677	FALSE	0.971635	0.876956	TRUE	P23677	CRISPR_Metabolic-library ;Metabolic-Atlas	ITPKA
790	-0.64692	P24311	FALSE	0.947138	0.253548	FALSE	P24311	CRISPR_Metabolic-library ;Metabolic-Atlas	COX7B
791	-0.666897	P24390	FALSE	0.943557	0.220927	TRUE	P24390	Non-Metabolic	KDELR1
792	-0.347911	P24390;P33947	FALSE	0.952789	0.321088	FALSE	P24390	Non-Metabolic	KDELR1
793	0.257917	P24468	FALSE	0.957653	0.40191	FALSE	P24468	Non-Metabolic	NR2F2
794	-0.0880201	P24539	FALSE	0.971187	0.852496	FALSE	P24539	Metabolic-Atlas	ATP5PB
795	0.154985	P24844	FALSE	0.96511	0.593225	FALSE	P24844	Non-Metabolic	MYL9
796	0.184327	P24928	FALSE	0.927412	0.129894	FALSE	P24928	Metabolic-Atlas	POLR2A
797	0.082214	P25205	FALSE	0.970332	0.808124	FALSE	P25205	Non-Metabolic	MCM3
798	0.440371	P25208	FALSE	0.901781	0.0686458	FALSE	P25208	Non-Metabolic	NFYB
799	0.136881	P25398	FALSE	0.9625	0.514179	FALSE	P25398	Non-Metabolic	RPS12
800	0.710366	P25440	FALSE	0.9183	0.101184	FALSE	P25440	Non-Metabolic	BRD2
801	-0.0237346	P25440;Q15059	FALSE	0.972959	0.954537	TRUE	P25440	Non-Metabolic	BRD2
802	0.804839	P25490	FALSE	0.933252	0.155086	FALSE	P25490	Non-Metabolic	YY1
803	0.0914383	P25685	FALSE	0.961783	0.495025	FALSE	P25685	Non-Metabolic	DNAJB1
804	-0.0567041	P25685;Q9UDY4	FALSE	0.970535	0.818357	FALSE	P25685	Non-Metabolic	DNAJB1
805	-0.880311	P25705	FALSE	0.874587	0.0411151	FALSE	P25705	Metabolic-Atlas	ATP5F1A
806	-0.988954	P25942	FALSE	0.295424	0.000343464	FALSE	P25942	Non-Metabolic	CD40
807	-1.2465	P26006	FALSE	0.894089	0.0585891	FALSE	P26006	Non-Metabolic	ITGA3
808	-0.487493	P26038	FALSE	0.94147	0.204656	FALSE	P26038	Non-Metabolic	MSN
809	-0.346097	P26196	FALSE	0.878382	0.043846	FALSE	P26196	Non-Metabolic	DDX6
810	0.237967	P26232	FALSE	0.964087	0.560385	TRUE	P26232	Non-Metabolic	CTNNA2
811	-0.350257	P26232;P35221	FALSE	0.932164	0.149876	FALSE	P26232	Non-Metabolic	CTNNA2
812	1.25634	P26358	FALSE	0.809513	0.017141	FALSE	P26358	Metabolic-Atlas	DNMT1
813	0.221744	P26368	FALSE	0.927255	0.129299	FALSE	P26368	Non-Metabolic	U2AF2
814	0.197823	P26373	FALSE	0.878847	0.0441994	FALSE	P26373	Non-Metabolic	RPL13
815	1.10063	P26583	FALSE	0.933378	0.155705	TRUE	P26583	Non-Metabolic	HMGB2
816	0.0981215	P26599	FALSE	0.961793	0.495275	FALSE	P26599	Non-Metabolic	PTBP1
817	-0.923029	P26641	FALSE	0.572963	0.00284025	FALSE	P26641	Non-Metabolic	EEF1G
818	-0.280454	P27105	FALSE	0.949597	0.280147	FALSE	P27105	Non-Metabolic	STOM
819	-0.546209	P27348	FALSE	0.770184	0.011525	FALSE	P27348	Non-Metabolic	YWHAQ
820	-0.387263	P27348;P31946;P31947;P61981;P62258;P63104;Q04917	FALSE	0.860344	0.032832	FALSE	P27348	Non-Metabolic	YWHAQ
821	-1.2372	P27348;P31946;P61981;P62258;P63104;Q04917	FALSE	0.744121	0.00915479	TRUE	P27348	Non-Metabolic	YWHAQ
822	-0.76109	P27348;P31946;P61981;Q04917	FALSE	0.919977	0.105711	FALSE	P27348	Non-Metabolic	YWHAQ
823	-0.942115	P27449	FALSE	0.898792	0.0644539	FALSE	P27449	CRISPR_Metabolic-library ;Metabolic-Atlas	ATP6V0C
824	-0.0127374	P27635	FALSE	0.972667	0.936705	FALSE	P27635	Non-Metabolic	RPL10
825	0.16503	P27658	FALSE	0.966508	0.642455	FALSE	P27658	Non-Metabolic	COL8A1
826	-0.263942	P27694	FALSE	0.873408	0.0403177	FALSE	P27694	Non-Metabolic	RPA1
827	-0.637457	P27708	FALSE	0.940541	0.197972	FALSE	P27708	CRISPR_Metabolic-library ;Metabolic-Atlas	CAD
828	-1.10158	P27797	FALSE	0.543106	0.00222001	FALSE	P27797	Non-Metabolic	CALR
829	0.29949	P27816	FALSE	0.967201	0.668925	FALSE	P27816	Non-Metabolic	MAP4
830	-0.643794	P27824	FALSE	0.899033	0.0647774	FALSE	P27824	Non-Metabolic	CANX
831	-0.52214	P28288	FALSE	0.929361	0.137583	FALSE	P28288	CRISPR_Metabolic-library ;Metabolic-Atlas	ABCD3
832	0.198888	P28289	FALSE	0.959775	0.446346	TRUE	P28289	Non-Metabolic	TMOD1
833	-0.000674957	P28289;Q9NYL9	FALSE	0.973623	0.996555	FALSE	P28289	Non-Metabolic	TMOD1
834	0.0477232	P28290	FALSE	0.96752	0.681575	FALSE	P28290	Non-Metabolic	ITPRID2
835	0.192587	P28300	FALSE	0.964535	0.574451	FALSE	P28300	CRISPR_Metabolic-library ;Metabolic-Atlas	LOX
836	-0.824682	P28331	FALSE	0.944352	0.227619	FALSE	P28331	CRISPR_Metabolic-library ;Metabolic-Atlas	NDUFS1
837	0.282151	P28347	FALSE	0.875792	0.0419539	FALSE	P28347	Non-Metabolic	TEAD1
838	0.267026	P28347;Q15561;Q99594	FALSE	0.935497	0.166712	FALSE	P28347	Non-Metabolic	TEAD1
839	-0.432312	P28347;Q99594	FALSE	0.939566	0.191297	FALSE	P28347	Non-Metabolic	TEAD1
840	0.026305	P28370	FALSE	0.969744	0.779258	FALSE	P28370	Non-Metabolic	SMARCA1
841	0.492317	P28702	FALSE	0.957208	0.393384	FALSE	P28702	Non-Metabolic	RXRB
842	-0.677254	P28799	FALSE	0.795184	0.0147124	FALSE	P28799	Non-Metabolic	GRN
843	-0.913944	P29317	FALSE	0.839456	0.0245322	TRUE	P29317	Metabolic-Atlas	EPHA2
844	0.527266	P29372	FALSE	0.920642	0.10759	FALSE	P29372	Metabolic-Atlas	MPG
845	0.440033	P29374	FALSE	0.924395	0.119182	FALSE	P29374	Metabolic-Atlas	ARID4A
846	0.531681	P29375	FALSE	0.565415	0.00267126	FALSE	P29375	CRISPR_Metabolic-library ;Metabolic-Atlas	KDM5A
847	0.0952059	P29558	FALSE	0.965094	0.592707	FALSE	P29558	Non-Metabolic	RBMS1
848	-0.205182	P29558;Q15434	FALSE	0.944422	0.228224	FALSE	P29558	Non-Metabolic	RBMS1
849	0.0185557	P29558;Q15434;Q6XE24	FALSE	0.971983	0.896595	FALSE	P29558	Non-Metabolic	RBMS1
850	0.324072	P29558;Q6XE24	FALSE	0.863705	0.0345475	FALSE	P29558	Non-Metabolic	RBMS1
851	-0.324348	P29590	FALSE	0.833758	0.0228053	FALSE	P29590	Non-Metabolic	PML
852	0.288909	P29597	FALSE	0.957539	0.399701	TRUE	P29597	Metabolic-Atlas	TYK2
853	-0.407673	P29692	FALSE	0.902351	0.0694918	FALSE	P29692	Non-Metabolic	EEF1D
854	-0.227735	P29992	FALSE	0.962777	0.521863	FALSE	P29992	Non-Metabolic	GNA11
855	-0.614417	P30041	FALSE	0.917954	0.100285	TRUE	P30041	CRISPR_Metabolic-library ;Metabolic-Atlas	PRDX6
856	-2.85849	P30043	TRUE	0.00505604	2.10379e-06	TRUE	P30043	CRISPR_Metabolic-library ;Metabolic-Atlas	BLVRB
857	-0.665165	P30044	FALSE	0.921845	0.111117	FALSE	P30044	CRISPR_Metabolic-library ;Metabolic-Atlas	PRDX5
858	0.17802	P30048	FALSE	0.9679	0.697094	FALSE	P30048	CRISPR_Metabolic-library ;Metabolic-Atlas	PRDX3
859	-1.08393	P30049	FALSE	0.908896	0.0804165	FALSE	P30049	Metabolic-Atlas	ATP5F1D
860	0.233898	P30050	FALSE	0.791886	0.0142243	FALSE	P30050	Non-Metabolic	RPL12
861	-0.315353	P30101	FALSE	0.962175	0.505364	FALSE	P30101	Metabolic-Atlas	PDIA3
862	-0.35179	P30153	FALSE	0.9123	0.0871336	FALSE	P30153	Metabolic-Atlas	PPP2R1A
863	1.53993	P30260	FALSE	0.731801	0.00826883	FALSE	P30260	Non-Metabolic	CDC27
864	-0.322409	P30414	FALSE	0.921375	0.109719	FALSE	P30414	Metabolic-Atlas	NKTR
865	0.121875	P30530	FALSE	0.968563	0.725268	TRUE	P30530	Metabolic-Atlas	AXL
866	0.232526	P30536	FALSE	0.964531	0.574331	FALSE	P30536	Non-Metabolic	TSPO
867	0.24788	P30837	FALSE	0.966077	0.626724	TRUE	P30837	CRISPR_Metabolic-library ;Metabolic-Atlas	ALDH1B1
868	0.15154	P30876	FALSE	0.944597	0.229738	FALSE	P30876	Metabolic-Atlas	POLR2B
869	-0.465914	P31276	FALSE	0.824122	0.0202666	FALSE	P31276	Non-Metabolic	HOXC13
870	0.19543	P31431	FALSE	0.965513	0.606877	FALSE	P31431	Non-Metabolic	SDC4
871	0.0142341	P31483	FALSE	0.972826	0.946349	FALSE	P31483	Non-Metabolic	TIA1
872	0.022281	P31483;Q01085	FALSE	0.971854	0.889246	FALSE	P31483	Non-Metabolic	TIA1
873	0.209698	P31689	FALSE	0.96368	0.548017	FALSE	P31689	Non-Metabolic	DNAJA1
874	-0.565032	P31930	FALSE	0.952678	0.31953	FALSE	P31930	CRISPR_Metabolic-library ;Metabolic-Atlas	UQCRC1
875	0.068186	P31942	FALSE	0.961148	0.478852	FALSE	P31942	Non-Metabolic	HNRNPH3
876	-0.0640801	P31942;P31943;P55795	FALSE	0.967956	0.699427	FALSE	P31942	Non-Metabolic	HNRNPH3
877	-0.0180751	P31943	FALSE	0.971772	0.884591	FALSE	P31943	Non-Metabolic	HNRNPH1
878	0.280834	P31943;P52597	FALSE	0.958468	0.418215	FALSE	P31943	Non-Metabolic	HNRNPH1
879	0.0215399	P31943;P52597;P55795	FALSE	0.97136	0.86183	FALSE	P31943	Non-Metabolic	HNRNPH1
880	-0.0389503	P31943;P55795	FALSE	0.968724	0.732336	FALSE	P31943	Non-Metabolic	HNRNPH1
881	-0.961182	P31946	FALSE	0.7717	0.0116885	FALSE	P31946	Non-Metabolic	YWHAB
882	0.307646	P31947	FALSE	0.957805	0.404876	TRUE	P31947	Non-Metabolic	SFN
883	-1.51612	P32119;Q06830	FALSE	0.752914	0.00987043	TRUE	P32119	CRISPR_Metabolic-library ;Metabolic-Atlas	PRDX2
884	-1.10039	P32189	FALSE	0.842813	0.0256406	FALSE	P32189	CRISPR_Metabolic-library ;Metabolic-Atlas	GK
885	-0.268259	P32322	FALSE	0.95503	0.355146	FALSE	P32322	CRISPR_Metabolic-library ;Metabolic-Atlas	PYCR1
886	-0.062253	P32322;Q96C36	FALSE	0.970167	0.799891	FALSE	P32322	CRISPR_Metabolic-library ;Metabolic-Atlas	PYCR1
887	0.197213	P32969	FALSE	0.93306	0.154148	FALSE	P32969	Non-Metabolic	RPL9
888	0.197213	P32969	FALSE	0.93306	0.154148	FALSE	P32969	Non-Metabolic	RPL9P7
889	0.197213	P32969	FALSE	0.93306	0.154148	FALSE	P32969	Non-Metabolic	RPL9P8
890	0.197213	P32969	FALSE	0.93306	0.154148	FALSE	P32969	Non-Metabolic	RPL9P9
891	-0.232839	P33176	FALSE	0.951327	0.301337	FALSE	P33176	Non-Metabolic	KIF5B
892	0.0126763	P33176;Q12840	FALSE	0.973243	0.972242	FALSE	P33176	Non-Metabolic	KIF5B
893	0.255623	P33240	FALSE	0.934787	0.162897	FALSE	P33240	Non-Metabolic	CSTF2
894	0.162042	P33240;Q9H0L4	FALSE	0.956525	0.380782	FALSE	P33240	Non-Metabolic	CSTF2
895	-0.214135	P33527	FALSE	0.950352	0.289129	FALSE	P33527	CRISPR_Metabolic-library ;Metabolic-Atlas	ABCC1
896	-1.12954	P33897	FALSE	0.460212	0.00116296	TRUE	P33897	CRISPR_Metabolic-library ;Metabolic-Atlas	ABCD1
897	0.124424	P33991	FALSE	0.969106	0.749478	FALSE	P33991	Non-Metabolic	MCM4
898	0.251711	P33992	FALSE	0.962148	0.504648	FALSE	P33992	Non-Metabolic	MCM5
899	0.209724	P33993	FALSE	0.963	0.528165	FALSE	P33993	Non-Metabolic	MCM7
900	0.845606	P34820;Q7Z5Y6	FALSE	0.760147	0.0105196	FALSE	P34820	Non-Metabolic	BMP8B
901	0.492785	P34897	FALSE	0.92906	0.136351	TRUE	P34897	CRISPR_Metabolic-library ;Metabolic-Atlas	SHMT2
902	0.133183	P34931	FALSE	0.953336	0.328959	FALSE	P34931	Non-Metabolic	HSPA1L
903	0.563151	P34932	FALSE	0.900725	0.0671194	TRUE	P34932	Non-Metabolic	HSPA4
904	0.38439	P35030	FALSE	0.948569	0.268558	FALSE	P35030	Non-Metabolic	PRSS3
905	-0.703553	P35052	FALSE	0.85043	0.0284467	FALSE	P35052	Non-Metabolic	GPC1
906	-0.286462	P35221	FALSE	0.897588	0.0628728	FALSE	P35221	Non-Metabolic	CTNNA1
907	-0.208141	P35222	FALSE	0.943006	0.216453	FALSE	P35222	Non-Metabolic	CTNNB1
908	-0.0508781	P35226	FALSE	0.9712	0.853201	FALSE	P35226	Non-Metabolic	BMI1
909	-0.426677	P35232	FALSE	0.9527	0.31984	FALSE	P35232	Non-Metabolic	PHB
910	-0.0956983	P35240	FALSE	0.960615	0.465874	FALSE	P35240	Non-Metabolic	NF2
911	-0.330835	P35244	FALSE	0.930991	0.144542	FALSE	P35244	Non-Metabolic	RPA3
912	0.775466	P35249	FALSE	0.0781635	3.33729e-05	FALSE	P35249	Non-Metabolic	RFC4
913	0.57306	P35250	FALSE	0.328718	0.000439574	FALSE	P35250	Non-Metabolic	RFC2
914	0.883423	P35251	FALSE	0.12971	7.75147e-05	FALSE	P35251	Non-Metabolic	RFC1
915	0.437377	P35268	FALSE	0.527916	0.00196375	FALSE	P35268	Non-Metabolic	RPL22
916	-0.0429053	P35579	FALSE	0.970692	0.826409	FALSE	P35579	Non-Metabolic	MYH9
917	-0.136037	P35579;P35580	FALSE	0.961393	0.485005	FALSE	P35579	Non-Metabolic	MYH9
918	-0.0621346	P35579;P35580;P35749	FALSE	0.969232	0.755253	FALSE	P35579	Non-Metabolic	MYH9
919	-0.0143193	P35579;P35749	FALSE	0.972824	0.946255	FALSE	P35579	Non-Metabolic	MYH9
920	-0.225658	P35580	FALSE	0.95058	0.291919	FALSE	P35580	Non-Metabolic	MYH10
921	-0.0662943	P35580;P35749	FALSE	0.968695	0.73105	FALSE	P35580	Non-Metabolic	MYH10
922	-0.47321	P35610	FALSE	0.935371	0.166024	FALSE	P35610	CRISPR_Metabolic-library ;Metabolic-Atlas	SOAT1
923	0.138122	P35611	FALSE	0.963446	0.541052	FALSE	P35611	Non-Metabolic	ADD1
924	-0.0116406	P35611;P35612	FALSE	0.972997	0.956853	FALSE	P35611	Non-Metabolic	ADD1
925	-0.563252	P35613	FALSE	0.889642	0.0537454	FALSE	P35613	Non-Metabolic	BSG
926	1.34417	P35625	FALSE	0.55906	0.00253064	TRUE	P35625	Non-Metabolic	TIMP3
927	0.105024	P35637	FALSE	0.968904	0.74038	FALSE	P35637	Non-Metabolic	FUS
928	0.171285	P35637;Q92804	FALSE	0.96246	0.513088	FALSE	P35637	Non-Metabolic	FUS
929	-0.177997	P35658	FALSE	0.956045	0.372279	FALSE	P35658	Metabolic-Atlas	NUP214
930	1.07194	P35659	FALSE	0.891632	0.0558365	FALSE	P35659	Non-Metabolic	DEK
931	-1.16672	P35749	FALSE	0.844001	0.0260508	TRUE	P35749	Non-Metabolic	MYH11
932	0.221349	P36383	FALSE	0.93558	0.167165	FALSE	P36383	Non-Metabolic	GJC1
933	-0.306114	P36542	FALSE	0.956076	0.372814	FALSE	P36542	Metabolic-Atlas	ATP5F1C
934	-0.852652	P36543	FALSE	0.836385	0.0235786	FALSE	P36543	CRISPR_Metabolic-library ;Metabolic-Atlas	ATP6V1E1
935	0.115413	P36578	FALSE	0.948176	0.264317	FALSE	P36578	Non-Metabolic	RPL4
936	0.940465	P36776	FALSE	0.88349	0.0479686	TRUE	P36776	Non-Metabolic	LONP1
937	0.481266	P36873	FALSE	0.79336	0.0144395	FALSE	P36873	Metabolic-Atlas	PPP1CC
938	0.129557	P36873;P62136	FALSE	0.962085	0.502965	FALSE	P36873	Metabolic-Atlas	PPP1CC
939	0.0218149	P36873;P62136;P62140	FALSE	0.972614	0.933547	FALSE	P36873	Metabolic-Atlas	PPP1CC
940	-0.0426341	P36954	FALSE	0.971341	0.860805	FALSE	P36954	Metabolic-Atlas	POLR2I
941	-0.116495	P36957	FALSE	0.968707	0.73159	FALSE	P36957	CRISPR_Metabolic-library ;Metabolic-Atlas	DLST
942	-0.131584	P37108	FALSE	0.953747	0.335049	FALSE	P37108	Non-Metabolic	SRP14
943	-0.581724	P37198	FALSE	0.913949	0.090692	FALSE	P37198	Metabolic-Atlas	NUP62
944	-0.285059	P37268	FALSE	0.931895	0.148625	FALSE	P37268	CRISPR_Metabolic-library ;Metabolic-Atlas	FDFT1
945	2.22867	P37275	FALSE	0.690481	0.00603334	TRUE	P37275	Non-Metabolic	ZEB1
946	-0.586033	P37802	FALSE	0.958252	0.413799	TRUE	P37802	Non-Metabolic	TAGLN2
947	0.0821733	P38159	FALSE	0.961313	0.482986	FALSE	P38159	Non-Metabolic	RBMX
948	0.0159911	P38159;Q96E39	FALSE	0.971349	0.861244	FALSE	P38159	Non-Metabolic	RBMX
949	0.666928	P38398	FALSE	0.924436	0.11932	TRUE	P38398	Non-Metabolic	BRCA1
950	0.35124	P38432	FALSE	0.922299	0.112494	FALSE	P38432	Non-Metabolic	COIL
951	-0.922502	P38606	FALSE	0.464939	0.00120302	FALSE	P38606	CRISPR_Metabolic-library ;Metabolic-Atlas	ATP6V1A
952	-0.473653	P38646	FALSE	0.746052	0.00930556	FALSE	P38646	Non-Metabolic	HSPA9
953	0.0791007	P38919	FALSE	0.961334	0.483527	FALSE	P38919	Non-Metabolic	EIF4A3
954	0.172329	P38919;P60842	FALSE	0.913174	0.0889949	FALSE	P38919	Non-Metabolic	EIF4A3
955	0.422813	P39019	FALSE	0.338464	0.000473324	FALSE	P39019	Non-Metabolic	RPS19
956	0.161193	P39023	FALSE	0.939916	0.193654	FALSE	P39023	Non-Metabolic	RPL3
957	-0.270941	P39656	FALSE	0.943821	0.223117	FALSE	P39656	CRISPR_Metabolic-library ;Metabolic-Atlas	DDOST
958	0.78471	P39880	FALSE	0.867088	0.0364119	FALSE	P39880	Non-Metabolic	CUX1
959	0.217406	P40429	FALSE	0.862694	0.0340175	FALSE	P40429	Non-Metabolic	RPL13A
960	-1.822	P40616	FALSE	0.728103	0.00802621	TRUE	P40616	Non-Metabolic	ARL1
961	-0.0980536	P40926	FALSE	0.97099	0.841967	FALSE	P40926	CRISPR_Metabolic-library ;Metabolic-Atlas	MDH2
962	0.582898	P40937	FALSE	0.153299	0.000101907	FALSE	P40937	Metabolic-Atlas	RFC5
963	0.561445	P40938	FALSE	0.697951	0.00637042	FALSE	P40938	Non-Metabolic	RFC3
964	0.257822	P40939	FALSE	0.946623	0.248442	FALSE	P40939	CRISPR_Metabolic-library ;Metabolic-Atlas	HADHA
965	1.02579	P41091	FALSE	0.801437	0.0157066	FALSE	P41091	Non-Metabolic	EIF2S3
966	-0.165056	P41208	FALSE	0.934936	0.16369	FALSE	P41208	Non-Metabolic	CETN2
967	-0.38565	P41212	FALSE	0.780453	0.0127013	FALSE	P41212	Non-Metabolic	ETV6
968	-0.00165561	P41223	FALSE	0.973515	0.98953	FALSE	P41223	Non-Metabolic	BUD31
969	-0.37117	P41252	FALSE	0.942956	0.216047	FALSE	P41252	Non-Metabolic	IARS
970	0.26328	P42166	FALSE	0.914954	0.0929665	FALSE	P42166	Non-Metabolic	TMPO
971	-2.98945	P42224	TRUE	0.0106921	3.7949e-06	TRUE	P42224	Non-Metabolic	STAT1
972	0.308137	P42285	FALSE	0.796704	0.0149456	FALSE	P42285	Metabolic-Atlas	MTREX
973	0.363519	P42677	FALSE	0.947931	0.261714	FALSE	P42677	Non-Metabolic	RPS27
974	0.214289	P42677;Q71UM5	FALSE	0.931748	0.147953	FALSE	P42677	Non-Metabolic	RPS27
975	0.166993	P42696	FALSE	0.919036	0.103133	FALSE	P42696	Non-Metabolic	RBM34
976	-0.36938	P42704	FALSE	0.938519	0.184485	FALSE	P42704	Non-Metabolic	LRPPRC
977	0.501888	P42704;Q9NP80	FALSE	0.935713	0.167893	TRUE	P42704	Non-Metabolic	LRPPRC
978	0.111728	P42766	FALSE	0.959067	0.430798	FALSE	P42766	Non-Metabolic	RPL35
979	-0.0386711	P43243	FALSE	0.967923	0.698042	FALSE	P43243	Non-Metabolic	MATR3
980	-0.928011	P43246	FALSE	0.750587	0.00967357	FALSE	P43246	Non-Metabolic	MSH2
981	-0.468245	P43304	FALSE	0.956389	0.378348	TRUE	P43304	CRISPR_Metabolic-library ;Metabolic-Atlas	GPD2
982	-0.732837	P43307	FALSE	0.898548	0.0641284	FALSE	P43307	Non-Metabolic	SSR1
983	-0.485213	P43351	FALSE	0.928396	0.133695	FALSE	P43351	Non-Metabolic	RAD52
984	-0.262732	P43355	FALSE	0.95959	0.442212	TRUE	P43355	Non-Metabolic	MAGEA1
985	-0.151803	P43358	FALSE	0.964305	0.567179	FALSE	P43358	Non-Metabolic	MAGEA4
986	0.506255	P43364	FALSE	0.943796	0.222901	FALSE	P43364	Non-Metabolic	MAGEA11
987	-0.051775	P43694	FALSE	0.972289	0.914273	FALSE	P43694	Non-Metabolic	GATA4
988	-0.319696	P45880	FALSE	0.946286	0.245181	FALSE	P45880	CRISPR_Metabolic-library	VDAC2
989	-0.106666	P45973	FALSE	0.955187	0.357724	FALSE	P45973	Non-Metabolic	CBX5
990	-0.0397665	P45973;Q13185	FALSE	0.972893	0.950444	FALSE	P45973	Non-Metabolic	CBX5
991	0.107133	P46013	FALSE	0.966594	0.645695	FALSE	P46013	Non-Metabolic	MKI67
992	0.0844918	P46019	FALSE	0.969954	0.789406	FALSE	P46019	Metabolic-Atlas	PHKA2
993	-0.0209575	P46060	FALSE	0.972098	0.903188	FALSE	P46060	Non-Metabolic	RANGAP1
994	0.207036	P46087	FALSE	0.857524	0.0314882	FALSE	P46087	Metabolic-Atlas	NOP2
995	0.43036	P46100	FALSE	0.94771	0.259401	FALSE	P46100	Non-Metabolic	ATRX
996	0.456493	P46736	FALSE	0.920532	0.107276	TRUE	P46736	Non-Metabolic	BRCC3
997	0.363651	P46776	FALSE	0.420494	0.000884547	FALSE	P46776	Non-Metabolic	RPL27A
998	0.115464	P46777	FALSE	0.943861	0.223451	FALSE	P46777	Non-Metabolic	RPL5
999	0.168255	P46778	FALSE	0.9152	0.093538	FALSE	P46778	Non-Metabolic	RPL21
1000	0.163096	P46779	FALSE	0.919627	0.104743	FALSE	P46779	Non-Metabolic	RPL28
1001	0.0950915	P46781	FALSE	0.954667	0.349284	FALSE	P46781	Non-Metabolic	RPS9
1002	-0.0435612	P46782	FALSE	0.969032	0.746113	FALSE	P46782	Non-Metabolic	RPS5
1003	0.325779	P46783	FALSE	0.825748	0.020665	FALSE	P46783	Non-Metabolic	RPS10
1004	0.0823354	P46783;Q15149	FALSE	0.970393	0.811175	FALSE	P46783	Non-Metabolic	RPS10
1005	1.16977	P46821	FALSE	0.547944	0.00230837	FALSE	P46821	Non-Metabolic	MAP1B
1006	0.208107	P46939	FALSE	0.88371	0.0481588	FALSE	P46939	Non-Metabolic	UTRN
1007	0.126749	P46940	FALSE	0.962429	0.512251	FALSE	P46940	Non-Metabolic	IQGAP1
1008	-0.238227	P46940;Q86VI3	FALSE	0.957771	0.404204	FALSE	P46940	Non-Metabolic	IQGAP1
1009	-0.544504	P46977	FALSE	0.919018	0.103087	FALSE	P46977	Metabolic-Atlas	STT3A
1010	0.141114	P47755	FALSE	0.964998	0.589518	FALSE	P47755	Non-Metabolic	CAPZA2
1011	0.244507	P47755;P52907	FALSE	0.959827	0.447532	FALSE	P47755	Non-Metabolic	CAPZA2
1012	0.0574764	P47756	FALSE	0.970153	0.799173	FALSE	P47756	Non-Metabolic	CAPZB
1013	-0.831652	P47897	FALSE	0.780299	0.0126824	FALSE	P47897	Non-Metabolic	QARS
1014	0.218738	P47914	FALSE	0.958218	0.413115	FALSE	P47914	Non-Metabolic	RPL29
1015	-0.924085	P47985	FALSE	0.923606	0.116598	FALSE	P47985	CRISPR_Metabolic-library ;Metabolic-Atlas	UQCRFS1
1016	-0.130191	P48047	FALSE	0.969626	0.773653	TRUE	P48047	Metabolic-Atlas	ATP5PO
1017	-0.140574	P48060	FALSE	0.960483	0.462727	FALSE	P48060	Metabolic-Atlas	GLIPR1
1018	0.422643	P48380	FALSE	0.926597	0.126862	FALSE	P48380	Non-Metabolic	RFX3
1019	0.865433	P48382	FALSE	0.879839	0.0449663	FALSE	P48382	Non-Metabolic	RFX5
1020	1.71704	P48431	FALSE	0.188121	0.000150181	FALSE	P48431	Non-Metabolic	SOX2
1021	0.123717	P48643	FALSE	0.966149	0.629318	FALSE	P48643	Non-Metabolic	CCT5
1022	-0.207539	P48651	FALSE	0.942977	0.216222	FALSE	P48651	CRISPR_Metabolic-library ;Metabolic-Atlas	PTDSS1
1023	-0.112665	P48681	FALSE	0.967482	0.680065	FALSE	P48681	Non-Metabolic	NES
1024	0.0705616	P48729	FALSE	0.968257	0.712075	FALSE	P48729	Metabolic-Atlas	CSNK1A1
1025	0.555432	P48730	FALSE	0.755215	0.0100706	FALSE	P48730	Metabolic-Atlas	CSNK1D
1026	0.147806	P48730;P49674	FALSE	0.958488	0.418618	FALSE	P48730	Metabolic-Atlas	CSNK1D
1027	-0.208442	P49006	FALSE	0.967204	0.669046	TRUE	P49006	Non-Metabolic	MARCKSL1
1028	0.319152	P49116	FALSE	0.923257	0.11548	FALSE	P49116	Non-Metabolic	NR2C2
1029	-0.363836	P49184	FALSE	0.955248	0.358724	FALSE	P49184	Non-Metabolic	DNASE1L1
1030	0.144228	P49207	FALSE	0.943934	0.224058	FALSE	P49207	Non-Metabolic	RPL34
1031	-0.241389	P49257	FALSE	0.968525	0.723632	TRUE	P49257	Non-Metabolic	LMAN1
1032	-1.03903	P49327	FALSE	0.812869	0.0177936	FALSE	P49327	CRISPR_Metabolic-library ;Metabolic-Atlas	FASN
1033	-0.526401	P49368	FALSE	0.89334	0.0577296	FALSE	P49368	Non-Metabolic	CCT3
1034	-0.8832	P49406	FALSE	0.87765	0.0432987	FALSE	P49406	Non-Metabolic	MRPL19
1035	-0.736671	P49411	FALSE	0.930008	0.140287	FALSE	P49411	Metabolic-Atlas	TUFM
1036	0.389417	P49450	FALSE	0.898709	0.0643436	FALSE	P49450	Non-Metabolic	CENPA
1037	-0.182486	P49454	FALSE	0.96281	0.52279	FALSE	P49454	Non-Metabolic	CENPF
1038	-0.144037	P49458	FALSE	0.958667	0.422334	FALSE	P49458	Non-Metabolic	SRP9
1039	0.70222	P49674	FALSE	0.946476	0.247016	FALSE	P49674	Metabolic-Atlas	CSNK1E
1040	0.155074	P49711	FALSE	0.946179	0.244158	FALSE	P49711	Non-Metabolic	CTCF
1041	-0.483949	P49721	FALSE	0.947199	0.254164	TRUE	P49721	Non-Metabolic	PSMB2
1042	-0.0820144	P49736	FALSE	0.971089	0.847246	FALSE	P49736	Non-Metabolic	MCM2
1043	-0.697847	P49748	FALSE	0.935498	0.166714	FALSE	P49748	CRISPR_Metabolic-library ;Metabolic-Atlas	ACADVL
1044	0.110463	P49750	FALSE	0.964996	0.58946	FALSE	P49750	Non-Metabolic	YLPM1
1045	-0.549591	P49755	FALSE	0.873536	0.040403	FALSE	P49755	Non-Metabolic	TMED10
1046	0.139284	P49756	FALSE	0.958025	0.409226	FALSE	P49756	Non-Metabolic	RBM25
1047	-0.262854	P49759	FALSE	0.9323	0.150512	FALSE	P49759	Metabolic-Atlas	CLK1
1048	-0.422147	P49759;P49760;Q9HAZ1	FALSE	0.937006	0.175255	TRUE	P49759	Metabolic-Atlas	CLK1
1049	0.0148529	P49759;Q9HAZ1	FALSE	0.973082	0.962155	FALSE	P49759	Metabolic-Atlas	CLK1
1050	0.236271	P49760	FALSE	0.95179	0.307396	FALSE	P49760	Metabolic-Atlas	CLK2
1051	0.237064	P49761	FALSE	0.960819	0.470781	FALSE	P49761	Metabolic-Atlas	CLK3
1052	-0.126164	P49790	FALSE	0.94728	0.254982	FALSE	P49790	Metabolic-Atlas	NUP153
1053	-0.272038	P49792	FALSE	0.90628	0.0757626	FALSE	P49792	Metabolic-Atlas	RANBP2
1054	-0.25362	P49792;Q99666	FALSE	0.922297	0.112489	FALSE	P49792	Metabolic-Atlas	RANBP2
1055	-0.563429	P49821	FALSE	0.952663	0.319311	FALSE	P49821	CRISPR_Metabolic-library ;Metabolic-Atlas	NDUFV1
1056	0.396527	P49848	FALSE	0.946195	0.244316	FALSE	P49848	Non-Metabolic	TAF6
1057	0.377213	P49916	FALSE	0.958972	0.428755	FALSE	P49916	Non-Metabolic	LIG3
1058	0.242515	P49959	FALSE	0.966195	0.630996	FALSE	P49959	Non-Metabolic	MRE11
1059	0.0607804	P50402	FALSE	0.964571	0.575609	FALSE	P50402	Non-Metabolic	EMD
1060	-0.781021	P50443	FALSE	0.909312	0.0811957	FALSE	P50443	CRISPR_Metabolic-library ;Metabolic-Atlas	SLC26A2
1061	-0.324533	P50454	FALSE	0.94993	0.284064	FALSE	P50454	Non-Metabolic	SERPINH1
1062	-0.812274	P50479	FALSE	0.677983	0.00552108	FALSE	P50479	Non-Metabolic	PDLIM4
1063	0.449153	P50750	FALSE	0.930539	0.142563	FALSE	P50750	Metabolic-Atlas	CDK9
1064	0.250532	P50914	FALSE	0.883879	0.0483062	FALSE	P50914	Non-Metabolic	RPL14
1065	-1.16296	P50990	FALSE	0.263606	0.000272513	FALSE	P50990	Non-Metabolic	CCT8
1066	-0.542292	P50991	FALSE	0.847541	0.0273316	FALSE	P50991	Non-Metabolic	CCT4
1067	0.144197	P51114	FALSE	0.960767	0.469526	FALSE	P51114	Non-Metabolic	FXR1
1068	0.142074	P51114;P51116	FALSE	0.959678	0.444178	FALSE	P51114	Non-Metabolic	FXR1
1069	2.19856	P51114;P51116;Q06787	FALSE	0.328469	0.000438747	TRUE	P51114	Non-Metabolic	FXR1
1070	0.308723	P51116	FALSE	0.941312	0.203494	FALSE	P51116	Non-Metabolic	FXR2
1071	-0.731929	P51153;P59190;P61006;P61026;P62820;Q92930;Q9H0U4	FALSE	0.90652	0.0761735	FALSE	P51153	Non-Metabolic	RAB13
1072	0.0749807	P51398	FALSE	0.967649	0.68679	FALSE	P51398	Non-Metabolic	DAP3
1073	-0.273016	P51513	FALSE	0.898683	0.0643082	FALSE	P51513	Non-Metabolic	NOVA1
1074	-0.154767	P51513;Q9UNW9	FALSE	0.946953	0.251703	FALSE	P51513	Non-Metabolic	NOVA1
1075	0.138912	P51531	FALSE	0.964497	0.573238	FALSE	P51531	Non-Metabolic	SMARCA2
1076	0.0695354	P51531;P51532	FALSE	0.966192	0.630879	FALSE	P51531	Non-Metabolic	SMARCA2
1077	0.343762	P51532	FALSE	0.925348	0.122419	FALSE	P51532	Non-Metabolic	SMARCA4
1078	-1.12418	P51571	FALSE	0.578271	0.00292973	FALSE	P51571	Metabolic-Atlas	SSR4
1079	-0.332666	P51572	FALSE	0.96011	0.453993	FALSE	P51572	Metabolic-Atlas	BCAP31
1080	-0.158365	P51587	FALSE	0.966795	0.653272	FALSE	P51587	Non-Metabolic	BRCA2
1081	-0.0987182	P51608	FALSE	0.960373	0.460113	FALSE	P51608	Non-Metabolic	MECP2
1082	0.322485	P51610	FALSE	0.945784	0.240442	FALSE	P51610	Non-Metabolic	HCFC1
1083	0.21141	P51610;Q9Y5Z7	FALSE	0.957332	0.395728	FALSE	P51610	Non-Metabolic	HCFC1
1084	-0.0731537	P51636	FALSE	0.969354	0.760887	FALSE	P51636	Non-Metabolic	CAV2
1085	0.428629	P51665	FALSE	0.953717	0.334603	TRUE	P51665	Non-Metabolic	PSMD7
1086	-1.52429	P51798	FALSE	0.792076	0.0142517	TRUE	P51798	CRISPR_Metabolic-library	CLCN7
1087	0.511792	P51825	FALSE	0.963632	0.546576	TRUE	P51825	Non-Metabolic	AFF1
1088	0.585615	P51858	FALSE	0.95707	0.390792	FALSE	P51858	Non-Metabolic	HDGF
1089	-0.817665	P51970	FALSE	0.935357	0.165948	FALSE	P51970	CRISPR_Metabolic-library ;Metabolic-Atlas	NDUFA8
1090	-0.059428	P51991	FALSE	0.966851	0.655387	FALSE	P51991	Non-Metabolic	HNRNPA3
1091	0.00381553	P52272	FALSE	0.973256	0.97304	FALSE	P52272	Non-Metabolic	HNRNPM
1092	0.00507643	P52292	FALSE	0.973234	0.971641	FALSE	P52292	Non-Metabolic	KPNA2
1093	0.369809	P52294	FALSE	0.961941	0.499154	TRUE	P52294	Non-Metabolic	KPNA1
1094	0.099386	P52298	FALSE	0.961213	0.480472	FALSE	P52298	Non-Metabolic	NCBP2
1095	0.0750715	P52434	FALSE	0.965074	0.592034	FALSE	P52434	Metabolic-Atlas	POLR2H
1096	0.204669	P52435	FALSE	0.926452	0.126337	FALSE	P52435	Metabolic-Atlas	POLR2J
1097	-0.0433223	P52597	FALSE	0.968763	0.734069	FALSE	P52597	Non-Metabolic	HNRNPF
1098	0.763412	P52701	FALSE	0.947492	0.257149	TRUE	P52701	Non-Metabolic	MSH6
1099	0.093185	P52740	FALSE	0.966254	0.633134	FALSE	P52740	Non-Metabolic	ZNF132
1100	-0.00302951	P52756	FALSE	0.973505	0.988927	FALSE	P52756	Non-Metabolic	RBM5
1101	0.376144	P52756;P98175	FALSE	0.902766	0.0701167	FALSE	P52756	Non-Metabolic	RBM5
1102	-0.18882	P52815	FALSE	0.967651	0.686885	FALSE	P52815	Non-Metabolic	MRPL12
1103	0.218265	P52907	FALSE	0.951702	0.306242	FALSE	P52907	Non-Metabolic	CAPZA1
1104	-0.232286	P52926	FALSE	0.928283	0.133251	FALSE	P52926	Non-Metabolic	HMGA2
1105	-0.221794	P52948	FALSE	0.939924	0.193712	FALSE	P52948	Metabolic-Atlas	NUP98
1106	-0.576191	P53007	FALSE	0.946439	0.246657	FALSE	P53007	CRISPR_Metabolic-library ;Metabolic-Atlas	SLC25A1
1107	-0.301262	P53350	FALSE	0.939681	0.192065	FALSE	P53350	Metabolic-Atlas	PLK1
1108	0.286704	P53582	FALSE	0.947344	0.25564	FALSE	P53582	Non-Metabolic	METAP1
1109	-0.265038	P53621	FALSE	0.947746	0.259779	FALSE	P53621	Metabolic-Atlas	COPA
1110	-1.88717	P53680	FALSE	0.474447	0.00128912	TRUE	P53680	Non-Metabolic	AP2S1
1111	0.0373309	P53701	FALSE	0.972074	0.901801	FALSE	P53701	CRISPR_Metabolic-library ;Metabolic-Atlas	HCCS
1112	0.680896	P53803	FALSE	0.891559	0.055758	FALSE	P53803	Metabolic-Atlas	POLR2K
1113	-1.55886	P53814	FALSE	0.542188	0.00220377	TRUE	P53814	Non-Metabolic	SMTN
1114	-0.0533585	P53985	FALSE	0.971098	0.847729	FALSE	P53985	CRISPR_Metabolic-library ;Metabolic-Atlas	SLC16A1
1115	-0.337168	P54132	FALSE	0.946761	0.249796	FALSE	P54132	Non-Metabolic	BLM
1116	-0.697842	P54136	FALSE	0.870148	0.0382294	FALSE	P54136	Non-Metabolic	RARS
1117	0.00772532	P54198	FALSE	0.972954	0.954246	FALSE	P54198	Non-Metabolic	HIRA
1118	0.0575045	P54274	FALSE	0.966943	0.658892	FALSE	P54274	Non-Metabolic	TERF1
1119	-1.08049	P54289	FALSE	0.733695	0.00839701	FALSE	P54289	CRISPR_Metabolic-library	CACNA2D1
1120	-0.159971	P54709	FALSE	0.966878	0.656427	FALSE	P54709	CRISPR_Metabolic-library ;Metabolic-Atlas	ATP1B3
1121	-0.222884	P54725;P54727	FALSE	0.946284	0.245164	FALSE	P54725	Non-Metabolic	RAD23A
1122	-0.303788	P54727	FALSE	0.830945	0.0220181	FALSE	P54727	Non-Metabolic	RAD23B
1123	0.42192	P54851	FALSE	0.959624	0.442981	TRUE	P54851	Non-Metabolic	EMP2
1124	-0.957307	P54852	FALSE	0.863953	0.0346794	FALSE	P54852	Non-Metabolic	EMP3
1125	-0.591441	P54886	FALSE	0.940892	0.200459	FALSE	P54886	CRISPR_Metabolic-library ;Metabolic-Atlas	ALDH18A1
1126	-0.502405	P55011	FALSE	0.917103	0.0981252	FALSE	P55011	CRISPR_Metabolic-library ;Metabolic-Atlas	SLC12A2
1127	-0.345514	P55060	FALSE	0.971397	0.863846	FALSE	P55060	Non-Metabolic	CSE1L
1128	-0.622809	P55072	FALSE	0.818621	0.018999	FALSE	P55072	Non-Metabolic	VCP
1129	0.0440244	P55081	FALSE	0.96797	0.69999	FALSE	P55081	Non-Metabolic	MFAP1
1130	0.294965	P55084	FALSE	0.9428	0.214812	FALSE	P55084	CRISPR_Metabolic-library ;Metabolic-Atlas	HADHB
1131	-0.771663	P55198	FALSE	0.931917	0.148729	TRUE	P55198	Non-Metabolic	MLLT6
1132	0.0205041	P55199	FALSE	0.972979	0.955784	TRUE	P55199	Non-Metabolic	ELL
1133	0.213873	P55201	FALSE	0.922368	0.112705	FALSE	P55201	Metabolic-Atlas	BRPF1
1134	0.175769	P55201;Q9ULD4	FALSE	0.955628	0.365098	FALSE	P55201	Metabolic-Atlas	BRPF1
1135	-0.835479	P55209	FALSE	0.803947	0.0161331	FALSE	P55209	Non-Metabolic	NAP1L1
1136	-0.0123973	P55265	FALSE	0.972114	0.904125	FALSE	P55265	Non-Metabolic	ADAR
1137	0.0136735	P55735	FALSE	0.972619	0.933865	FALSE	P55735	Metabolic-Atlas	SEC13
1138	0.0581994	P55769	FALSE	0.966806	0.653655	FALSE	P55769	Non-Metabolic	SNU13
1139	-0.0774252	P55795	FALSE	0.961795	0.495334	FALSE	P55795	Non-Metabolic	HNRNPH2
1140	-0.104312	P56134	FALSE	0.970958	0.840321	FALSE	P56134	Metabolic-Atlas	ATP5MF
1141	0.327981	P56182	FALSE	0.560706	0.00256606	FALSE	P56182	Non-Metabolic	RRP1
1142	0.27757	P56270	FALSE	0.91255	0.0876608	FALSE	P56270	Non-Metabolic	MAZ
1143	0.314063	P56270;Q14119;Q9HBE1	FALSE	0.866987	0.0363537	FALSE	P56270	Non-Metabolic	MAZ
1144	-0.0491363	P56381;Q5VTU8	FALSE	0.972738	0.940997	TRUE	P56381	Metabolic-Atlas	ATP5F1E
1145	0.33197	P56537	FALSE	0.704845	0.00670454	FALSE	P56537	Non-Metabolic	EIF6
1146	0.0179595	P56545	FALSE	0.972569	0.930842	FALSE	P56545	Non-Metabolic	CTBP2
1147	0.439193	P56545;Q13363	FALSE	0.810786	0.0173845	FALSE	P56545	Non-Metabolic	CTBP2
1148	-0.464139	P56556	FALSE	0.938465	0.184146	FALSE	P56556	CRISPR_Metabolic-library ;Metabolic-Atlas	NDUFA6
1149	0.0824613	P56749	FALSE	0.970362	0.809617	FALSE	P56749	Non-Metabolic	CLDN12
1150	-0.292535	P57053	FALSE	0.959786	0.446601	FALSE	P57053	Non-Metabolic	H2BFS
1151	-0.26285	P57053;P58876	FALSE	0.94422	0.226483	FALSE	P57053	Non-Metabolic	H2BFS
1152	0.2964	P57053;P58876;Q99879	FALSE	0.767701	0.0112639	FALSE	P57053	Non-Metabolic	H2BFS
1153	0.088959	P57088	FALSE	0.968657	0.729374	FALSE	P57088	Non-Metabolic	TMEM33
1154	-0.212214	P57105	FALSE	0.96807	0.704179	TRUE	P57105	Non-Metabolic	SYNJ2BP
1155	0.683134	P57678	FALSE	0.507815	0.001664	FALSE	P57678	Non-Metabolic	GEMIN4
1156	-0.0167253	P57721;P57723;Q15365;Q15366	FALSE	0.972317	0.915912	FALSE	P57721	Non-Metabolic	PCBP3
1157	0.000442401	P57721;Q15365;Q15366	FALSE	0.973636	0.997379	FALSE	P57721	Non-Metabolic	PCBP3
1158	-0.0227453	P57721;Q15366	FALSE	0.972269	0.913085	FALSE	P57721	Non-Metabolic	PCBP3
1159	-0.0939493	P57740	FALSE	0.961528	0.488436	FALSE	P57740	Metabolic-Atlas	NUP107
1160	1.8611	P58876	FALSE	0.652314	0.00463716	TRUE	P58876	Non-Metabolic	HIST1H2BD
1161	0.0888528	P58876;Q99879	FALSE	0.964965	0.588415	FALSE	P58876	Non-Metabolic	HIST1H2BD
1162	-0.775343	P59190	FALSE	0.902704	0.0700227	FALSE	P59190	Non-Metabolic	RAB15
1163	-0.0756464	P59998	FALSE	0.969996	0.79149	FALSE	P59998	Non-Metabolic	ARPC4
1164	-1.72327	P60174	FALSE	0.117682	6.33571e-05	TRUE	P60174	CRISPR_Metabolic-library ;Metabolic-Atlas	TPI1
1165	-0.519019	P60228	FALSE	0.94271	0.214101	TRUE	P60228	Non-Metabolic	EIF3E
1166	-0.247116	P60468	FALSE	0.962933	0.52626	FALSE	P60468	Non-Metabolic	SEC61B
1167	0.64293	P60602	FALSE	0.948466	0.267442	TRUE	P60602	Non-Metabolic	ROMO1
1168	0.107417	P60660	FALSE	0.961936	0.499029	FALSE	P60660	Non-Metabolic	MYL6
1169	-0.106504	P60709	FALSE	0.971003	0.842669	FALSE	P60709	Non-Metabolic	ACTB
1170	-0.266109	P60709;P63261	FALSE	0.94235	0.211294	FALSE	P60709	Non-Metabolic	ACTB
1171	-0.622493	P60709;P63261;P68133	FALSE	0.860777	0.0330457	FALSE	P60709	Non-Metabolic	ACTB
1172	-0.12493	P60709;P63261;P68133;Q562R1	FALSE	0.965246	0.597787	FALSE	P60709	Non-Metabolic	ACTB
1173	-0.350868	P60709;P63261;Q562R1	FALSE	0.931294	0.145895	FALSE	P60709	Non-Metabolic	ACTB
1174	-0.996741	P60842	FALSE	0.784527	0.013216	FALSE	P60842	Non-Metabolic	EIF4A1
1175	0.25161	P60866	FALSE	0.892268	0.05653	FALSE	P60866	Non-Metabolic	RPS20
1176	0.101418	P60880	FALSE	0.96916	0.751957	FALSE	P60880	Non-Metabolic	SNAP25
1177	-0.301505	P60903	FALSE	0.959266	0.435081	FALSE	P60903	Non-Metabolic	S100A10
1178	0.181625	P60953	FALSE	0.953101	0.325546	FALSE	P60953	Non-Metabolic	CDC42
1179	-0.729136	P60953;P63000;P84095	FALSE	0.827371	0.0210743	FALSE	P60953	Non-Metabolic	CDC42
1180	-0.577906	P61009	FALSE	0.93382	0.157911	TRUE	P61009	Metabolic-Atlas	SPCS3
1181	-0.556946	P61026	FALSE	0.949179	0.275354	TRUE	P61026	Non-Metabolic	RAB10
1182	-0.242031	P61158	FALSE	0.957861	0.405984	FALSE	P61158	Non-Metabolic	ACTR3
1183	-0.36875	P61160	FALSE	0.950827	0.29499	FALSE	P61160	Non-Metabolic	ACTR2
1184	-0.689788	P61204;P84077	FALSE	0.917884	0.100104	FALSE	P61204	Non-Metabolic	ARF3
1185	0.156675	P61218	FALSE	0.960915	0.473125	FALSE	P61218	Metabolic-Atlas	POLR2F
1186	-1.65359	P61225	FALSE	0.356751	0.000545488	TRUE	P61225	Non-Metabolic	RAP2B
1187	0.254896	P61244	FALSE	0.934658	0.162219	FALSE	P61244	Non-Metabolic	MAX
1188	0.441718	P61247	FALSE	0.552027	0.00238675	FALSE	P61247	Non-Metabolic	RPS3A
1189	0.0369921	P61254	FALSE	0.972242	0.911518	FALSE	P61254	Non-Metabolic	RPL26
1190	0.284547	P61254;Q9UNX3	FALSE	0.719113	0.00747617	FALSE	P61254	Non-Metabolic	RPL26
1191	-1.00605	P61289	FALSE	0.874641	0.0411521	TRUE	P61289	Non-Metabolic	PSME3
1192	0.207685	P61313	FALSE	0.879424	0.0446433	FALSE	P61313	Non-Metabolic	RPL15
1193	0.13781	P61326;Q96A72	FALSE	0.949389	0.277745	FALSE	P61326	Non-Metabolic	MAGOH
1194	0.164914	P61353	FALSE	0.938464	0.184138	FALSE	P61353	Non-Metabolic	RPL27
1195	-0.607453	P61421	FALSE	0.757809	0.0103033	FALSE	P61421	CRISPR_Metabolic-library ;Metabolic-Atlas	ATP6V0D1
1196	0.188888	P61513	FALSE	0.942798	0.214795	FALSE	P61513	Non-Metabolic	RPL37A
1197	0.572199	P61619	FALSE	0.939512	0.190938	TRUE	P61619	Non-Metabolic	SEC61A1
1198	0.776492	P61619;Q9H9S3	FALSE	0.925052	0.121402	TRUE	P61619	Non-Metabolic	SEC61A1
1199	-0.972601	P61803	FALSE	0.81177	0.017576	TRUE	P61803	CRISPR_Metabolic-library ;Metabolic-Atlas	DAD1
1200	0.242904	P61927	FALSE	0.929453	0.137961	FALSE	P61927	Non-Metabolic	RPL37
1201	0.470355	P61956	FALSE	0.944972	0.233047	FALSE	P61956	Non-Metabolic	SUMO2
1202	0.385903	P61964	FALSE	0.914963	0.0929881	FALSE	P61964	Non-Metabolic	WDR5
1203	0.361748	P61964;Q86VZ2	FALSE	0.960793	0.470161	FALSE	P61964	Non-Metabolic	WDR5
1204	0.0962372	P61978	FALSE	0.952082	0.311309	FALSE	P61978	Non-Metabolic	HNRNPK
1205	-0.183337	P61981	FALSE	0.955451	0.362105	FALSE	P61981	Non-Metabolic	YWHAG
1206	-0.74054	P62070	FALSE	0.875432	0.0417009	FALSE	P62070	Non-Metabolic	RRAS2
1207	0.136482	P62081	FALSE	0.942909	0.215681	FALSE	P62081	Non-Metabolic	RPS7
1208	0.00233114	P62136	FALSE	0.973494	0.988178	FALSE	P62136	Metabolic-Atlas	PPP1CA
1209	0.30991	P62140	FALSE	0.950789	0.294507	FALSE	P62140	Metabolic-Atlas	PPP1CB
1210	-1.31502	P62195	FALSE	0.839109	0.0244215	FALSE	P62195	Non-Metabolic	PSMC5
1211	0.0739161	P62195;Q8NB90	FALSE	0.970076	0.79537	FALSE	P62195	Non-Metabolic	PSMC5
1212	0.122281	P62241	FALSE	0.942494	0.212408	FALSE	P62241	Non-Metabolic	RPS8
1213	-0.0296862	P62244	FALSE	0.971359	0.86176	FALSE	P62244	Non-Metabolic	RPS15A
1214	0.162801	P62249	FALSE	0.942982	0.21626	FALSE	P62249	Non-Metabolic	RPS16
1215	-0.706419	P62258	FALSE	0.502905	0.00160041	FALSE	P62258	Non-Metabolic	YWHAE
1216	0.212241	P62263	FALSE	0.898852	0.0645346	FALSE	P62263	Non-Metabolic	RPS14
1217	0.25399	P62266	FALSE	0.827755	0.0211729	FALSE	P62266	Non-Metabolic	RPS23
1218	0.382301	P62269	FALSE	0.61354	0.00362112	FALSE	P62269	Non-Metabolic	RPS18
1219	0.0665825	P62273	FALSE	0.969836	0.783701	FALSE	P62273	Non-Metabolic	RPS29
1220	0.193671	P62277	FALSE	0.894636	0.0592296	FALSE	P62277	Non-Metabolic	RPS13
1221	0.142194	P62280	FALSE	0.935796	0.168356	FALSE	P62280	Non-Metabolic	RPS11
1222	-0.112255	P62304	FALSE	0.967065	0.66362	FALSE	P62304	Non-Metabolic	SNRPE
1223	0.0174381	P62306	FALSE	0.972861	0.948517	FALSE	P62306	Non-Metabolic	SNRPF
1224	0.17742	P62310	FALSE	0.947301	0.255198	FALSE	P62310	Non-Metabolic	LSM3
1225	0.21418	P62312	FALSE	0.922414	0.112846	FALSE	P62312	Non-Metabolic	LSM6
1226	0.217037	P62314	FALSE	0.920844	0.108172	FALSE	P62314	Non-Metabolic	SNRPD1
1227	0.126005	P62316	FALSE	0.941553	0.205269	FALSE	P62316	Non-Metabolic	SNRPD2
1228	0.315649	P62318	FALSE	0.927182	0.129026	FALSE	P62318	Non-Metabolic	SNRPD3
1229	-0.545125	P62330	FALSE	0.800011	0.0154716	FALSE	P62330	Non-Metabolic	ARF6
1230	0.316241	P62424	FALSE	0.514196	0.0017519	FALSE	P62424	Non-Metabolic	RPL7A
1231	0.170546	P62487	FALSE	0.938664	0.18541	FALSE	P62487	Metabolic-Atlas	POLR2G
1232	0.0873211	P62633	FALSE	0.970663	0.824913	FALSE	P62633	Non-Metabolic	CNBP
1233	0.123743	P62701	FALSE	0.950832	0.295047	FALSE	P62701	Non-Metabolic	RPS4X
1234	-0.511689	P62714	FALSE	0.888386	0.0524845	FALSE	P62714	Metabolic-Atlas	PPP2CB
1235	0.327646	P62750	FALSE	0.695161	0.00624162	FALSE	P62750	Non-Metabolic	RPL23A
1236	0.0239713	P62753	FALSE	0.970501	0.816665	FALSE	P62753	Non-Metabolic	RPS6
1237	0.180524	P62805	FALSE	0.946384	0.246124	FALSE	P62805	Non-Metabolic	H4C1
1238	0.180524	P62805	FALSE	0.946384	0.246124	FALSE	P62805	Non-Metabolic	H4C2
1239	0.180524	P62805	FALSE	0.946384	0.246124	FALSE	P62805	Non-Metabolic	H4C3
1240	0.180524	P62805	FALSE	0.946384	0.246124	FALSE	P62805	Non-Metabolic	H4C4
1241	0.180524	P62805	FALSE	0.946384	0.246124	FALSE	P62805	Non-Metabolic	H4C5
1242	0.180524	P62805	FALSE	0.946384	0.246124	FALSE	P62805	Non-Metabolic	H4C6
1243	0.180524	P62805	FALSE	0.946384	0.246124	FALSE	P62805	Non-Metabolic	H4C8
1244	0.180524	P62805	FALSE	0.946384	0.246124	FALSE	P62805	Non-Metabolic	H4C9
1245	0.180524	P62805	FALSE	0.946384	0.246124	FALSE	P62805	Non-Metabolic	H4C11
1246	0.180524	P62805	FALSE	0.946384	0.246124	FALSE	P62805	Non-Metabolic	H4C12
1247	0.180524	P62805	FALSE	0.946384	0.246124	FALSE	P62805	Non-Metabolic	H4C13
1248	0.180524	P62805	FALSE	0.946384	0.246124	FALSE	P62805	Non-Metabolic	H4C14
1249	0.180524	P62805	FALSE	0.946384	0.246124	FALSE	P62805	Non-Metabolic	H4C15
1250	0.180524	P62805	FALSE	0.946384	0.246124	FALSE	P62805	Non-Metabolic	H4-16
1251	-0.726702	P62820;Q9H0U4	FALSE	0.93047	0.142265	TRUE	P62820	Non-Metabolic	RAB1A
1252	0.269687	P62826	FALSE	0.906937	0.0768934	FALSE	P62826	Non-Metabolic	RAN
1253	0.207359	P62829	FALSE	0.92269	0.113697	FALSE	P62829	Non-Metabolic	RPL23
1254	-0.899306	P62834	FALSE	0.899256	0.065079	FALSE	P62834	Non-Metabolic	RAP1A
1255	0.237067	P62841	FALSE	0.964405	0.570335	FALSE	P62841	Non-Metabolic	RPS15
1256	-0.17507	P62847	FALSE	0.941617	0.205743	FALSE	P62847	Non-Metabolic	RPS24
1257	0.407783	P62851	FALSE	0.418408	0.000872313	FALSE	P62851	Non-Metabolic	RPS25
1258	0.164342	P62854	FALSE	0.920269	0.10653	FALSE	P62854	Non-Metabolic	RPS26
1259	0.16634	P62857	FALSE	0.927416	0.129909	FALSE	P62857	Non-Metabolic	RPS28
1260	-0.88261	P62873	FALSE	0.709905	0.00696516	FALSE	P62873	Non-Metabolic	GNB1
1261	-1.09691	P62873;P62879	FALSE	0.228909	0.000211473	FALSE	P62873	Non-Metabolic	GNB1
1262	-0.672173	P62873;P62879;Q9HAV0	FALSE	0.545859	0.00226971	FALSE	P62873	Non-Metabolic	GNB1
1263	0.168381	P62875	FALSE	0.953066	0.325046	FALSE	P62875	Metabolic-Atlas	POLR2L
1264	0.239484	P62877	FALSE	0.955039	0.355298	FALSE	P62877	Non-Metabolic	RBX1
1265	-0.584155	P62879	FALSE	0.817551	0.018766	FALSE	P62879	Non-Metabolic	GNB2
1266	-0.698086	P62879;Q9BRK4;Q9HAV0	FALSE	0.803941	0.0161322	FALSE	P62879	Non-Metabolic	GNB2
1267	-0.683819	P62879;Q9HAV0	FALSE	0.914468	0.0918575	FALSE	P62879	Non-Metabolic	GNB2
1268	0.335773	P62888	FALSE	0.860376	0.0328479	FALSE	P62888	Non-Metabolic	RPL30
1269	0.51544	P62891;Q59GN2	FALSE	0.269891	0.000285231	FALSE	P62891	Non-Metabolic	RPL39
1270	0.422063	P62899	FALSE	0.38416	0.00067159	FALSE	P62899	Non-Metabolic	RPL31
1271	0.173372	P62906	FALSE	0.925091	0.121535	FALSE	P62906	Non-Metabolic	RPL10A
1272	0.0436113	P62910	FALSE	0.96808	0.704586	FALSE	P62910	Non-Metabolic	RPL32
1273	0.325643	P62913	FALSE	0.809192	0.0170805	FALSE	P62913	Non-Metabolic	RPL11
1274	0.152793	P62917	FALSE	0.934572	0.161768	FALSE	P62917	Non-Metabolic	RPL8
1275	-1.4433	P62937	FALSE	0.342438	0.000487965	FALSE	P62937	Metabolic-Atlas	PPIA
1276	0.405186	P62979	FALSE	0.95398	0.338576	FALSE	P62979	Non-Metabolic	RPS27A
1277	-0.163006	P62987	FALSE	0.957529	0.399505	FALSE	P62987	Non-Metabolic	UBA52
1278	-0.0217822	P62995	FALSE	0.971689	0.879955	FALSE	P62995	Non-Metabolic	TRA2B
1279	-0.193804	P62995;Q13595	FALSE	0.950638	0.292634	FALSE	P62995	Non-Metabolic	TRA2B
1280	-0.585245	P63000	FALSE	0.86231	0.0338197	FALSE	P63000	Non-Metabolic	RAC1
1281	-0.939468	P63010	FALSE	0.217924	0.000194102	FALSE	P63010	Non-Metabolic	AP2B1
1282	0.215174	P63096	FALSE	0.962487	0.513828	FALSE	P63096	Non-Metabolic	GNAI1
1283	-0.523787	P63104	FALSE	0.877201	0.0429678	FALSE	P63104	Non-Metabolic	YWHAZ
1284	-0.116015	P63165	FALSE	0.964727	0.580642	FALSE	P63165	Non-Metabolic	SUMO1
1285	-0.125301	P63167	FALSE	0.952769	0.320811	FALSE	P63167	Non-Metabolic	DYNLL1
1286	0.0211136	P63167;Q96FJ2	FALSE	0.971776	0.884841	FALSE	P63167	Non-Metabolic	DYNLL1
1287	0.325856	P63173	FALSE	0.931311	0.145968	FALSE	P63173	Non-Metabolic	RPL38
1288	0.147157	P63208	FALSE	0.945916	0.24167	FALSE	P63208	Non-Metabolic	SKP1
1289	-0.804695	P63218	FALSE	0.782596	0.0129684	FALSE	P63218	Non-Metabolic	GNG5
1290	0.326911	P63220	FALSE	0.960543	0.464151	TRUE	P63220	Non-Metabolic	RPS21
1291	-1.45453	P63241	FALSE	0.673415	0.00534841	FALSE	P63241	Non-Metabolic	EIF5A
1292	-0.968403	P63244	FALSE	0.879722	0.0448753	TRUE	P63244	Non-Metabolic	RACK1
1293	0.522522	P63261	FALSE	0.956664	0.383313	TRUE	P63261	Non-Metabolic	ACTG1
1294	0.214214	P63267	FALSE	0.967616	0.685468	FALSE	P63267	Non-Metabolic	ACTG2
1295	0.0862506	P63272	FALSE	0.96687	0.65611	FALSE	P63272	Non-Metabolic	SUPT4H1
1296	-0.276056	P63279	FALSE	0.931145	0.145226	FALSE	P63279	Metabolic-Atlas	UBE2I
1297	-0.315094	P67775	FALSE	0.963451	0.541225	TRUE	P67775	Metabolic-Atlas	PPP2CA
1298	0.189983	P67809	FALSE	0.959064	0.43072	FALSE	P67809	Non-Metabolic	YBX1
1299	-1.12321	P67812	FALSE	0.836221	0.023529	FALSE	P67812	Metabolic-Atlas	SEC11A
1300	0.642005	P67870	FALSE	0.90754	0.0779537	FALSE	P67870	Metabolic-Atlas	CSNK2B
1301	-0.680813	P68104;Q5VTE0	FALSE	0.790884	0.0140806	FALSE	P68104	Metabolic-Atlas	EEF1A1
1302	-0.375074	P68133	FALSE	0.929639	0.138733	FALSE	P68133	Non-Metabolic	ACTA1
1303	0.22149	P68366	FALSE	0.963365	0.538675	FALSE	P68366	Non-Metabolic	TUBA4A
1304	0.227701	P68366;Q9BQE3	FALSE	0.964902	0.586343	FALSE	P68366	Non-Metabolic	TUBA4A
1305	0.63909	P68366;Q9BQE3;Q9H853;Q9NY65	FALSE	0.961847	0.496687	FALSE	P68366	Non-Metabolic	TUBA4A
1306	0.315633	P68366;Q9BQE3;Q9NY65	FALSE	0.952615	0.318643	FALSE	P68366	Non-Metabolic	TUBA4A
1307	0.0854025	P68366;Q9NY65	FALSE	0.970579	0.820613	FALSE	P68366	Non-Metabolic	TUBA4A
1308	0.0353326	P68371	FALSE	0.972516	0.927669	FALSE	P68371	Non-Metabolic	TUBB4B
1309	-0.077496	P68371;Q13509	FALSE	0.971092	0.847418	FALSE	P68371	Non-Metabolic	TUBB4B
1310	0.163081	P68400	FALSE	0.958903	0.427297	FALSE	P68400	Metabolic-Atlas	CSNK2A1
1311	0.0751428	P68871	FALSE	0.971123	0.849072	FALSE	P68871	Non-Metabolic	HBB
1312	-0.403776	P68871;P69891;P69892	FALSE	0.937817	0.180119	FALSE	P68871	Non-Metabolic	HBB
1313	-0.242179	P69905	FALSE	0.968313	0.714464	FALSE	P69905	Non-Metabolic	HBA1
1314	-0.242179	P69905	FALSE	0.968313	0.714464	FALSE	P69905	Non-Metabolic	HBA2
1315	0.0725979	P78316	FALSE	0.957967	0.408078	FALSE	P78316	Non-Metabolic	NOP14
1316	0.191584	P78332	FALSE	0.94739	0.256102	FALSE	P78332	Non-Metabolic	RBM6
1317	-0.351486	P78332;P98175	FALSE	0.956651	0.383066	FALSE	P78332	Non-Metabolic	RBM6
1318	0.257323	P78345	FALSE	0.957381	0.396673	FALSE	P78345	Non-Metabolic	RPP38
1319	0.288136	P78346	FALSE	0.929908	0.139861	FALSE	P78346	Non-Metabolic	RPP30
1320	0.73028	P78347	FALSE	0.899941	0.0660193	FALSE	P78347	Non-Metabolic	GTF2I
1321	0.204622	P78362	FALSE	0.936737	0.173689	FALSE	P78362	Metabolic-Atlas	SRPK2
1322	0.0273803	P78362;Q96SB4	FALSE	0.971663	0.878541	FALSE	P78362	Metabolic-Atlas	SRPK2
1323	-0.189529	P78364	FALSE	0.964032	0.558698	FALSE	P78364	Non-Metabolic	PHC1
1324	-0.100355	P78368;Q9HCP0;Q9Y6M4	FALSE	0.968619	0.727732	TRUE	P78368	Metabolic-Atlas	CSNK1G2
1325	0.463173	P78368;Q9Y6M4	FALSE	0.941099	0.201946	TRUE	P78368	Metabolic-Atlas	CSNK1G2
1326	-0.912555	P78371	FALSE	0.221666	0.000200331	FALSE	P78371	Non-Metabolic	CCT2
1327	1.36101	P78395	FALSE	0.632159	0.00406896	TRUE	P78395	Non-Metabolic	PRAME
1328	-0.213899	P78406	FALSE	0.939257	0.189249	FALSE	P78406	Metabolic-Atlas	RAE1
1329	0.236618	P78524	FALSE	0.959361	0.437155	FALSE	P78524	Non-Metabolic	ST5
1330	0.108056	P78527	FALSE	0.966301	0.634828	FALSE	P78527	Metabolic-Atlas	PRKDC
1331	0.265784	P78549	FALSE	0.961785	0.495058	FALSE	P78549	Non-Metabolic	NTHL1
1332	-0.354352	P79522	FALSE	0.933586	0.156738	FALSE	P79522	Non-Metabolic	PRR3
1333	1.04168	P81605	FALSE	0.832018	0.0223136	FALSE	P81605	Non-Metabolic	DCD
1334	0.16878	P82650	FALSE	0.966191	0.630838	TRUE	P82650	Non-Metabolic	MRPS22
1335	-0.0878127	P82914	FALSE	0.969901	0.786857	FALSE	P82914	Non-Metabolic	MRPS15
1336	-0.116903	P82930	FALSE	0.965481	0.605797	FALSE	P82930	Non-Metabolic	MRPS34
1337	-0.197841	P82933	FALSE	0.957171	0.392693	FALSE	P82933	Non-Metabolic	MRPS9
1338	1.0065	P82970	FALSE	0.910587	0.0836533	FALSE	P82970	Non-Metabolic	HMGN5
1339	-0.734236	P82979	FALSE	0.944399	0.228025	FALSE	P82979	Non-Metabolic	SARNP
1340	-0.310794	P83111	FALSE	0.941119	0.202096	FALSE	P83111	Non-Metabolic	LACTB
1341	-0.0394306	P83731	FALSE	0.9688	0.735729	FALSE	P83731	Non-Metabolic	RPL24
1342	-0.0575503	P83876	FALSE	0.970136	0.798348	FALSE	P83876	Non-Metabolic	TXNL4A
1343	0.32546	P83881	FALSE	0.834941	0.023149	FALSE	P83881	Metabolic-Atlas	RPL36A
1344	0.261006	P83881;Q969Q0	FALSE	0.901716	0.068551	FALSE	P83881	Metabolic-Atlas	RPL36A
1345	-0.0312492	P83916	FALSE	0.970803	0.832178	FALSE	P83916	Metabolic-Atlas	CBX1
1346	0.0444739	P83916;Q13185	FALSE	0.970253	0.804144	FALSE	P83916	Metabolic-Atlas	CBX1
1347	-0.0845116	P84090	FALSE	0.964713	0.580195	FALSE	P84090	Non-Metabolic	ERH
1348	0.216347	P84098	FALSE	0.857209	0.0313433	FALSE	P84098	Non-Metabolic	RPL19
1349	0.102147	P84103	FALSE	0.948224	0.264827	FALSE	P84103	Non-Metabolic	SRSF3
1350	0.216709	P84103;Q16629	FALSE	0.946402	0.246302	FALSE	P84103	Non-Metabolic	SRSF3
1351	0.193734	P84243	FALSE	0.934453	0.161149	FALSE	P84243	Non-Metabolic	H3-3A
1352	0.193734	P84243	FALSE	0.934453	0.161149	FALSE	P84243	Non-Metabolic	H3-3B
1353	0.175941	P85037	FALSE	0.969488	0.767124	FALSE	P85037	Non-Metabolic	FOXK1
1354	-0.133046	P98160	FALSE	0.964971	0.588604	FALSE	P98160	Metabolic-Atlas	HSPG2
1355	0.128676	P98175	FALSE	0.967315	0.673421	FALSE	P98175	Non-Metabolic	RBM10
1356	0.0239681	P98179	FALSE	0.971143	0.850143	FALSE	P98179	Non-Metabolic	RBM3
1357	-1.41011	P98182	FALSE	0.362498	0.000569342	TRUE	P98182	Non-Metabolic	ZNF200
1358	-0.103524	Q00059	FALSE	0.959712	0.444929	FALSE	Q00059	CRISPR_Metabolic-library	TFAM
1359	0.0107414	Q00325	FALSE	0.973205	0.969858	FALSE	Q00325	CRISPR_Metabolic-library ;Metabolic-Atlas	SLC25A3
1360	0.0850183	Q00577	FALSE	0.965776	0.616029	FALSE	Q00577	Non-Metabolic	PURA
1361	-1.70274	Q00610	TRUE	0.000176742	2.67556e-07	FALSE	Q00610	Non-Metabolic	CLTC
1362	-0.083306	Q00839	FALSE	0.960743	0.46893	FALSE	Q00839	Non-Metabolic	HNRNPU
1363	0.0464876	Q01082	FALSE	0.966968	0.659883	FALSE	Q01082	Non-Metabolic	SPTBN1
1364	0.0311851	Q01085	FALSE	0.971498	0.869365	FALSE	Q01085	Non-Metabolic	TIAL1
1365	0.348252	Q01105	FALSE	0.942268	0.210665	FALSE	Q01105	Non-Metabolic	SET
1366	0.420428	Q01130	FALSE	0.941947	0.208219	FALSE	Q01130	Non-Metabolic	SRSF2
1367	0.35496	Q01130;Q9BRL6	FALSE	0.948169	0.26424	FALSE	Q01130	Non-Metabolic	SRSF2
1368	0.304842	Q01167	FALSE	0.93303	0.154001	FALSE	Q01167	Non-Metabolic	FOXK2
1369	0.0375606	Q01196	FALSE	0.970671	0.825326	FALSE	Q01196	Non-Metabolic	RUNX1
1370	-1.4139	Q01538	FALSE	0.461463	0.0011734	TRUE	Q01538	Non-Metabolic	MYT1
1371	-0.293584	Q01650	FALSE	0.963765	0.550554	FALSE	Q01650	CRISPR_Metabolic-library ;Metabolic-Atlas	SLC7A5
1372	0.468575	Q01658	FALSE	0.869411	0.0377795	FALSE	Q01658	Non-Metabolic	DR1
1373	0.587261	Q01664	FALSE	0.748313	0.00948647	FALSE	Q01664	Non-Metabolic	TFAP4
1374	0.46389	Q01780	FALSE	0.477671	0.00132013	FALSE	Q01780	Non-Metabolic	EXOSC10
1375	-1.62024	Q01813	FALSE	0.307895	0.000376396	TRUE	Q01813	CRISPR_Metabolic-library ;Metabolic-Atlas	PFKP
1376	0.376127	Q01826;Q9UPW6	FALSE	0.940912	0.200602	FALSE	Q01826	Non-Metabolic	SATB1
1377	-0.29631	Q01831	FALSE	0.748401	0.00949367	FALSE	Q01831	Non-Metabolic	XPC
1378	0.465204	Q01844	FALSE	0.890751	0.054896	FALSE	Q01844	Non-Metabolic	EWSR1
1379	-0.0367561	Q02040	FALSE	0.971184	0.852322	FALSE	Q02040	Non-Metabolic	AKAP17A
1380	-1.44218	Q02218	FALSE	0.618942	0.00374432	TRUE	Q02218	CRISPR_Metabolic-library ;Metabolic-Atlas	OGDH
1381	-1.21603	Q02218;Q9ULD0	FALSE	0.744068	0.00915065	TRUE	Q02218	CRISPR_Metabolic-library ;Metabolic-Atlas	OGDH
1382	-0.144293	Q02241	FALSE	0.950326	0.288808	FALSE	Q02241	Non-Metabolic	KIF23
1383	0.2503	Q02447	FALSE	0.933399	0.155808	FALSE	Q02447	Non-Metabolic	SP3
1384	0.2075	Q02539	FALSE	0.945249	0.235528	FALSE	Q02539	Non-Metabolic	H1-1
1385	0.111039	Q02543	FALSE	0.947174	0.253909	FALSE	Q02543	Non-Metabolic	RPL18A
1386	-0.134531	Q02556	FALSE	0.968648	0.729012	FALSE	Q02556	Non-Metabolic	IRF8
1387	-0.588928	Q02809	FALSE	0.926516	0.126567	FALSE	Q02809	CRISPR_Metabolic-library ;Metabolic-Atlas	PLOD1
1388	0.490542	Q02878	FALSE	0.181782	0.000140832	FALSE	Q02878	Non-Metabolic	RPL6
1389	-0.102075	Q02880	FALSE	0.95486	0.352391	FALSE	Q02880	Non-Metabolic	TOP2B
1390	-0.13788	Q02930	FALSE	0.95364	0.333447	FALSE	Q02930	Non-Metabolic	CREB5
1391	-0.136451	Q02978	FALSE	0.969223	0.754838	FALSE	Q02978	CRISPR_Metabolic-library ;Metabolic-Atlas	SLC25A11
1392	0.221769	Q03001	FALSE	0.926996	0.128332	FALSE	Q03001	Non-Metabolic	DST
1393	-0.337185	Q03001;Q9UPN3	FALSE	0.935025	0.164164	FALSE	Q03001	Non-Metabolic	DST
1394	-0.377492	Q03135	FALSE	0.836475	0.0236058	FALSE	Q03135	CRISPR_Metabolic-library	CAV1
1395	0.235457	Q03164	FALSE	0.941565	0.20536	FALSE	Q03164	Metabolic-Atlas	KMT2A
1396	0.532728	Q03164;Q9UMN6	FALSE	0.928865	0.135563	TRUE	Q03164	Metabolic-Atlas	KMT2A
1397	0.0282623	Q03188	FALSE	0.970463	0.814734	FALSE	Q03188	Non-Metabolic	CENPC
1398	0.0444675	Q03252	FALSE	0.966192	0.630861	FALSE	Q03252	Non-Metabolic	LMNB2
1399	-0.305061	Q03405	FALSE	0.959686	0.444362	TRUE	Q03405	Non-Metabolic	PLAUR
1400	-0.749785	Q03519	FALSE	0.844561	0.0262475	TRUE	Q03519	CRISPR_Metabolic-library	TAP2
1401	0.0196395	Q03701	FALSE	0.970991	0.842022	FALSE	Q03701	Non-Metabolic	CEBPZ
1402	-0.160245	Q04637	FALSE	0.96822	0.710516	FALSE	Q04637	Non-Metabolic	EIF4G1
1403	-0.36912	Q04837	FALSE	0.884961	0.0492628	FALSE	Q04837	Non-Metabolic	SSBP1
1404	-0.260294	Q04917	FALSE	0.959437	0.438821	FALSE	Q04917	Non-Metabolic	YWHAH
1405	0.0943152	Q05048	FALSE	0.966836	0.654827	FALSE	Q05048	Non-Metabolic	CSTF1
1406	0.124483	Q05519	FALSE	0.971156	0.850801	FALSE	Q05519	Non-Metabolic	SRSF11
1407	-0.637671	Q05639	FALSE	0.903379	0.071055	FALSE	Q05639	Metabolic-Atlas	EEF1A2
1408	0.878638	Q05682	FALSE	0.82015	0.0193394	TRUE	Q05682	Metabolic-Atlas	CALD1
1409	-0.010586	Q05707	FALSE	0.973319	0.977057	TRUE	Q05707	Non-Metabolic	COL14A1
1410	0.655689	Q05BQ5	FALSE	0.92017	0.106252	FALSE	Q05BQ5	Non-Metabolic	MBTD1
1411	0.380253	Q05BQ5;Q969R5	FALSE	0.941789	0.20703	FALSE	Q05BQ5	Non-Metabolic	MBTD1
1412	0.537633	Q05D32	FALSE	0.0852856	3.75423e-05	FALSE	Q05D32	Metabolic-Atlas	CTDSPL2
1413	0.306373	Q06033	FALSE	0.95592	0.370112	FALSE	Q06033	Non-Metabolic	ITIH3
1414	0.542507	Q06265	FALSE	0.570767	0.00279832	FALSE	Q06265	Non-Metabolic	EXOSC9
1415	0.725742	Q06330	FALSE	0.88293	0.0474887	FALSE	Q06330	Non-Metabolic	RBPJ
1416	0.0157832	Q06587	FALSE	0.972876	0.949448	FALSE	Q06587	Metabolic-Atlas	RING1
1417	0.211752	Q06587;Q99496	FALSE	0.950286	0.288321	FALSE	Q06587	Metabolic-Atlas	RING1
1418	-0.171664	Q06787	FALSE	0.966732	0.650868	FALSE	Q06787	Non-Metabolic	FMR1
1419	-0.490057	Q06830	FALSE	0.932403	0.150997	FALSE	Q06830	CRISPR_Metabolic-library ;Metabolic-Atlas	PRDX1
1420	0.0195477	Q06830;Q13162	FALSE	0.972992	0.956584	FALSE	Q06830	CRISPR_Metabolic-library ;Metabolic-Atlas	PRDX1
1421	0.18934	Q07020	FALSE	0.882231	0.0469005	FALSE	Q07020	Non-Metabolic	RPL18
1422	-0.376367	Q07021	FALSE	0.935654	0.167569	FALSE	Q07021	Non-Metabolic	C1QBP
1423	-0.476661	Q07065	FALSE	0.893529	0.0579451	FALSE	Q07065	Non-Metabolic	CKAP4
1424	0.19876	Q07157	FALSE	0.951428	0.302653	FALSE	Q07157	Non-Metabolic	TJP1
1425	0.602721	Q07352	FALSE	0.957926	0.407274	TRUE	Q07352	Non-Metabolic	ZFP36L1
1426	0.27583	Q07666	FALSE	0.905163	0.0738966	FALSE	Q07666	Non-Metabolic	KHDRBS1
1427	-1.06576	Q07812	FALSE	0.93743	0.177773	FALSE	Q07812	Non-Metabolic	BAX
1428	1.20637	Q07864	FALSE	0.439691	0.00100741	TRUE	Q07864	Metabolic-Atlas	POLE
1429	0.159805	Q07955	FALSE	0.931195	0.145448	FALSE	Q07955	Non-Metabolic	SRSF1
1430	-0.325918	Q07955;Q13242	FALSE	0.89339	0.0577866	FALSE	Q07955	Non-Metabolic	SRSF1
1431	0.196608	Q08170	FALSE	0.919186	0.10354	FALSE	Q08170	Non-Metabolic	SRSF4
1432	0.390267	Q08170;Q13243;Q13247	FALSE	0.792915	0.0143741	FALSE	Q08170	Non-Metabolic	SRSF4
1433	0.115915	Q08170;Q13247	FALSE	0.944887	0.232291	FALSE	Q08170	Non-Metabolic	SRSF4
1434	0.0276186	Q08211	FALSE	0.970639	0.823701	FALSE	Q08211	Non-Metabolic	DHX9
1435	-0.303836	Q08380	FALSE	0.957106	0.391458	FALSE	Q08380	Non-Metabolic	LGALS3BP
1436	0.169948	Q08431	FALSE	0.964853	0.584733	FALSE	Q08431	Non-Metabolic	MFGE8
1437	-0.280829	Q08722	FALSE	0.953661	0.333764	FALSE	Q08722	Non-Metabolic	CD47
1438	0.0691737	Q08945	FALSE	0.962908	0.52555	FALSE	Q08945	Non-Metabolic	SSRP1
1439	-0.189829	Q08AE8	FALSE	0.957312	0.395359	FALSE	Q08AE8	Non-Metabolic	SPIRE1
1440	-0.779932	Q08J23	FALSE	0.927218	0.129162	FALSE	Q08J23	Non-Metabolic	NSUN2
1441	0.369027	Q09028	FALSE	0.833939	0.0228576	FALSE	Q09028	Non-Metabolic	RBBP4
1442	0.345738	Q09028;Q16576	FALSE	0.73854	0.00873782	FALSE	Q09028	Non-Metabolic	RBBP4
1443	0.171241	Q09161	FALSE	0.934541	0.161611	FALSE	Q09161	Non-Metabolic	NCBP1
1444	-0.235262	Q09666	FALSE	0.959298	0.435782	FALSE	Q09666	Non-Metabolic	AHNAK
1445	-0.303767	Q09666;Q8IVF2	FALSE	0.965457	0.604965	FALSE	Q09666	Non-Metabolic	AHNAK
1446	0.81957	Q0VF96	FALSE	0.465832	0.00121078	FALSE	Q0VF96	Non-Metabolic	CGNL1
1447	0.108021	Q0ZGT2	FALSE	0.952264	0.31379	FALSE	Q0ZGT2	Non-Metabolic	NEXN
1448	-0.10153	Q10469	FALSE	0.970664	0.824997	TRUE	Q10469	CRISPR_Metabolic-library ;Metabolic-Atlas	MGAT2
1449	2.45107	Q10471	FALSE	0.903179	0.0707471	FALSE	Q10471	CRISPR_Metabolic-library ;Metabolic-Atlas	GALNT2
1450	0.103473	Q10570	FALSE	0.957769	0.404175	FALSE	Q10570	Non-Metabolic	CPSF1
1451	-0.647272	Q10586	FALSE	0.88296	0.0475142	FALSE	Q10586	Metabolic-Atlas	DBP
1452	-0.568958	Q10587	FALSE	0.598462	0.0033032	FALSE	Q10587	Non-Metabolic	TEF
1453	-0.252389	Q12769	FALSE	0.917112	0.0981472	FALSE	Q12769	Metabolic-Atlas	NUP160
1454	0.316138	Q12772	FALSE	0.960783	0.469906	TRUE	Q12772	CRISPR_Metabolic-library	SREBF2
1455	0.0595642	Q12788	FALSE	0.962346	0.509971	FALSE	Q12788	Non-Metabolic	TBL3
1456	0.00984761	Q12789	FALSE	0.973098	0.96311	FALSE	Q12789	Non-Metabolic	GTF3C1
1457	0.170939	Q12792	FALSE	0.964181	0.563301	FALSE	Q12792	Non-Metabolic	TWF1
1458	-0.557981	Q12796	FALSE	0.950133	0.286476	FALSE	Q12796	Non-Metabolic	PNRC1
1459	-0.0419837	Q12797	FALSE	0.97191	0.89241	FALSE	Q12797	CRISPR_Metabolic-library ;Metabolic-Atlas	ASPH
1460	0.339722	Q12800	FALSE	0.945144	0.234579	FALSE	Q12800	Non-Metabolic	TFCP2
1461	-0.0999934	Q12800;Q9NZI6	FALSE	0.970464	0.814758	FALSE	Q12800	Non-Metabolic	TFCP2
1462	0.169163	Q12800;Q9NZI7	FALSE	0.967739	0.690474	FALSE	Q12800	Non-Metabolic	TFCP2
1463	0.235423	Q12824	FALSE	0.946627	0.248484	FALSE	Q12824	Non-Metabolic	SMARCB1
1464	0.492961	Q12830	FALSE	0.790025	0.0139591	FALSE	Q12830	Non-Metabolic	BPTF
1465	0.299709	Q12840	FALSE	0.950579	0.291907	TRUE	Q12840	Non-Metabolic	KIF5A
1466	-0.00333403	Q12849	FALSE	0.973498	0.988447	FALSE	Q12849	Non-Metabolic	GRSF1
1467	1.23548	Q12872	FALSE	0.89804	0.0634588	FALSE	Q12872	Non-Metabolic	SFSWAP
1468	0.371096	Q12873	FALSE	0.945487	0.237697	FALSE	Q12873	Non-Metabolic	CHD3
1469	0.336131	Q12873;Q14839	FALSE	0.910587	0.0836541	FALSE	Q12873	Non-Metabolic	CHD3
1470	0.231425	Q12874	FALSE	0.93493	0.163657	FALSE	Q12874	Non-Metabolic	SF3A3
1471	-0.215912	Q12888	FALSE	0.959442	0.438937	FALSE	Q12888	Non-Metabolic	TP53BP1
1472	-0.0169296	Q12899	FALSE	0.973013	0.957883	FALSE	Q12899	Non-Metabolic	TRIM26
1473	-0.575419	Q12904	FALSE	0.917554	0.0992617	TRUE	Q12904	Non-Metabolic	AIMP1
1474	0.019533	Q12905	FALSE	0.971505	0.869792	FALSE	Q12905	Non-Metabolic	ILF2
1475	0.0405234	Q12906	FALSE	0.967853	0.695167	FALSE	Q12906	Non-Metabolic	ILF3
1476	-0.0436335	Q12906;Q96SI9	FALSE	0.967475	0.67977	FALSE	Q12906	Non-Metabolic	ILF3
1477	-0.911034	Q12907	FALSE	0.91522	0.0935844	TRUE	Q12907	Non-Metabolic	LMAN2
1478	-0.230869	Q12926	FALSE	0.946013	0.242587	FALSE	Q12926	Non-Metabolic	ELAVL2
1479	-0.308624	Q12926;Q15717	FALSE	0.936892	0.17459	FALSE	Q12926	Non-Metabolic	ELAVL2
1480	-0.0151152	Q12959	FALSE	0.971941	0.894183	FALSE	Q12959	Non-Metabolic	DLG1
1481	0.488063	Q12962	FALSE	0.954472	0.346195	TRUE	Q12962	Non-Metabolic	TAF10
1482	0.550759	Q12972	FALSE	0.911307	0.0850903	FALSE	Q12972	Non-Metabolic	PPP1R8
1483	0.0760742	Q12996	FALSE	0.96633	0.63591	FALSE	Q12996	Non-Metabolic	CSTF3
1484	0.462721	Q13029	FALSE	0.901317	0.0679698	FALSE	Q13029	Non-Metabolic	PRDM2
1485	1.57407	Q13042	FALSE	0.73729	0.00864808	FALSE	Q13042	Non-Metabolic	CDC16
1486	0.268693	Q13045	FALSE	0.947236	0.254537	FALSE	Q13045	Non-Metabolic	FLII
1487	0.280053	Q13061	FALSE	0.94935	0.277297	FALSE	Q13061	Non-Metabolic	TRDN
1488	-0.441627	Q13084	FALSE	0.959921	0.449663	TRUE	Q13084	Non-Metabolic	MRPL28
1489	0.247038	Q13105	FALSE	0.95253	0.317462	FALSE	Q13105	Non-Metabolic	ZBTB17
1490	0.447613	Q13111	FALSE	0.651485	0.00461183	FALSE	Q13111	Non-Metabolic	CHAF1A
1491	0.422016	Q13112	FALSE	0.399398	0.000757683	FALSE	Q13112	Non-Metabolic	CHAF1B
1492	0.0578282	Q13123	FALSE	0.963337	0.537868	FALSE	Q13123	Non-Metabolic	IK
1493	-0.683833	Q13127	FALSE	0.808162	0.0168882	FALSE	Q13127	Non-Metabolic	REST
1494	0.321004	Q13129	FALSE	0.864599	0.035026	FALSE	Q13129	Non-Metabolic	RLF
1495	0.045799	Q13148	FALSE	0.967596	0.684652	FALSE	Q13148	Non-Metabolic	TARDBP
1496	-0.0882946	Q13151	FALSE	0.961545	0.488876	FALSE	Q13151	Non-Metabolic	HNRNPA0
1497	-0.701044	Q13155	FALSE	0.496283	0.00151972	FALSE	Q13155	Non-Metabolic	AIMP2
1498	0.118896	Q13185	FALSE	0.953951	0.338128	FALSE	Q13185	Non-Metabolic	CBX3
1499	0.307877	Q13188	FALSE	0.957703	0.40289	FALSE	Q13188	Metabolic-Atlas	STK3
1500	-1.03199	Q13200	FALSE	0.895345	0.0600751	TRUE	Q13200	Non-Metabolic	PSMD2
1501	0.172362	Q13206	FALSE	0.91427	0.0914093	FALSE	Q13206	Non-Metabolic	DDX10
1502	-0.900634	Q13232	FALSE	0.916229	0.0959771	FALSE	Q13232	CRISPR_Metabolic-library ;Metabolic-Atlas	NME3
1503	0.0419065	Q13242	FALSE	0.967326	0.673848	FALSE	Q13242	Non-Metabolic	SRSF9
1504	0.501829	Q13243	FALSE	0.513014	0.00173515	FALSE	Q13243	Non-Metabolic	SRSF5
1505	0.222738	Q13247	FALSE	0.909015	0.0806386	FALSE	Q13247	Non-Metabolic	SRSF6
1506	-0.301024	Q13257	FALSE	0.96038	0.460283	TRUE	Q13257	Non-Metabolic	MAD2L1
1507	-0.255779	Q13263	FALSE	0.882397	0.0470394	FALSE	Q13263	Non-Metabolic	TRIM28
1508	0.41792	Q13268	FALSE	0.833473	0.0227237	FALSE	Q13268	CRISPR_Metabolic-library ;Metabolic-Atlas	DHRS2
1509	0.707758	Q13283	FALSE	0.914042	0.0908993	FALSE	Q13283	Non-Metabolic	G3BP1
1510	0.180689	Q13310	FALSE	0.95469	0.34966	FALSE	Q13310	Non-Metabolic	PABPC4
1511	0.395385	Q13330	FALSE	0.878611	0.0440194	FALSE	Q13330	Non-Metabolic	MTA1
1512	0.158015	Q13330;Q9BTC8	FALSE	0.966692	0.649365	FALSE	Q13330	Non-Metabolic	MTA1
1513	-0.7398	Q13342;Q9H930	FALSE	0.913773	0.0903028	FALSE	Q13342	Non-Metabolic	SP140
1514	-0.092665	Q13352	FALSE	0.965926	0.621344	FALSE	Q13352	Non-Metabolic	ITGB3BP
1515	0.366616	Q13356	FALSE	0.952309	0.314408	FALSE	Q13356	Metabolic-Atlas	PPIL2
1516	-0.1946	Q13362	FALSE	0.955289	0.359413	FALSE	Q13362	Non-Metabolic	PPP2R5C
1517	-1.25363	Q13362;Q14738	FALSE	0.370072	0.000602747	TRUE	Q13362	Non-Metabolic	PPP2R5C
1518	0.151582	Q13363	FALSE	0.957362	0.396295	FALSE	Q13363	CRISPR_Metabolic-library ;Metabolic-Atlas	CTBP1
1519	0.107074	Q13393	FALSE	0.969083	0.748428	TRUE	Q13393	CRISPR_Metabolic-library ;Metabolic-Atlas	PLD1
1520	0.537259	Q13415	FALSE	0.502254	0.00159221	FALSE	Q13415	Non-Metabolic	ORC1
1521	0.348948	Q13416	FALSE	0.629064	0.00398981	FALSE	Q13416	Non-Metabolic	ORC2
1522	-1.62605	Q13418	FALSE	0.823649	0.0201529	TRUE	Q13418	Metabolic-Atlas	ILK
1523	-0.58473	Q13421	FALSE	0.923639	0.116705	FALSE	Q13421	Non-Metabolic	MSLN
1524	-3.28585	Q13423	FALSE	0.527065	0.00194961	TRUE	Q13423	CRISPR_Metabolic-library ;Metabolic-Atlas	NNT
1525	0.176285	Q13424	FALSE	0.966482	0.641491	TRUE	Q13424	Non-Metabolic	SNTA1
1526	0.197353	Q13424;Q13425	FALSE	0.966863	0.655854	TRUE	Q13424	Non-Metabolic	SNTA1
1527	-0.0280655	Q13425	FALSE	0.969674	0.775938	FALSE	Q13425	Non-Metabolic	SNTB2
1528	0.135784	Q13427	FALSE	0.951177	0.299409	FALSE	Q13427	Metabolic-Atlas	PPIG
1529	0.65929	Q13428	FALSE	0.898936	0.0646472	FALSE	Q13428	Non-Metabolic	TCOF1
1530	0.0485425	Q13435	FALSE	0.968405	0.718429	FALSE	Q13435	Non-Metabolic	SF3B2
1531	-0.268056	Q13445	FALSE	0.962036	0.501671	TRUE	Q13445	Non-Metabolic	TMED1
1532	-1.15985	Q13472	FALSE	0.594257	0.0032208	FALSE	Q13472	Non-Metabolic	TOP3A
1533	-0.91408	Q13488	FALSE	0.578649	0.00293625	FALSE	Q13488	CRISPR_Metabolic-library ;Metabolic-Atlas	TCIRG1
1534	0.159349	Q13501	FALSE	0.964465	0.572232	FALSE	Q13501	Non-Metabolic	SQSTM1
1535	-0.637184	Q13505	FALSE	0.885117	0.0494027	FALSE	Q13505	Non-Metabolic	MTX1
1536	-0.178628	Q13509	FALSE	0.968386	0.717611	FALSE	Q13509	Non-Metabolic	TUBB3
1537	0.175124	Q13509;Q9BUF5	FALSE	0.968896	0.739989	FALSE	Q13509	Non-Metabolic	TUBB3
1538	0.172617	Q13523	FALSE	0.93095	0.14436	FALSE	Q13523	Metabolic-Atlas	PRPF4B
1539	0.214765	Q13547	FALSE	0.941895	0.207822	FALSE	Q13547	Non-Metabolic	HDAC1
1540	-0.0139745	Q13547;Q92769	FALSE	0.972374	0.919286	FALSE	Q13547	Non-Metabolic	HDAC1
1541	0.45083	Q13555	FALSE	0.928956	0.135932	FALSE	Q13555	Metabolic-Atlas	CAMK2G
1542	0.626729	Q13555;Q13557	FALSE	0.937405	0.177625	FALSE	Q13555	Metabolic-Atlas	CAMK2G
1543	0.0893338	Q13557	FALSE	0.969008	0.745028	FALSE	Q13557	Metabolic-Atlas	CAMK2D
1544	0.0891675	Q13573	FALSE	0.95729	0.394936	FALSE	Q13573	Non-Metabolic	SNW1
1545	0.0342673	Q13595	FALSE	0.96896	0.742889	FALSE	Q13595	Non-Metabolic	TRA2A
1546	0.027039	Q13601	FALSE	0.969756	0.779874	FALSE	Q13601	Non-Metabolic	KRR1
1547	0.249546	Q13610	FALSE	0.900345	0.0665837	FALSE	Q13610	Non-Metabolic	PWP1
1548	-0.196636	Q13616	FALSE	0.959643	0.443393	FALSE	Q13616	Non-Metabolic	CUL1
1549	0.842001	Q13618	FALSE	0.864113	0.0347647	FALSE	Q13618	Non-Metabolic	CUL3
1550	0.0962722	Q13619	FALSE	0.961962	0.499718	FALSE	Q13619	Non-Metabolic	CUL4A
1551	0.0390023	Q13619;Q13620	FALSE	0.970353	0.809151	FALSE	Q13619	Non-Metabolic	CUL4A
1552	-0.043374	Q13620	FALSE	0.967008	0.661431	FALSE	Q13620	Non-Metabolic	CUL4B
1553	0.479272	Q13724	FALSE	0.855217	0.0304485	FALSE	Q13724	CRISPR_Metabolic-library ;Metabolic-Atlas	MOGS
1554	1.40195	Q13751	FALSE	0.255315	0.000256583	TRUE	Q13751	Non-Metabolic	LAMB3
1555	0.151281	Q13753	FALSE	0.966795	0.653266	FALSE	Q13753	Non-Metabolic	LAMC2
1556	-0.120884	Q13761	FALSE	0.96347	0.541779	FALSE	Q13761	Non-Metabolic	RUNX3
1557	-0.293968	Q13761;Q13950	FALSE	0.941615	0.205731	FALSE	Q13761	Non-Metabolic	RUNX3
1558	0.123901	Q13769	FALSE	0.964442	0.571494	FALSE	Q13769	Non-Metabolic	THOC5
1559	0.583861	Q13772	FALSE	0.895456	0.06021	FALSE	Q13772	Non-Metabolic	NCOA4
1560	0.042024	Q13796	FALSE	0.972652	0.935844	FALSE	Q13796	Non-Metabolic	SHROOM2
1561	-0.028696	Q13813	FALSE	0.970403	0.811659	FALSE	Q13813	Non-Metabolic	SPTAN1
1562	0.504786	Q13823	FALSE	0.145132	9.29256e-05	FALSE	Q13823	Non-Metabolic	GNL2
1563	0.509081	Q13829	FALSE	0.93416	0.159638	TRUE	Q13829	Non-Metabolic	TNFAIP1
1564	0.141852	Q13829;Q9H3F6	FALSE	0.965009	0.589888	TRUE	Q13829	Non-Metabolic	TNFAIP1
1565	-0.590397	Q13838	FALSE	0.871951	0.0393641	FALSE	Q13838	Non-Metabolic	DDX39B
1566	0.496614	Q13868	FALSE	0.621122	0.00379552	FALSE	Q13868	Non-Metabolic	EXOSC2
1567	0.426593	Q13885;Q9BVA1	FALSE	0.950331	0.288867	FALSE	Q13885	Non-Metabolic	TUBB2A
1568	1.02611	Q13887	FALSE	0.32472	0.000426554	FALSE	Q13887	Non-Metabolic	KLF5
1569	0.121086	Q13888;Q6P1K8	FALSE	0.970187	0.800894	TRUE	Q13888	Non-Metabolic	GTF2H2
1570	0.176609	Q13889	FALSE	0.966582	0.645221	TRUE	Q13889	Non-Metabolic	GTF2H3
1571	-0.00327937	Q13895	FALSE	0.973276	0.974303	FALSE	Q13895	Non-Metabolic	BYSL
1572	0.417352	Q13901	FALSE	0.680292	0.00561121	FALSE	Q13901	Non-Metabolic	C1D
1573	0.168195	Q13950	FALSE	0.962997	0.528084	FALSE	Q13950	Non-Metabolic	RUNX2
1574	-0.007408	Q13951	FALSE	0.973211	0.970232	FALSE	Q13951	Non-Metabolic	CBFB
1575	0.553344	Q13952	FALSE	0.44204	0.00102384	FALSE	Q13952	Non-Metabolic	NFYC
1576	1.40438	Q14008	FALSE	0.404797	0.000791598	FALSE	Q14008	Non-Metabolic	CKAP5
1577	-0.00774792	Q14011	FALSE	0.973079	0.961965	FALSE	Q14011	Non-Metabolic	CIRBP
1578	-0.0846594	Q14103	FALSE	0.958525	0.419376	FALSE	Q14103	Non-Metabolic	HNRNPD
1579	0.0633124	Q14103;Q99729	FALSE	0.96719	0.668491	FALSE	Q14103	Non-Metabolic	HNRNPD
1580	-1.14172	Q14108	FALSE	0.805128	0.0163398	FALSE	Q14108	Non-Metabolic	SCARB2
1581	0.229629	Q14119	FALSE	0.906263	0.0757345	FALSE	Q14119	Non-Metabolic	VEZF1
1582	-0.660256	Q14126	FALSE	0.79888	0.0152887	FALSE	Q14126	Non-Metabolic	DSG2
1583	0.250287	Q14137	FALSE	0.845315	0.0265156	FALSE	Q14137	Non-Metabolic	BOP1
1584	0.162064	Q14145	FALSE	0.948048	0.26295	FALSE	Q14145	CRISPR_Metabolic-library	KEAP1
1585	0.207369	Q14146	FALSE	0.93288	0.153272	FALSE	Q14146	Non-Metabolic	URB2
1586	0.392334	Q14147	FALSE	0.925205	0.121925	FALSE	Q14147	Non-Metabolic	DHX34
1587	0.0541461	Q14151	FALSE	0.965083	0.59232	FALSE	Q14151	Non-Metabolic	SAFB2
1588	0.0766547	Q14151;Q15424	FALSE	0.964	0.557719	FALSE	Q14151	Non-Metabolic	SAFB2
1589	-0.0869367	Q14152	FALSE	0.970896	0.837048	FALSE	Q14152	Non-Metabolic	EIF3A
1590	-0.276989	Q14156	FALSE	0.936833	0.174244	FALSE	Q14156	Non-Metabolic	EFR3A
1591	-0.229168	Q14157	FALSE	0.959243	0.434593	FALSE	Q14157	Non-Metabolic	UBAP2L
1592	-0.269263	Q14160	FALSE	0.927225	0.129189	FALSE	Q14160	Non-Metabolic	SCRIB
1593	-0.636581	Q14160;Q9BTT6	FALSE	0.809484	0.0171356	FALSE	Q14160	Non-Metabolic	SCRIB
1594	-0.81388	Q14165	FALSE	0.836314	0.0235572	TRUE	Q14165	Non-Metabolic	MLEC
1595	-0.313902	Q14168	FALSE	0.8711	0.0388225	FALSE	Q14168	Non-Metabolic	MPP2
1596	-0.363192	Q14168;Q9NZW5	FALSE	0.721599	0.00762293	FALSE	Q14168	Non-Metabolic	MPP2
1597	0.640252	Q14186	FALSE	0.932996	0.153837	FALSE	Q14186	Non-Metabolic	TFDP1
1598	0.196181	Q14202	FALSE	0.93465	0.162179	FALSE	Q14202	Non-Metabolic	ZMYM3
1599	0.0899894	Q14202;Q5VZL5	FALSE	0.966104	0.627711	FALSE	Q14202	Non-Metabolic	ZMYM3
1600	-0.812749	Q14204	FALSE	0.885785	0.0500101	FALSE	Q14204	Non-Metabolic	DYNC1H1
1601	0.313127	Q14207	FALSE	0.945533	0.238117	FALSE	Q14207	Non-Metabolic	NPAT
1602	0.099762	Q14241	FALSE	0.966577	0.645024	FALSE	Q14241	Non-Metabolic	ELOA
1603	-0.00738458	Q14247	FALSE	0.973282	0.974719	FALSE	Q14247	Non-Metabolic	CTTN
1604	-0.453668	Q14254	FALSE	0.845637	0.0266315	FALSE	Q14254	Non-Metabolic	FLOT2
1605	0.0412893	Q14257	FALSE	0.970015	0.792409	FALSE	Q14257	Non-Metabolic	RCN2
1606	0.0861676	Q14315	FALSE	0.966798	0.653369	FALSE	Q14315	Non-Metabolic	FLNC
1607	-0.595963	Q14318	FALSE	0.896796	0.0618636	FALSE	Q14318	Metabolic-Atlas	FKBP8
1608	-0.43676	Q14320	FALSE	0.930983	0.144509	FALSE	Q14320	Non-Metabolic	FAM50A
1609	0.254873	Q14331	FALSE	0.919238	0.10368	FALSE	Q14331	Non-Metabolic	FRG1
1610	0.615892	Q14444	FALSE	0.930477	0.142294	FALSE	Q14444	Non-Metabolic	CAPRIN1
1611	0.342624	Q14498	FALSE	0.779916	0.0126356	FALSE	Q14498	Non-Metabolic	RBM39
1612	0.0807141	Q14562	FALSE	0.958368	0.416169	FALSE	Q14562	Non-Metabolic	DHX8
1613	0.023454	Q14566	FALSE	0.972911	0.951568	FALSE	Q14566	Non-Metabolic	MCM6
1614	-0.219323	Q14571	FALSE	0.942282	0.210772	FALSE	Q14571	CRISPR_Metabolic-library	ITPR2
1615	-0.20191	Q14571;Q14573;Q14643	FALSE	0.947676	0.259045	FALSE	Q14571	CRISPR_Metabolic-library	ITPR2
1616	0.820117	Q14571;Q14643	FALSE	0.895437	0.0601865	TRUE	Q14571	CRISPR_Metabolic-library	ITPR2
1617	0.0566885	Q14573	FALSE	0.966137	0.628884	FALSE	Q14573	CRISPR_Metabolic-library	ITPR3
1618	0.0981056	Q14643	FALSE	0.965853	0.618747	FALSE	Q14643	CRISPR_Metabolic-library	ITPR1
1619	0.045786	Q14651	FALSE	0.97265	0.935721	FALSE	Q14651	Non-Metabolic	PLS1
1620	0.346066	Q14669	FALSE	0.834144	0.0229166	FALSE	Q14669	Metabolic-Atlas	TRIP12
1621	0.0425264	Q14671	FALSE	0.970885	0.836459	FALSE	Q14671	Non-Metabolic	PUM1
1622	0.0332384	Q14671;Q8TB72	FALSE	0.972127	0.904873	FALSE	Q14671	Non-Metabolic	PUM1
1623	0.754718	Q14676	FALSE	0.0872163	3.87434e-05	FALSE	Q14676	Non-Metabolic	MDC1
1624	0.197778	Q14683	FALSE	0.881054	0.0459336	FALSE	Q14683	Non-Metabolic	SMC1A
1625	0.187242	Q14684	FALSE	0.940466	0.197452	FALSE	Q14684	Non-Metabolic	RRP1B
1626	0.0922322	Q14690	FALSE	0.957889	0.406531	FALSE	Q14690	Non-Metabolic	PDCD11
1627	-0.0134297	Q14692	FALSE	0.971975	0.896097	FALSE	Q14692	Non-Metabolic	BMS1
1628	0.307213	Q14694	FALSE	0.964844	0.58444	FALSE	Q14694	Metabolic-Atlas	USP10
1629	-1.08281	Q14697	FALSE	0.715333	0.00726032	FALSE	Q14697	CRISPR_Metabolic-library ;Metabolic-Atlas	GANAB
1630	-1.19651	Q14699	FALSE	0.0840494	3.67898e-05	FALSE	Q14699	Non-Metabolic	RFTN1
1631	-0.390963	Q14728	FALSE	0.923899	0.117549	FALSE	Q14728	CRISPR_Metabolic-library	MFSD10
1632	-0.272122	Q14738	FALSE	0.954916	0.353294	FALSE	Q14738	Non-Metabolic	PPP2R5D
1633	0.213985	Q14739	FALSE	0.928482	0.134035	FALSE	Q14739	CRISPR_Metabolic-library ;Metabolic-Atlas	LBR
1634	-0.434212	Q14764	FALSE	0.915348	0.0938827	FALSE	Q14764	Non-Metabolic	MVP
1635	0.0936326	Q14781	FALSE	0.967646	0.686685	FALSE	Q14781	Non-Metabolic	CBX2
1636	2.19645	Q14789	FALSE	0.43321	0.000963728	FALSE	Q14789	Non-Metabolic	GOLGB1
1637	-0.238707	Q14807	FALSE	0.870662	0.0385474	FALSE	Q14807	Non-Metabolic	KIF22
1638	0.393223	Q14839	FALSE	0.913609	0.0899414	FALSE	Q14839	Non-Metabolic	CHD4
1639	0.249472	Q14865	FALSE	0.913052	0.0887312	FALSE	Q14865	Non-Metabolic	ARID5B
1640	-0.0265837	Q14938	FALSE	0.9727	0.938716	FALSE	Q14938	Non-Metabolic	NFIX
1641	0.150267	Q14966	FALSE	0.959777	0.446397	FALSE	Q14966	Non-Metabolic	ZNF638
1642	-0.0977911	Q14974	FALSE	0.967181	0.668143	FALSE	Q14974	Non-Metabolic	KPNB1
1643	0.488605	Q14978	FALSE	0.880159	0.0452183	FALSE	Q14978	Non-Metabolic	NOLC1
1644	0.216418	Q14980	FALSE	0.961054	0.476533	FALSE	Q14980	Non-Metabolic	NUMA1
1645	0.204996	Q14980;Q9ULV0	FALSE	0.964611	0.576897	FALSE	Q14980	Non-Metabolic	NUMA1
1646	0.41139	Q149N8	FALSE	0.943314	0.218931	FALSE	Q149N8	Metabolic-Atlas	SHPRH
1647	-0.0167004	Q15003	FALSE	0.972873	0.949264	FALSE	Q15003	Non-Metabolic	NCAPH
1648	-0.193932	Q15005	FALSE	0.969766	0.780319	FALSE	Q15005	Metabolic-Atlas	SPCS2
1649	-0.226526	Q15006	FALSE	0.961731	0.493655	TRUE	Q15006	Non-Metabolic	EMC2
1650	0.22072	Q15007	FALSE	0.965462	0.605135	FALSE	Q15007	Non-Metabolic	WTAP
1651	-0.534865	Q15008	FALSE	0.93713	0.175991	FALSE	Q15008	Non-Metabolic	PSMD6
1652	1.25051	Q15014	FALSE	0.82951	0.021632	FALSE	Q15014	Non-Metabolic	MORF4L2
1653	1.08597	Q15014;Q9UBU8	FALSE	0.856757	0.0311365	FALSE	Q15014	Non-Metabolic	MORF4L2
1654	-0.320082	Q15020	FALSE	0.946695	0.249147	FALSE	Q15020	Non-Metabolic	SART3
1655	-0.238759	Q15021	FALSE	0.950859	0.295381	FALSE	Q15021	Non-Metabolic	NCAPD2
1656	0.156565	Q15022	FALSE	0.923801	0.11723	FALSE	Q15022	Non-Metabolic	SUZ12
1657	0.275339	Q15024	FALSE	0.88183	0.0465675	FALSE	Q15024	Non-Metabolic	EXOSC7
1658	0.126396	Q15029	FALSE	0.9405	0.197688	FALSE	Q15029	Non-Metabolic	EFTUD2
1659	-0.760882	Q15046	FALSE	0.924367	0.119091	FALSE	Q15046	Metabolic-Atlas	KARS1
1660	0.271089	Q15050	FALSE	0.773445	0.0118811	FALSE	Q15050	Non-Metabolic	RRS1
1661	-0.230695	Q15058	FALSE	0.956209	0.375148	FALSE	Q15058	Non-Metabolic	KIF14
1662	0.437868	Q15059	FALSE	0.925516	0.123005	FALSE	Q15059	Non-Metabolic	BRD3
1663	0.0903933	Q15061	FALSE	0.956357	0.377779	FALSE	Q15061	Non-Metabolic	WDR43
1664	0.659332	Q15070	FALSE	0.943115	0.217322	TRUE	Q15070	CRISPR_Metabolic-library	OXA1L
1665	0.257725	Q15072	FALSE	0.962248	0.507325	FALSE	Q15072	Non-Metabolic	ZNF146
1666	-0.22525	Q15075	FALSE	0.958804	0.425195	FALSE	Q15075	Non-Metabolic	EEA1
1667	-1.52504	Q15102	FALSE	0.861155	0.0332344	TRUE	Q15102	Metabolic-Atlas	PAFAH1B3
1668	-0.929737	Q15125	FALSE	0.818015	0.0188664	FALSE	Q15125	CRISPR_Metabolic-library ;Metabolic-Atlas	EBP
1669	-0.207028	Q15131	FALSE	0.959229	0.434293	FALSE	Q15131	Metabolic-Atlas	CDK10
1670	0.201983	Q15149	FALSE	0.936499	0.172314	FALSE	Q15149	Non-Metabolic	PLEC
1671	0.089745	Q15149;Q9UPN3	FALSE	0.965397	0.602914	FALSE	Q15149	Non-Metabolic	PLEC
1672	0.12284	Q15154	FALSE	0.955045	0.355387	FALSE	Q15154	Non-Metabolic	PCM1
1673	0.127782	Q15233	FALSE	0.960974	0.474571	FALSE	Q15233	Non-Metabolic	NONO
1674	0.186615	Q15233;Q8WXF1	FALSE	0.95273	0.320264	FALSE	Q15233	Non-Metabolic	NONO
1675	-1.24013	Q15262	FALSE	0.844334	0.0261674	TRUE	Q15262	Metabolic-Atlas	PTPRK
1676	0.00565833	Q15269	FALSE	0.972905	0.951191	FALSE	Q15269	Non-Metabolic	PWP2
1677	-0.926897	Q15286	FALSE	0.653812	0.00468341	FALSE	Q15286	Non-Metabolic	RAB35
1678	-0.372512	Q15287	FALSE	0.929272	0.137216	FALSE	Q15287	Non-Metabolic	RNPS1
1679	0.337454	Q15291	FALSE	0.945362	0.23655	FALSE	Q15291	Non-Metabolic	RBBP5
1680	-0.128419	Q15293	FALSE	0.967053	0.663159	FALSE	Q15293	Non-Metabolic	RCN1
1681	0.0640328	Q15326	FALSE	0.963446	0.541063	FALSE	Q15326	Non-Metabolic	ZMYND11
1682	-0.0047402	Q15361	FALSE	0.973248	0.972572	FALSE	Q15361	Non-Metabolic	TTF1
1683	-0.776694	Q15363	FALSE	0.87784	0.0434396	TRUE	Q15363	Non-Metabolic	TMED2
1684	-0.0494596	Q15365	FALSE	0.968749	0.733461	FALSE	Q15365	Non-Metabolic	PCBP1
1685	0.551951	Q15365;Q15366	FALSE	0.92177	0.110893	FALSE	Q15365	Non-Metabolic	PCBP1
1686	0.126942	Q15366	FALSE	0.949695	0.281295	FALSE	Q15366	Non-Metabolic	PCBP2
1687	0.253355	Q15369	FALSE	0.955064	0.355697	FALSE	Q15369	Non-Metabolic	ELOC
1688	0.424845	Q15370	FALSE	0.935196	0.165078	FALSE	Q15370	Non-Metabolic	ELOB
1689	-0.102681	Q15388	FALSE	0.970474	0.815261	FALSE	Q15388	Non-Metabolic	TOMM20
1690	-0.0532327	Q15392	FALSE	0.97242	0.921976	TRUE	Q15392	CRISPR_Metabolic-library ;Metabolic-Atlas	DHCR24
1691	0.0836009	Q15393	FALSE	0.960903	0.472826	FALSE	Q15393	Metabolic-Atlas	SF3B3
1692	0.184321	Q15397	FALSE	0.918373	0.101375	FALSE	Q15397	Non-Metabolic	PUM3
1693	-0.592793	Q15417	FALSE	0.95466	0.349172	TRUE	Q15417	Non-Metabolic	CNN3
1694	-0.16625	Q15424	FALSE	0.942184	0.210021	FALSE	Q15424	Non-Metabolic	SAFB
1695	0.16157	Q15427	FALSE	0.945896	0.24149	FALSE	Q15427	Non-Metabolic	SF3B4
1696	0.0736625	Q15428	FALSE	0.965296	0.599492	FALSE	Q15428	Non-Metabolic	SF3A2
1697	-0.0349376	Q15434	FALSE	0.97038	0.810495	FALSE	Q15434	Non-Metabolic	RBMS2
1698	0.11169	Q15459	FALSE	0.953573	0.332455	FALSE	Q15459	Non-Metabolic	SF3A1
1699	0.185423	Q15542	FALSE	0.960903	0.472815	FALSE	Q15542	Non-Metabolic	TAF5
1700	-0.274694	Q15545	FALSE	0.959098	0.431461	FALSE	Q15545	Non-Metabolic	TAF7
1701	0.429825	Q15554	FALSE	0.767991	0.011294	FALSE	Q15554	Non-Metabolic	TERF2
1702	0.557756	Q15561	FALSE	0.78721	0.0135713	FALSE	Q15561	Non-Metabolic	TEAD4
1703	0.257099	Q15572	FALSE	0.963208	0.53411	FALSE	Q15572	Non-Metabolic	TAF1C
1704	0.621012	Q15573	FALSE	0.665262	0.00505762	FALSE	Q15573	Non-Metabolic	TAF1A
1705	-0.480104	Q15629	FALSE	0.947526	0.257494	FALSE	Q15629	Non-Metabolic	TRAM1
1706	0.0580495	Q15633	FALSE	0.97092	0.838281	FALSE	Q15633	Non-Metabolic	TARBP2
1707	0.0542893	Q15637	FALSE	0.969802	0.782075	FALSE	Q15637	Non-Metabolic	SF1
1708	-0.591989	Q15646	FALSE	0.892886	0.0572174	FALSE	Q15646	CRISPR_Metabolic-library	OASL
1709	0.288656	Q15651	FALSE	0.909721	0.0819716	FALSE	Q15651	Non-Metabolic	HMGN3
1710	1.29103	Q15678	FALSE	0.769601	0.0114629	TRUE	Q15678	Metabolic-Atlas	PTPN14
1711	0.10281	Q15717	FALSE	0.954711	0.349997	FALSE	Q15717	Non-Metabolic	ELAVL1
1712	-1.36947	Q15758	FALSE	0.879249	0.0445078	FALSE	Q15758	CRISPR_Metabolic-library ;Metabolic-Atlas	SLC1A5
1713	0.190715	Q15773	FALSE	0.949369	0.277521	FALSE	Q15773	Non-Metabolic	MLF2
1714	-1.62567	Q15836	FALSE	0.774012	0.0119446	TRUE	Q15836	Non-Metabolic	VAMP3
1715	0.0551545	Q15843	FALSE	0.970256	0.804303	FALSE	Q15843	Non-Metabolic	NEDD8
1716	0.0103781	Q15853	FALSE	0.973154	0.966631	FALSE	Q15853	Non-Metabolic	USF2
1717	-0.452773	Q15904	FALSE	0.898273	0.063765	FALSE	Q15904	CRISPR_Metabolic-library ;Metabolic-Atlas	ATP6AP1
1718	0.624956	Q15906	FALSE	0.890923	0.0550783	FALSE	Q15906	Non-Metabolic	VPS72
1719	0.185979	Q15910	FALSE	0.943214	0.21812	FALSE	Q15910	Metabolic-Atlas	EZH2
1720	-0.0731985	Q15910;Q92800	FALSE	0.969246	0.755909	FALSE	Q15910	Metabolic-Atlas	EZH2
1721	0.0279604	Q15911	FALSE	0.971824	0.887546	FALSE	Q15911	Non-Metabolic	ZFHX3
1722	-0.0644191	Q15911;Q86UP3	FALSE	0.970409	0.811999	FALSE	Q15911	Non-Metabolic	ZFHX3
1723	-0.0327477	Q16363	FALSE	0.972205	0.909352	FALSE	Q16363	Non-Metabolic	LAMA4
1724	-0.36229	Q16394	FALSE	0.961576	0.489673	TRUE	Q16394	CRISPR_Metabolic-library ;Metabolic-Atlas	EXT1
1725	0.10931	Q16531	FALSE	0.956243	0.375761	FALSE	Q16531	Non-Metabolic	DDB1
1726	-0.528809	Q16537	FALSE	0.907662	0.0781708	FALSE	Q16537	Non-Metabolic	PPP2R5E
1727	-0.529445	Q16540	FALSE	0.939286	0.18944	FALSE	Q16540	Non-Metabolic	MRPL23
1728	-0.409024	Q16563	FALSE	0.957121	0.391741	TRUE	Q16563	Non-Metabolic	SYPL1
1729	0.125928	Q16576	FALSE	0.964427	0.571016	FALSE	Q16576	Non-Metabolic	RBBP7
1730	0.17941	Q16594;Q9HBM6	FALSE	0.965654	0.611771	FALSE	Q16594	Metabolic-Atlas	TAF9
1731	-0.799359	Q16611	FALSE	0.886868	0.0510192	FALSE	Q16611	Non-Metabolic	BAK1
1732	0.431674	Q16625	FALSE	0.950985	0.296971	FALSE	Q16625	Non-Metabolic	OCLN
1733	0.00924402	Q16629	FALSE	0.972572	0.930999	FALSE	Q16629	Non-Metabolic	SRSF7
1734	-0.186078	Q16630	FALSE	0.967143	0.666666	FALSE	Q16630	Non-Metabolic	CPSF6
1735	0.76295	Q16637	FALSE	0.674111	0.00537427	FALSE	Q16637	Non-Metabolic	SMN1
1736	0.76295	Q16637	FALSE	0.674111	0.00537427	FALSE	Q16637	Non-Metabolic	SMN2
1737	0.012383	Q16643	FALSE	0.972369	0.918975	FALSE	Q16643	Non-Metabolic	DBN1
1738	0.745204	Q16656	FALSE	0.622046	0.0038175	FALSE	Q16656	CRISPR_Metabolic-library ;Metabolic-Atlas	NRF1
1739	0.448527	Q16666	FALSE	0.950214	0.287451	FALSE	Q16666	Non-Metabolic	IFI16
1740	-0.141997	Q16698	FALSE	0.957298	0.395084	FALSE	Q16698	CRISPR_Metabolic-library ;Metabolic-Atlas	DECR1
1741	-0.436691	Q16718	FALSE	0.952619	0.318705	FALSE	Q16718	CRISPR_Metabolic-library ;Metabolic-Atlas	NDUFA5
1742	-0.0936365	Q16777	FALSE	0.970447	0.813904	FALSE	Q16777	Non-Metabolic	HIST2H2AC
1743	-0.2114	Q16795	FALSE	0.961885	0.49768	FALSE	Q16795	CRISPR_Metabolic-library ;Metabolic-Atlas	NDUFA9
1744	-0.0403867	Q16891	FALSE	0.967421	0.677643	FALSE	Q16891	Non-Metabolic	IMMT
1745	0.333181	Q1ED39	FALSE	0.886654	0.0508174	FALSE	Q1ED39	Non-Metabolic	KNOP1
1746	-0.0266547	Q1KMD3	FALSE	0.970308	0.806893	FALSE	Q1KMD3	Non-Metabolic	HNRNPUL2
1747	-0.164781	Q27J81	FALSE	0.969716	0.777918	FALSE	Q27J81	Non-Metabolic	INF2
1748	-0.99976	Q29980	FALSE	0.670536	0.00524325	FALSE	Q29980	Non-Metabolic	MICB
1749	0.560832	Q29RF7	FALSE	0.858308	0.0318534	FALSE	Q29RF7	Non-Metabolic	PDS5A
1750	-0.00392601	Q29RF7;Q9NTI5	FALSE	0.973393	0.981749	FALSE	Q29RF7	Non-Metabolic	PDS5A
1751	0.216066	Q2KHR3	FALSE	0.957527	0.399477	FALSE	Q2KHR3	Non-Metabolic	QSER1
1752	-0.477292	Q2PZI1	FALSE	0.912757	0.0880991	FALSE	Q2PZI1	Non-Metabolic	DPY19L1
1753	-0.344532	Q2TAK8	FALSE	0.958344	0.415663	FALSE	Q2TAK8	Non-Metabolic	PWWP3A
1754	0.0902944	Q2TAL8	FALSE	0.970571	0.820231	FALSE	Q2TAL8	Non-Metabolic	QRICH1
1755	0.207993	Q2TAY7	FALSE	0.904085	0.0721604	FALSE	Q2TAY7	Non-Metabolic	SMU1
1756	-0.0797852	Q2TB10	FALSE	0.966741	0.651214	FALSE	Q2TB10	Non-Metabolic	ZNF800
1757	0.436745	Q32NC0	FALSE	0.898575	0.0641651	FALSE	Q32NC0	Non-Metabolic	C18orf21
1758	-0.396328	Q32P28	FALSE	0.95144	0.302798	FALSE	Q32P28	Non-Metabolic	P3H1
1759	0.220729	Q3B726	FALSE	0.954	0.338882	FALSE	Q3B726	Non-Metabolic	TWISTNB
1760	0.714888	Q3KP31	FALSE	0.918751	0.102373	TRUE	Q3KP31	Non-Metabolic	ZNF791
1761	0.1388	Q3KQU3	FALSE	0.957051	0.390445	FALSE	Q3KQU3	Non-Metabolic	MAP7D1
1762	-0.00602057	Q3L8U1;Q8TD26;Q9P2D1	FALSE	0.973372	0.980369	FALSE	Q3L8U1	Metabolic-Atlas	CHD9
1763	-0.0324205	Q3L8U1;Q9P2D1	FALSE	0.970852	0.834745	FALSE	Q3L8U1	Metabolic-Atlas	CHD9
1764	0.214771	Q3ZCQ8	FALSE	0.95493	0.353512	FALSE	Q3ZCQ8	Non-Metabolic	TIMM50
1765	-0.0206395	Q49A26	FALSE	0.971544	0.871926	FALSE	Q49A26	CRISPR_Metabolic-library	GLYR1
1766	0.448831	Q49A88	FALSE	0.949837	0.282957	TRUE	Q49A88	Non-Metabolic	CCDC14
1767	0.396298	Q4AC99	FALSE	0.955206	0.358039	TRUE	Q4AC99	Non-Metabolic	ACCSL
1768	-0.129739	Q4G0J3	FALSE	0.956235	0.375613	FALSE	Q4G0J3	Non-Metabolic	LARP7
1769	0.22109	Q4KMQ1	FALSE	0.939097	0.188204	FALSE	Q4KMQ1	Non-Metabolic	TPRN
1770	-1.1702	Q4L180	FALSE	0.808645	0.0169779	TRUE	Q4L180	Non-Metabolic	FILIP1L
1771	1.21584	Q4LE39	FALSE	0.531318	0.00202176	FALSE	Q4LE39	Metabolic-Atlas	ARID4B
1772	-0.29277	Q4V348	FALSE	0.957423	0.397468	TRUE	Q4V348	Non-Metabolic	ZNF658B
1773	-0.142585	Q4VC44	FALSE	0.948497	0.267772	FALSE	Q4VC44	Non-Metabolic	FLYWCH1
1774	0.624669	Q4VCS5	FALSE	0.875256	0.0415777	FALSE	Q4VCS5	Non-Metabolic	AMOT
1775	-0.0145182	Q4W5G0	FALSE	0.972719	0.939894	FALSE	Q4W5G0	Non-Metabolic	TIGD2
1776	0.244841	Q52LJ0;Q8NCA5	FALSE	0.96311	0.531294	FALSE	Q52LJ0	Non-Metabolic	FAM98B
1777	0.618426	Q52LR7	FALSE	0.936715	0.173557	FALSE	Q52LR7	Non-Metabolic	EPC2
1778	0.0937139	Q53F19	FALSE	0.959788	0.446659	FALSE	Q53F19	Non-Metabolic	NCBP3
1779	-1.93697	Q53GG5	TRUE	0.0208843	7.10982e-06	TRUE	Q53GG5	Non-Metabolic	PDLIM3
1780	-0.0555393	Q53GS7	FALSE	0.967639	0.686377	FALSE	Q53GS7	Metabolic-Atlas	GLE1
1781	0.232139	Q53GS9	FALSE	0.938834	0.1865	FALSE	Q53GS9	Non-Metabolic	USP39
1782	-0.190749	Q53H12	FALSE	0.966604	0.646042	FALSE	Q53H12	CRISPR_Metabolic-library ;Metabolic-Atlas	AGK
1783	0.292575	Q53H47	FALSE	0.945058	0.233814	FALSE	Q53H47	Metabolic-Atlas	SETMAR
1784	-0.401741	Q53HL2	FALSE	0.760243	0.0105286	FALSE	Q53HL2	Non-Metabolic	CDCA8
1785	0.697054	Q53T94	FALSE	0.555082	0.00244783	FALSE	Q53T94	Non-Metabolic	TAF1B
1786	-0.657687	Q53TN4	FALSE	0.904766	0.0732502	FALSE	Q53TN4	CRISPR_Metabolic-library ;Metabolic-Atlas	CYBRD1
1787	-0.508485	Q562F6	FALSE	0.689014	0.00597003	FALSE	Q562F6	Non-Metabolic	SGO2
1788	0.347771	Q562R1	FALSE	0.965052	0.591304	FALSE	Q562R1	Non-Metabolic	ACTBL2
1789	0.378317	Q56A73	FALSE	0.86706	0.0363955	FALSE	Q56A73	Non-Metabolic	SPIN4
1790	0.658602	Q56A73;Q5JUX0;Q9Y657	FALSE	0.601154	0.00335733	FALSE	Q56A73	Non-Metabolic	SPIN4
1791	0.88383	Q56NI9	FALSE	0.857919	0.0316715	FALSE	Q56NI9	Metabolic-Atlas	ESCO2
1792	-0.763519	Q56VL3	FALSE	0.897125	0.0622789	FALSE	Q56VL3	Non-Metabolic	OCIAD2
1793	-1.16864	Q58FF8	FALSE	0.558044	0.00250913	TRUE	Q58FF8	Non-Metabolic	HSP90AB2P
1794	-0.754214	Q5BJF2	FALSE	0.898322	0.0638299	FALSE	Q5BJF2	Non-Metabolic	TMEM97
1795	0.248524	Q5BJF6	FALSE	0.953858	0.33672	FALSE	Q5BJF6	Non-Metabolic	ODF2
1796	0.229419	Q5BKT4	FALSE	0.963934	0.555686	TRUE	Q5BKT4	CRISPR_Metabolic-library ;Metabolic-Atlas	ALG10
1797	-0.032037	Q5BKZ1	FALSE	0.970189	0.800952	FALSE	Q5BKZ1	Non-Metabolic	ZNF326
1798	0.0448484	Q5C9Z4	FALSE	0.969933	0.788376	FALSE	Q5C9Z4	Non-Metabolic	NOM1
1799	-0.101733	Q5EE01	FALSE	0.964717	0.580327	FALSE	Q5EE01	Non-Metabolic	CENPW
1800	-0.893592	Q5FBB7	TRUE	0.0343954	1.36052e-05	FALSE	Q5FBB7	Non-Metabolic	SGO1
1801	0.0937924	Q5FWF5	FALSE	0.969872	0.785439	FALSE	Q5FWF5	Metabolic-Atlas	ESCO1
1802	0.410669	Q5H9F3	FALSE	0.752053	0.0097969	FALSE	Q5H9F3	Non-Metabolic	BCORL1
1803	0.0704765	Q5H9U9	FALSE	0.969218	0.754609	FALSE	Q5H9U9	Non-Metabolic	DDX60L
1804	-0.19136	Q5HYI7	FALSE	0.925345	0.122411	FALSE	Q5HYI7	Non-Metabolic	MTX3
1805	-0.0754919	Q5JPI3	FALSE	0.960383	0.460355	FALSE	Q5JPI3	Non-Metabolic	C3orf38
1806	0.334583	Q5JSJ4;Q9UL03	FALSE	0.950457	0.290402	FALSE	Q5JSJ4	Non-Metabolic	INTS6L
1807	0.00796599	Q5JTH9	FALSE	0.972584	0.931737	FALSE	Q5JTH9	Non-Metabolic	RRP12
1808	-0.121667	Q5JTV8	FALSE	0.959169	0.432986	FALSE	Q5JTV8	Non-Metabolic	TOR1AIP1
1809	-0.777844	Q5JTW2	FALSE	0.726116	0.00789995	FALSE	Q5JTW2	Non-Metabolic	CEP78
1810	0.523384	Q5JUX0;Q9Y657	FALSE	0.921119	0.108968	FALSE	Q5JUX0	Non-Metabolic	SPIN3
1811	-0.156775	Q5JVF3	FALSE	0.960008	0.451641	FALSE	Q5JVF3	Non-Metabolic	PCID2
1812	-1.05475	Q5JWF2	FALSE	0.397489	0.000746149	FALSE	Q5JWF2	Non-Metabolic	GNAS
1813	-0.183104	Q5M775	FALSE	0.954198	0.341928	FALSE	Q5M775	Non-Metabolic	SPECC1
1814	0.567015	Q5PSV4	FALSE	0.927085	0.128664	FALSE	Q5PSV4	Non-Metabolic	BRMS1L
1815	0.148118	Q5QJE6	FALSE	0.937123	0.175944	FALSE	Q5QJE6	Non-Metabolic	DNTTIP2
1816	-0.0274061	Q5RI15	FALSE	0.972874	0.949326	FALSE	Q5RI15	Non-Metabolic	COX20
1817	0.475351	Q5RKV6	FALSE	0.623589	0.00385456	FALSE	Q5RKV6	Non-Metabolic	EXOSC6
1818	0.110358	Q5SNT2	FALSE	0.956445	0.379351	FALSE	Q5SNT2	Non-Metabolic	TMEM201
1819	-0.166038	Q5SNV9	FALSE	0.964968	0.588515	FALSE	Q5SNV9	Non-Metabolic	C1orf167
1820	-0.402602	Q5SRE5	FALSE	0.951357	0.301727	FALSE	Q5SRE5	Metabolic-Atlas	NUP188
1821	0.00579067	Q5SSJ5	FALSE	0.972943	0.953517	FALSE	Q5SSJ5	Non-Metabolic	HP1BP3
1822	0.0848028	Q5SVZ6	FALSE	0.969476	0.76659	FALSE	Q5SVZ6	Non-Metabolic	ZMYM1
1823	-0.476809	Q5SW79	FALSE	0.904384	0.0726357	FALSE	Q5SW79	Non-Metabolic	CEP170
1824	0.412803	Q5SWX8	FALSE	0.775859	0.0121548	FALSE	Q5SWX8	Non-Metabolic	ODR4
1825	0.0477718	Q5SY16	FALSE	0.969105	0.749433	FALSE	Q5SY16	Metabolic-Atlas	NOL9
1826	-0.495144	Q5T0B9	FALSE	0.784886	0.0132627	FALSE	Q5T0B9	Non-Metabolic	ZNF362
1827	-0.103942	Q5T0B9;Q8TF68	FALSE	0.959334	0.436579	FALSE	Q5T0B9	Non-Metabolic	ZNF362
1828	0.339815	Q5T200	FALSE	0.958809	0.4253	FALSE	Q5T200	Non-Metabolic	ZC3H13
1829	0.2091	Q5T280	FALSE	0.900582	0.0669165	FALSE	Q5T280	Non-Metabolic	SPOUT1
1830	0.706729	Q5T2T1	FALSE	0.830828	0.0219863	FALSE	Q5T2T1	Non-Metabolic	MPP7
1831	-0.883495	Q5T3F8	FALSE	0.859941	0.0326347	FALSE	Q5T3F8	Non-Metabolic	TMEM63B
1832	0.278861	Q5T3I0	FALSE	0.948972	0.273023	FALSE	Q5T3I0	Non-Metabolic	GPATCH4
1833	0.116489	Q5T5C0	FALSE	0.965378	0.602277	FALSE	Q5T5C0	Non-Metabolic	STXBP5
1834	0.105966	Q5T5P2	FALSE	0.968004	0.701437	FALSE	Q5T5P2	Non-Metabolic	KIAA1217
1835	0.158414	Q5T5U3	FALSE	0.963137	0.53207	FALSE	Q5T5U3	Non-Metabolic	ARHGAP21
1836	0.2279	Q5T5X7	FALSE	0.854591	0.030175	FALSE	Q5T5X7	Non-Metabolic	BEND3
1837	0.138977	Q5T653	FALSE	0.968796	0.735548	FALSE	Q5T653	Non-Metabolic	MRPL2
1838	0.401258	Q5T6S3	FALSE	0.942705	0.214063	FALSE	Q5T6S3	Non-Metabolic	PHF19
1839	-2.00944	Q5T749	FALSE	0.801302	0.0156842	TRUE	Q5T749	Non-Metabolic	KPRP
1840	-2.16284	Q5T750	FALSE	0.751675	0.00976486	TRUE	Q5T750	Non-Metabolic	XP32
1841	-0.140694	Q5T8D3	FALSE	0.963246	0.535215	FALSE	Q5T8D3	CRISPR_Metabolic-library	ACBD5
1842	-0.0529647	Q5T9A4	FALSE	0.967319	0.673558	FALSE	Q5T9A4	Non-Metabolic	ATAD3B
1843	-0.0772627	Q5T9A4;Q9NVI7	FALSE	0.964419	0.570762	FALSE	Q5T9A4	Non-Metabolic	ATAD3B
1844	-0.693743	Q5T9L3	FALSE	0.881642	0.046413	FALSE	Q5T9L3	Non-Metabolic	WLS
1845	0.471406	Q5TA45	FALSE	0.905879	0.0750859	FALSE	Q5TA45	Non-Metabolic	INTS11
1846	0.187269	Q5TCZ1	FALSE	0.968992	0.744334	TRUE	Q5TCZ1	Non-Metabolic	SH3PXD2A
1847	0.34392	Q5TEC6	FALSE	0.822986	0.019995	FALSE	Q5TEC6	Non-Metabolic	H3-2
1848	0.876024	Q5TF58	FALSE	0.873073	0.0400953	TRUE	Q5TF58	Non-Metabolic	IFFO2
1849	-0.123196	Q5TGY3	FALSE	0.965399	0.602972	FALSE	Q5TGY3	Non-Metabolic	AHDC1
1850	-0.0109701	Q5TGZ0	FALSE	0.973414	0.983097	TRUE	Q5TGZ0	Non-Metabolic	MICOS10
1851	-0.24652	Q5TZA2	FALSE	0.964519	0.573963	FALSE	Q5TZA2	Non-Metabolic	CROCC
1852	0.970479	Q5UIP0	FALSE	0.79561	0.0147772	FALSE	Q5UIP0	Non-Metabolic	RIF1
1853	0.417721	Q5VT06	FALSE	0.80955	0.017148	FALSE	Q5VT06	Non-Metabolic	CEP350
1854	0.299192	Q5VT52	FALSE	0.91891	0.102796	FALSE	Q5VT52	Non-Metabolic	RPRD2
1855	0.535145	Q5VTL8	FALSE	0.709753	0.00695711	FALSE	Q5VTL8	Non-Metabolic	PRPF38B
1856	-0.00714443	Q5VUA4	FALSE	0.973443	0.984905	FALSE	Q5VUA4	Non-Metabolic	ZNF318
1857	0.231195	Q5VV52	FALSE	0.964211	0.564245	TRUE	Q5VV52	Non-Metabolic	ZNF691
1858	0.604122	Q5VWG9	FALSE	0.919374	0.104049	FALSE	Q5VWG9	Non-Metabolic	TAF3
1859	0.358009	Q5VWN6	FALSE	0.85504	0.0303709	FALSE	Q5VWN6	Non-Metabolic	TASOR2
1860	0.147156	Q5VZL5	FALSE	0.950515	0.291112	FALSE	Q5VZL5	Non-Metabolic	ZMYM4
1861	-0.067447	Q5XKP0	FALSE	0.969778	0.780917	FALSE	Q5XKP0	Non-Metabolic	MICOS13
1862	0.676937	Q63HR2;Q9HBL0	FALSE	0.758895	0.010403	FALSE	Q63HR2	Metabolic-Atlas	TNS2
1863	0.365935	Q63ZY3	FALSE	0.918305	0.101197	FALSE	Q63ZY3	Non-Metabolic	KANK2
1864	-0.51138	Q64LD2	FALSE	0.861394	0.0333541	FALSE	Q64LD2	Non-Metabolic	WDR25
1865	-0.831963	Q658P3	FALSE	0.901135	0.0677065	FALSE	Q658P3	CRISPR_Metabolic-library	STEAP3
1866	0.0686819	Q68CP9	FALSE	0.967738	0.690432	FALSE	Q68CP9	Non-Metabolic	ARID2
1867	-0.346682	Q68CQ4	FALSE	0.91362	0.0899656	FALSE	Q68CQ4	Non-Metabolic	DIEXF
1868	0.526416	Q68D10	FALSE	0.830675	0.0219448	FALSE	Q68D10	Non-Metabolic	SPTY2D1
1869	0.516488	Q68DK7	FALSE	0.676151	0.00545095	FALSE	Q68DK7	Non-Metabolic	MSL1
1870	0.216256	Q68E01	FALSE	0.940147	0.195237	FALSE	Q68E01	Non-Metabolic	INTS3
1871	0.514001	Q69YH5	FALSE	0.95826	0.41396	FALSE	Q69YH5	Non-Metabolic	CDCA2
1872	-0.697707	Q69YL0	FALSE	0.864381	0.0349082	FALSE	Q69YL0	Non-Metabolic	NCBP2AS2
1873	0.457499	Q69YN4	FALSE	0.947465	0.25687	FALSE	Q69YN4	Non-Metabolic	VIRMA
1874	0.963736	Q69YQ0	FALSE	0.862537	0.0339365	FALSE	Q69YQ0	Non-Metabolic	SPECC1L
1875	0.0776527	Q6AHZ1	FALSE	0.971045	0.844892	TRUE	Q6AHZ1	Non-Metabolic	ZNF518A
1876	-0.568706	Q6DD87	FALSE	0.940603	0.198408	FALSE	Q6DD87	Non-Metabolic	ZNF787
1877	0.327009	Q6DKI1	FALSE	0.559067	0.00253079	FALSE	Q6DKI1	Non-Metabolic	RPL7L1
1878	0.0494651	Q6DN03;Q6DRA6;Q8N257	FALSE	0.968745	0.733287	FALSE	Q6DN03	Non-Metabolic	HIST2H2BC
1879	-0.0356597	Q6I9Y2	FALSE	0.971783	0.885239	FALSE	Q6I9Y2	Non-Metabolic	THOC7
1880	-0.565841	Q6IAA8	FALSE	0.757021	0.0102318	FALSE	Q6IAA8	Non-Metabolic	LAMTOR1
1881	0.557977	Q6IAN0	FALSE	0.938652	0.185331	TRUE	Q6IAN0	CRISPR_Metabolic-library	DHRS7B
1882	0.339977	Q6IE81	FALSE	0.676399	0.00546039	FALSE	Q6IE81	Non-Metabolic	JADE1
1883	-0.36967	Q6IE81;Q92613	FALSE	0.947969	0.262116	FALSE	Q6IE81	Non-Metabolic	JADE1
1884	0.778428	Q6IE81;Q9NQC1	FALSE	0.889272	0.0533692	FALSE	Q6IE81	Non-Metabolic	JADE1
1885	-0.662	Q6IEG0	FALSE	0.924083	0.11815	FALSE	Q6IEG0	Non-Metabolic	SNRNP48
1886	0.597382	Q6IN84	FALSE	0.937042	0.175469	TRUE	Q6IN84	Metabolic-Atlas	MRM1
1887	-0.167594	Q6IPU0	FALSE	0.948045	0.262916	FALSE	Q6IPU0	Non-Metabolic	CENPP
1888	0.157393	Q6IQ19	FALSE	0.967887	0.696544	TRUE	Q6IQ19	Non-Metabolic	CCSAP
1889	-0.00836011	Q6IQ23	FALSE	0.973345	0.978658	FALSE	Q6IQ23	Non-Metabolic	PLEKHA7
1890	0.516706	Q6IQ32	FALSE	0.465103	0.00120444	FALSE	Q6IQ32	Non-Metabolic	ADNP2
1891	0.822474	Q6IQ49	FALSE	0.747257	0.00940137	FALSE	Q6IQ49	Non-Metabolic	SDE2
1892	0.545795	Q6KB66	FALSE	0.404135	0.000787333	FALSE	Q6KB66	Non-Metabolic	KRT80
1893	0.163612	Q6KC79	FALSE	0.94691	0.251275	FALSE	Q6KC79	Non-Metabolic	NIPBL
1894	-0.370525	Q6N043	FALSE	0.939083	0.188113	FALSE	Q6N043	Non-Metabolic	ZNF280D
1895	-0.717073	Q6N043;Q8ND82	FALSE	0.790457	0.0140201	FALSE	Q6N043	Non-Metabolic	ZNF280D
1896	-0.569983	Q6NSJ0	FALSE	0.890913	0.0550676	FALSE	Q6NSJ0	Non-Metabolic	MYORG
1897	0.56891	Q6NT76	FALSE	0.908264	0.0792536	FALSE	Q6NT76	Non-Metabolic	HMBOX1
1898	-0.255976	Q6NTF9	FALSE	0.952431	0.316092	TRUE	Q6NTF9	Non-Metabolic	RHBDD2
1899	0.788386	Q6NUK1	FALSE	0.958353	0.415846	FALSE	Q6NUK1	CRISPR_Metabolic-library	SLC25A24
1900	0.18662	Q6NUM9	FALSE	0.961577	0.489705	TRUE	Q6NUM9	CRISPR_Metabolic-library	RETSAT
1901	-0.202292	Q6NUQ4	FALSE	0.956164	0.374364	FALSE	Q6NUQ4	Non-Metabolic	TMEM214
1902	0.301901	Q6NW34	FALSE	0.904689	0.0731252	FALSE	Q6NW34	Non-Metabolic	NEPRO
1903	-0.267517	Q6NYC8	FALSE	0.960777	0.46976	FALSE	Q6NYC8	Non-Metabolic	PPP1R18
1904	-0.36978	Q6NZI2	FALSE	0.809095	0.0170622	FALSE	Q6NZI2	Non-Metabolic	CAVIN1
1905	0.462657	Q6NZY4	FALSE	0.493497	0.0014874	FALSE	Q6NZY4	Non-Metabolic	ZCCHC8
1906	-0.100649	Q6P0N0	FALSE	0.954189	0.341787	FALSE	Q6P0N0	Non-Metabolic	MIS18BP1
1907	0.274408	Q6P158	FALSE	0.910339	0.083167	FALSE	Q6P158	Non-Metabolic	DHX57
1908	0.584495	Q6P158;Q9H2U1	FALSE	0.931295	0.145898	TRUE	Q6P158	Non-Metabolic	DHX57
1909	-0.403578	Q6P161	FALSE	0.93691	0.174697	TRUE	Q6P161	Non-Metabolic	MRPL54
1910	0.250913	Q6P1J9	FALSE	0.916621	0.0969305	FALSE	Q6P1J9	Non-Metabolic	CDC73
1911	0.202526	Q6P1K2	FALSE	0.964343	0.568385	TRUE	Q6P1K2	Non-Metabolic	PMF1
1912	-0.072853	Q6P1Q0	FALSE	0.970704	0.827042	TRUE	Q6P1Q0	Non-Metabolic	LETMD1
1913	0.229369	Q6P1X5	FALSE	0.954055	0.339728	FALSE	Q6P1X5	Non-Metabolic	TAF2
1914	0.0532147	Q6P2Q9	FALSE	0.965995	0.623791	FALSE	Q6P2Q9	Non-Metabolic	PRPF8
1915	0.196466	Q6P4A7	FALSE	0.967471	0.679622	TRUE	Q6P4A7	CRISPR_Metabolic-library	SFXN4
1916	0.300394	Q6P4A8	FALSE	0.950761	0.294155	FALSE	Q6P4A8	Non-Metabolic	PLBD1
1917	0.269209	Q6P4F7	FALSE	0.92798	0.132069	FALSE	Q6P4F7	Non-Metabolic	ARHGAP11A
1918	-0.47352	Q6P4R8	FALSE	0.856163	0.0308686	FALSE	Q6P4R8	Non-Metabolic	NFRKB
1919	0.201977	Q6P5R6	FALSE	0.948566	0.268525	FALSE	Q6P5R6	Non-Metabolic	RPL22L1
1920	2.22347	Q6P6C2	FALSE	0.462209	0.00117967	TRUE	Q6P6C2	CRISPR_Metabolic-library	ALKBH5
1921	0.283877	Q6P9B9	FALSE	0.943228	0.21824	FALSE	Q6P9B9	Non-Metabolic	INTS5
1922	0.164403	Q6PD62	FALSE	0.952201	0.312936	FALSE	Q6PD62	Non-Metabolic	CTR9
1923	0.580824	Q6PGN9	FALSE	0.939889	0.193473	TRUE	Q6PGN9	Non-Metabolic	PSRC1
1924	0.296228	Q6PI48	FALSE	0.961089	0.477393	TRUE	Q6PI48	Non-Metabolic	DARS2
1925	-0.703996	Q6PI98	FALSE	0.881916	0.0466386	FALSE	Q6PI98	Non-Metabolic	INO80C
1926	0.0652765	Q6PIJ6	FALSE	0.967775	0.691949	FALSE	Q6PIJ6	Non-Metabolic	FBXO38
1927	-0.0619946	Q6PJ61	FALSE	0.970726	0.828201	FALSE	Q6PJ61	Non-Metabolic	FBXO46
1928	0.840432	Q6PJG2	FALSE	0.717713	0.00739521	FALSE	Q6PJG2	Non-Metabolic	ELMSAN1
1929	0.247259	Q6PJT7	FALSE	0.928063	0.13239	FALSE	Q6PJT7	Non-Metabolic	ZC3H14
1930	0.317132	Q6PK04	FALSE	0.819717	0.0192422	FALSE	Q6PK04	Non-Metabolic	CCDC137
1931	0.471978	Q6PKG0	FALSE	0.927196	0.12908	FALSE	Q6PKG0	Non-Metabolic	LARP1
1932	0.45681	Q6PL18	FALSE	0.100549	4.80297e-05	FALSE	Q6PL18	Non-Metabolic	ATAD2
1933	0.428089	Q6PL18;Q9ULI0	FALSE	0.352058	0.000525749	FALSE	Q6PL18	Non-Metabolic	ATAD2
1934	0.508203	Q6RFH5	FALSE	0.516028	0.0017783	FALSE	Q6RFH5	Non-Metabolic	WDR74
1935	0.256236	Q6RI45	FALSE	0.955496	0.362872	FALSE	Q6RI45	Non-Metabolic	BRWD3
1936	-0.0551628	Q6RI45;Q8WWQ0	FALSE	0.968051	0.703393	FALSE	Q6RI45	Non-Metabolic	BRWD3
1937	0.120488	Q6RI45;Q8WWQ0;Q9NSI6	FALSE	0.95626	0.376058	FALSE	Q6RI45	Non-Metabolic	BRWD3
1938	1.32356	Q6SJ93	TRUE	0.0312265	1.20054e-05	FALSE	Q6SJ93	Non-Metabolic	FAM111B
1939	0.621052	Q6SPF0	FALSE	0.21493	0.000189255	FALSE	Q6SPF0	Non-Metabolic	SAMD1
1940	0.235968	Q6STE5;Q92925	FALSE	0.962249	0.507366	FALSE	Q6STE5	Metabolic-Atlas	SMARCD3
1941	0.314625	Q6STE5;Q96GM5	FALSE	0.942669	0.213783	FALSE	Q6STE5	Metabolic-Atlas	SMARCD3
1942	-0.386572	Q6T4R5	FALSE	0.952615	0.318644	TRUE	Q6T4R5	Non-Metabolic	NHS
1943	0.296385	Q6UB35	FALSE	0.962747	0.521014	FALSE	Q6UB35	CRISPR_Metabolic-library ;Metabolic-Atlas	MTHFD1L
1944	0.11354	Q6UN15	FALSE	0.961199	0.480137	FALSE	Q6UN15	Non-Metabolic	FIP1L1
1945	0.647264	Q6URK8	FALSE	0.731552	0.00825214	FALSE	Q6URK8	Non-Metabolic	TEPP
1946	-0.581024	Q6UVY6	FALSE	0.948768	0.270747	FALSE	Q6UVY6	CRISPR_Metabolic-library	MOXD1
1947	0.753218	Q6UWH6	FALSE	0.898505	0.0640714	TRUE	Q6UWH6	Non-Metabolic	TEX261
1948	0.693823	Q6UWZ7	FALSE	0.940752	0.19946	TRUE	Q6UWZ7	Non-Metabolic	ABRAXAS1
1949	0.123844	Q6UX04	FALSE	0.969367	0.761493	FALSE	Q6UX04	Metabolic-Atlas	CWC27
1950	0.451653	Q6UXN9	FALSE	0.929942	0.140004	FALSE	Q6UXN9	Non-Metabolic	WDR82
1951	0.063466	Q6UXV4	FALSE	0.969212	0.754319	FALSE	Q6UXV4	Non-Metabolic	APOOL
1952	0.660945	Q6W2J9	FALSE	0.486596	0.0014112	FALSE	Q6W2J9	Non-Metabolic	BCOR
1953	-0.115407	Q6WCQ1	FALSE	0.951574	0.304556	FALSE	Q6WCQ1	Non-Metabolic	MPRIP
1954	1.15233	Q6XE24	FALSE	0.63364	0.00410753	FALSE	Q6XE24	Non-Metabolic	RBMS3
1955	0.40496	Q6Y1H2	FALSE	0.95197	0.309811	FALSE	Q6Y1H2	Metabolic-Atlas	HACD2
1956	-0.205793	Q6ZMZ3	FALSE	0.938485	0.184274	FALSE	Q6ZMZ3	Non-Metabolic	SYNE3
1957	0.0888854	Q6ZN17	FALSE	0.969069	0.747794	FALSE	Q6ZN17	Non-Metabolic	LIN28B
1958	0.266936	Q6ZN30	FALSE	0.931738	0.147907	FALSE	Q6ZN30	Non-Metabolic	BNC2
1959	0.608576	Q6ZRS2	FALSE	0.810243	0.0172801	FALSE	Q6ZRS2	Non-Metabolic	SRCAP
1960	0.0771242	Q6ZRV2	FALSE	0.965677	0.612581	FALSE	Q6ZRV2	Non-Metabolic	FAM83H
1961	0.205162	Q6ZRY4	FALSE	0.956417	0.378854	FALSE	Q6ZRY4	Non-Metabolic	RBPMS2
1962	0.404257	Q6ZRY4;Q93062	FALSE	0.944566	0.22947	FALSE	Q6ZRY4	Non-Metabolic	RBPMS2
1963	-0.0350573	Q6ZU65	FALSE	0.971884	0.890915	FALSE	Q6ZU65	Non-Metabolic	UBN2
1964	0.0351973	Q6ZU80	FALSE	0.971789	0.885576	FALSE	Q6ZU80	Non-Metabolic	CEP128
1965	0.116029	Q6ZUT1	FALSE	0.963225	0.534619	FALSE	Q6ZUT1	Non-Metabolic	NKAPD1
1966	0.140441	Q6ZUT6	FALSE	0.951584	0.304689	FALSE	Q6ZUT6	Non-Metabolic	CCDC9B
1967	0.488189	Q702N8	FALSE	0.828709	0.0214206	FALSE	Q702N8	Non-Metabolic	XIRP1
1968	-0.0676247	Q70EL1	FALSE	0.970144	0.798757	FALSE	Q70EL1	Non-Metabolic	USP54
1969	0.354993	Q70UQ0	FALSE	0.952356	0.315046	FALSE	Q70UQ0	Non-Metabolic	IKBIP
1970	-0.156488	Q70Z53	FALSE	0.968015	0.70187	FALSE	Q70Z53	Non-Metabolic	FRA10AC1
1971	0.0390728	Q71F23	FALSE	0.969188	0.753251	FALSE	Q71F23	Non-Metabolic	CENPU
1972	0.31075	Q71H61	FALSE	0.952612	0.318607	FALSE	Q71H61	Non-Metabolic	ILDR2
1973	0.542676	Q71RC2	FALSE	0.920394	0.106883	FALSE	Q71RC2	Non-Metabolic	LARP4
1974	-0.290155	Q71UM5	FALSE	0.932578	0.151828	FALSE	Q71UM5	Non-Metabolic	RPS27L
1975	0.591014	Q75N03	FALSE	0.928211	0.132968	FALSE	Q75N03	Metabolic-Atlas	CBLL1
1976	0.169377	Q75QN2	FALSE	0.962113	0.503704	FALSE	Q75QN2	Non-Metabolic	INTS8
1977	0.278919	Q76FK4	FALSE	0.905611	0.0746374	FALSE	Q76FK4	Non-Metabolic	NOL8
1978	-0.223753	Q76I76	FALSE	0.966569	0.644729	TRUE	Q76I76	Metabolic-Atlas	SSH2
1979	0.155027	Q76L83	FALSE	0.965815	0.617408	TRUE	Q76L83	Non-Metabolic	ASXL2
1980	0.126098	Q7KZ85	FALSE	0.95162	0.305158	FALSE	Q7KZ85	Non-Metabolic	SUPT6H
1981	-0.934405	Q7KZF4	FALSE	0.838569	0.0242508	TRUE	Q7KZF4	Non-Metabolic	SND1
1982	0.874052	Q7KZI7	FALSE	0.794112	0.0145511	FALSE	Q7KZI7	Metabolic-Atlas	MARK2
1983	0.529728	Q7L014	FALSE	0.8975	0.0627588	FALSE	Q7L014	Non-Metabolic	DDX46
1984	-0.0201069	Q7L2E3	FALSE	0.970888	0.83662	FALSE	Q7L2E3	Non-Metabolic	DHX30
1985	0.301474	Q7L2J0	FALSE	0.94677	0.249883	TRUE	Q7L2J0	Metabolic-Atlas	MEPCE
1986	0.00724584	Q7L2Z9	FALSE	0.972973	0.955384	FALSE	Q7L2Z9	Non-Metabolic	CENPQ
1987	-0.057228	Q7L311	FALSE	0.970225	0.802765	FALSE	Q7L311	Non-Metabolic	ARMCX2
1988	-0.566782	Q7L576	FALSE	0.875412	0.0416865	FALSE	Q7L576	Non-Metabolic	CYFIP1
1989	-0.774219	Q7L576;Q96F07	FALSE	0.845231	0.0264856	FALSE	Q7L576	Non-Metabolic	CYFIP1
1990	0.548556	Q7L590	FALSE	0.914283	0.0914383	FALSE	Q7L590	Non-Metabolic	MCM10
1991	0.840995	Q7L622	FALSE	0.943517	0.220598	FALSE	Q7L622	Non-Metabolic	G2E3
1992	0.27633	Q7L804	FALSE	0.961494	0.487571	TRUE	Q7L804	Non-Metabolic	RAB11FIP2
1993	-0.298473	Q7L9B9	FALSE	0.939869	0.193335	FALSE	Q7L9B9	Non-Metabolic	EEPD1
1994	-1.3766	Q7LBR1	FALSE	0.68025	0.00560956	TRUE	Q7LBR1	Non-Metabolic	CHMP1B
1995	0.275776	Q7LFL8	FALSE	0.96377	0.550711	TRUE	Q7LFL8	Non-Metabolic	CXXC5
1996	0.078258	Q7LGA3	FALSE	0.968474	0.721402	FALSE	Q7LGA3	CRISPR_Metabolic-library ;Metabolic-Atlas	HS2ST1
1997	0.207404	Q7RTV0	FALSE	0.938719	0.185763	FALSE	Q7RTV0	Non-Metabolic	PHF5A
1998	-0.0460816	Q7Z2E3	FALSE	0.972723	0.940112	FALSE	Q7Z2E3	Non-Metabolic	APTX
1999	-0.570599	Q7Z2T5	FALSE	0.878323	0.0438014	FALSE	Q7Z2T5	Metabolic-Atlas	TRMT1L
[truncated: 1,289 more rows]

## Sheet: x0h_vs_x24h_diff
	log2_FC	Uniprot	significant	p.adj	p.val	Imputted_comparison	Single_Uniprot	Metabolic-library	ID
1	0.103325	A0A0U1RRI6	FALSE	0.911094	0.496459	FALSE	A0A0U1RRI6	Non-Metabolic	CENPVL3
2	-0.146027	A0PJZ3	FALSE	0.920511	0.589636	FALSE	A0PJZ3	CRISPR_Metabolic-library	GXYLT2
3	-0.0869748	A1L390	FALSE	0.929471	0.706043	FALSE	A1L390	Non-Metabolic	PLEKHG3
4	-0.430904	A2AJT9	FALSE	0.854177	0.225854	TRUE	A2AJT9	Non-Metabolic	BCLAF3
5	0.13954	A2RRP1	FALSE	0.913393	0.516984	FALSE	A2RRP1	Non-Metabolic	NBAS
6	-0.588406	A2RUB6	FALSE	0.530971	0.027038	FALSE	A2RUB6	Non-Metabolic	CCDC66
7	0.8798	A4D1E9	FALSE	0.817656	0.156208	FALSE	A4D1E9	Non-Metabolic	GTPBP10
8	0.479344	A5YKK6	FALSE	0.868637	0.267558	FALSE	A5YKK6	Non-Metabolic	CNOT1
9	0.124706	A6NFN3;O43251	FALSE	0.856924	0.232961	FALSE	A6NFN3	Non-Metabolic	RBFOX3
10	-0.550039	A6NFY4	FALSE	0.622955	0.0426412	TRUE	A6NFY4	Non-Metabolic	NEMP2
11	-1.20871	A6NGN9	FALSE	0.138862	0.00189277	TRUE	A6NGN9	Non-Metabolic	IGLON5
12	0.0882927	A6NGY3	FALSE	0.922769	0.616017	FALSE	A6NGY3	Non-Metabolic	C5orf52
13	-0.227084	A6NHL2	FALSE	0.927501	0.677598	FALSE	A6NHL2	Non-Metabolic	TUBAL3
14	-0.484604	A6NHL2;P68366;Q9BQE3	FALSE	0.868042	0.265612	FALSE	A6NHL2	Non-Metabolic	TUBAL3
15	-0.50279	A6NHL2;P68366;Q9BQE3;Q9NY65	FALSE	0.791763	0.124905	FALSE	A6NHL2	Non-Metabolic	TUBAL3
16	0.413606	A6NHQ2	FALSE	0.78339	0.116787	TRUE	A6NHQ2	Metabolic-Atlas	FBLL1
17	0.024739	A6NHQ2;P22087	FALSE	0.93763	0.845646	FALSE	A6NHQ2	Metabolic-Atlas	FBLL1
18	0.0392469	A6NHR9	FALSE	0.939416	0.881731	FALSE	A6NHR9	Non-Metabolic	SMCHD1
19	-0.14619	A6NIH7;Q13432	FALSE	0.921501	0.600979	FALSE	A6NIH7	Non-Metabolic	UNC119B
20	-0.78892	A6NJ64	FALSE	0.65972	0.0520169	TRUE	A6NJ64	Non-Metabolic	NPIPB2
21	0.0488511	A6NKF1	FALSE	0.939028	0.873695	FALSE	A6NKF1	Non-Metabolic	SAC3D1
22	-0.089936	A8CG34	FALSE	0.926729	0.666913	FALSE	A8CG34	Non-Metabolic	POM121C
23	0.155718	A8CG34;Q96HA1	FALSE	0.867041	0.262389	FALSE	A8CG34	Non-Metabolic	POM121C
24	0.206208	A8MT69	FALSE	0.87209	0.279305	FALSE	A8MT69	Non-Metabolic	CENPX
25	0.137113	A8MW92	FALSE	0.893879	0.376298	FALSE	A8MW92	Non-Metabolic	PHF20L1
26	0.139078	A8MWD9;P62308	FALSE	0.836616	0.187428	FALSE	A8MWD9	Non-Metabolic	SNRPGP15
27	-0.140352	A9QM74	FALSE	0.928227	0.687878	TRUE	A9QM74	Non-Metabolic	KPNA7
28	-0.31721	B7ZAQ6;P0CG08	FALSE	0.895838	0.387543	TRUE	B7ZAQ6	Non-Metabolic	GPR89A
29	0.810279	B7ZW38;O60812;P0DMR1	FALSE	0.164457	0.00242818	FALSE	B7ZW38	Non-Metabolic	HNRNPCL3
30	0.210436	C9JLR9	FALSE	0.905146	0.448894	FALSE	C9JLR9	Non-Metabolic	C11orf95
31	0.426022	E9PRG8	FALSE	0.0893453	0.000986159	FALSE	E9PRG8	Non-Metabolic	C11orf98
32	-0.0726542	H0YAA0	FALSE	0.934554	0.788484	FALSE	H0YAA0	Non-Metabolic
33	-0.876611	H0YIV9	FALSE	0.699389	0.065533	FALSE	H0YIV9	Non-Metabolic
34	-0.243408	O00116	FALSE	0.918609	0.568736	TRUE	O00116	CRISPR_Metabolic-library ;Metabolic-Atlas	AGPS
35	-0.535663	O00139	FALSE	0.778156	0.112108	FALSE	O00139	Non-Metabolic	KIF2A
36	-0.293608	O00148	FALSE	0.899176	0.407946	FALSE	O00148	Non-Metabolic	DDX39A
37	-0.214831	O00148;Q13838	FALSE	0.891717	0.364477	FALSE	O00148	Non-Metabolic	DDX39A
38	-0.176952	O00159	FALSE	0.834873	0.184174	FALSE	O00159	Non-Metabolic	MYO1C
39	-0.00525259	O00159;Q9UBC5	FALSE	0.943612	0.975987	FALSE	O00159	Non-Metabolic	MYO1C
40	0.0525454	O00161	FALSE	0.935399	0.803596	FALSE	O00161	Non-Metabolic	SNAP23
41	-0.0399307	O00165	FALSE	0.936944	0.832369	FALSE	O00165	Non-Metabolic	HAX1
42	-0.132273	O00192	FALSE	0.927314	0.67498	FALSE	O00192	Non-Metabolic	ARVCF
43	-0.162178	O00214	FALSE	0.88564	0.334183	FALSE	O00214	Non-Metabolic	LGALS8
44	-0.423308	O00217	FALSE	0.878216	0.302223	FALSE	O00217	CRISPR_Metabolic-library ;Metabolic-Atlas	NDUFS8
45	0.0478813	O00255	FALSE	0.92343	0.62409	FALSE	O00255	Non-Metabolic	MEN1
46	-0.474145	O00257	FALSE	0.689738	0.0618361	FALSE	O00257	Non-Metabolic	CBX4
47	-0.735412	O00264	FALSE	0.836805	0.187786	TRUE	O00264	Non-Metabolic	PGRMC1
48	0.11245	O00267	FALSE	0.906613	0.459946	FALSE	O00267	Non-Metabolic	SUPT5H
49	0.0714855	O00268	FALSE	0.934662	0.790389	FALSE	O00268	Non-Metabolic	TAF4
50	-1.25818	O00291	FALSE	0.194581	0.00311774	TRUE	O00291	Non-Metabolic	HIP1
51	-0.497325	O00299	FALSE	0.508364	0.0243132	TRUE	O00299	CRISPR_Metabolic-library	CLIC1
52	0.0571457	O00327	FALSE	0.936696	0.827639	FALSE	O00327	Non-Metabolic	ARNTL
53	-0.193999	O00410	FALSE	0.85502	0.227997	FALSE	O00410	Non-Metabolic	IPO5
54	-0.270176	O00410;O60518	FALSE	0.885291	0.332567	FALSE	O00410	Non-Metabolic	IPO5
55	-0.167687	O00411	FALSE	0.863011	0.250008	FALSE	O00411	Metabolic-Atlas	POLRMT
56	0.0336371	O00422	FALSE	0.931897	0.743674	FALSE	O00422	Non-Metabolic	SAP18
57	1.08024	O00425	FALSE	0.33364	0.00798141	TRUE	O00425	Non-Metabolic	IGF2BP3
58	0.146762	O00425;Q9NZI8;Q9Y6M1	FALSE	0.849643	0.214835	FALSE	O00425	Non-Metabolic	IGF2BP3
59	0.237915	O00425;Q9Y6M1	FALSE	0.876056	0.293815	FALSE	O00425	Non-Metabolic	IGF2BP3
60	-0.941775	O00443	FALSE	0.712414	0.071031	TRUE	O00443	CRISPR_Metabolic-library ;Metabolic-Atlas	PIK3C2A
61	-0.316937	O00468	FALSE	0.88959	0.353399	FALSE	O00468	Non-Metabolic	AGRN
62	-0.250311	O00471;Q14980	FALSE	0.916773	0.549639	FALSE	O00471	Non-Metabolic	EXOC5
63	0.0698047	O00479	FALSE	0.914841	0.530587	FALSE	O00479	Non-Metabolic	HMGN4
64	0.053102	O00479;P05204	FALSE	0.928116	0.686281	FALSE	O00479	Non-Metabolic	HMGN4
65	-0.425298	O00483	FALSE	0.804985	0.139565	FALSE	O00483	CRISPR_Metabolic-library ;Metabolic-Atlas	NDUFA4
66	0.638189	O00488	FALSE	0.163095	0.00240026	FALSE	O00488	Non-Metabolic	ZNF593
67	0.42454	O00505	FALSE	0.434296	0.0147622	FALSE	O00505	Non-Metabolic	KPNA3
68	0.255595	O00505;O00629	FALSE	0.644111	0.0477337	FALSE	O00505	Non-Metabolic	KPNA3
69	0.395533	O00507	FALSE	0.878732	0.304287	TRUE	O00507	Metabolic-Atlas	USP9Y
70	0.162825	O00541	FALSE	0.749546	0.0908429	FALSE	O00541	Non-Metabolic	PES1
71	0.0444354	O00560	FALSE	0.938744	0.867888	FALSE	O00560	Non-Metabolic	SDCBP
72	0.0117032	O00566	FALSE	0.940483	0.904389	FALSE	O00566	Non-Metabolic	MPHOSPH10
73	0.00187743	O00567	FALSE	0.944001	0.985465	FALSE	O00567	Non-Metabolic	NOP56
74	0.181346	O00571	FALSE	0.876177	0.294278	FALSE	O00571	Non-Metabolic	DDX3X
75	-0.157154	O00571;P17844;Q92841	FALSE	0.907305	0.465305	FALSE	O00571	Non-Metabolic	DDX3X
76	1.05995	O00622	TRUE	0.0241791	0.000239196	FALSE	O00622	Non-Metabolic	CCN1
77	-0.00171138	O00629	FALSE	0.944386	0.994971	FALSE	O00629	Non-Metabolic	KPNA4
78	0.44497	O00712	FALSE	0.784739	0.118041	FALSE	O00712	Non-Metabolic	NFIB
79	0.0763514	O00712;P08651;Q12857;Q14938	FALSE	0.932704	0.756871	FALSE	O00712	Non-Metabolic	NFIB
80	0.958758	O14495	TRUE	0.039991	0.000389246	FALSE	O14495	Metabolic-Atlas	PLPP3
81	0.309635	O14497	FALSE	0.912655	0.510251	FALSE	O14497	Non-Metabolic	ARID1A
82	-0.885008	O14503	FALSE	0.508779	0.0243604	TRUE	O14503	Non-Metabolic	BHLHE40
83	0.0802471	O14519;O75956	FALSE	0.937255	0.838348	FALSE	O14519	Non-Metabolic	CDK2AP1
84	0.0102264	O14524	FALSE	0.94283	0.957324	FALSE	O14524	Non-Metabolic	NEMP1
85	-0.241157	O14548	FALSE	0.913108	0.514368	TRUE	O14548	CRISPR_Metabolic-library	COX7A2L
86	-0.786829	O14561	FALSE	0.883513	0.324505	FALSE	O14561	CRISPR_Metabolic-library ;Metabolic-Atlas	NDUFAB1
87	-0.456008	O14578	FALSE	0.780838	0.11447	FALSE	O14578	Metabolic-Atlas	CIT
88	-0.169442	O14639	FALSE	0.825227	0.167642	FALSE	O14639	Non-Metabolic	ABLIM1
89	-0.0283092	O14639;Q08495	FALSE	0.938915	0.871378	FALSE	O14639	Non-Metabolic	ABLIM1
90	0.0286965	O14646	FALSE	0.937152	0.836352	FALSE	O14646	Non-Metabolic	CHD1
91	-0.112404	O14646;O14647	FALSE	0.905694	0.452977	FALSE	O14646	Non-Metabolic	CHD1
92	0.0916731	O14646;O14647;Q3L8U1;Q8TD26;Q9P2D1	FALSE	0.902801	0.432077	FALSE	O14646	Non-Metabolic	CHD1
93	0.0257155	O14647	FALSE	0.93622	0.8187	FALSE	O14647	Non-Metabolic	CHD2
94	-0.683315	O14735	FALSE	0.73814	0.0839901	TRUE	O14735	CRISPR_Metabolic-library ;Metabolic-Atlas	CDIPT
95	0.0662954	O14776	FALSE	0.932614	0.755383	FALSE	O14776	Non-Metabolic	TCERG1
96	0.349414	O14782	FALSE	0.841133	0.196286	TRUE	O14782	Non-Metabolic	KIF3C
97	-0.283508	O14787;Q92973	FALSE	0.870839	0.274958	FALSE	O14787	Non-Metabolic	TNPO2
98	0.1367	O14802;O95602	FALSE	0.91114	0.496861	FALSE	O14802	Metabolic-Atlas	POLR3A
99	0.129955	O14867	FALSE	0.911988	0.504291	FALSE	O14867	Non-Metabolic	BACH1
100	-0.523762	O14880	FALSE	0.656629	0.0511292	FALSE	O14880	CRISPR_Metabolic-library ;Metabolic-Atlas	MGST3
101	-0.0135572	O14908	FALSE	0.943253	0.967362	FALSE	O14908	Non-Metabolic	GIPC1
102	-0.504777	O14910	FALSE	0.858	0.23584	TRUE	O14910	Non-Metabolic	LIN7A
103	0.0854237	O14910;Q9NUP9	FALSE	0.910533	0.491647	FALSE	O14910	Non-Metabolic	LIN7A
104	0.160143	O14925	FALSE	0.929538	0.707052	FALSE	O14925	Non-Metabolic	TIMM23
105	0.194508	O14936	FALSE	0.835894	0.186069	FALSE	O14936	Metabolic-Atlas	CASK
106	-0.200987	O14939	FALSE	0.919435	0.577666	FALSE	O14939	CRISPR_Metabolic-library ;Metabolic-Atlas	PLD2
107	0.561908	O14949	FALSE	0.902402	0.429313	TRUE	O14949	CRISPR_Metabolic-library ;Metabolic-Atlas	UQCRQ
108	0.0383258	O14950;P19105	FALSE	0.935349	0.802693	FALSE	O14950	Non-Metabolic	MYL12B
109	-0.018358	O14965;Q96GD4;Q9UQB9	FALSE	0.939953	0.893015	FALSE	O14965	Metabolic-Atlas	AURKA
110	0.413322	O14974	FALSE	0.780731	0.114375	FALSE	O14974	Non-Metabolic	PPP1R12A
111	0.0755658	O14979	FALSE	0.908416	0.474114	FALSE	O14979	Non-Metabolic	HNRNPDL
112	0.053828	O14979;Q14103	FALSE	0.929168	0.70155	FALSE	O14979	Non-Metabolic	HNRNPDL
113	0.0362685	O14980	FALSE	0.94091	0.913682	FALSE	O14980	Non-Metabolic	XPO1
114	0.0192077	O15015	FALSE	0.940752	0.910231	FALSE	O15015	Non-Metabolic	ZNF646
115	-0.62823	O15020	FALSE	0.438446	0.015158	FALSE	O15020	Non-Metabolic	SPTBN2
116	-0.102065	O15020;P11277;Q01082	FALSE	0.904523	0.444332	FALSE	O15020	Non-Metabolic	SPTBN2
117	0.108964	O15020;Q01082	FALSE	0.87293	0.282281	FALSE	O15020	Non-Metabolic	SPTBN2
118	0.0342676	O15042	FALSE	0.937667	0.846372	FALSE	O15042	Non-Metabolic	U2SURP
119	0.397932	O15060	FALSE	0.782695	0.11615	TRUE	O15060	Non-Metabolic	ZBTB39
120	-0.163815	O15091	FALSE	0.929398	0.704957	TRUE	O15091	Non-Metabolic	PRORP
121	-0.401622	O15118	FALSE	0.867723	0.26458	TRUE	O15118	CRISPR_Metabolic-library ;Metabolic-Atlas	NPC1
122	0.316941	O15131;O60684	FALSE	0.884905	0.330788	TRUE	O15131	Non-Metabolic	KPNA5
123	-0.109536	O15131;O60684;P52294	FALSE	0.917801	0.560203	FALSE	O15131	Non-Metabolic	KPNA5
124	0.211113	O15143	FALSE	0.900427	0.416028	FALSE	O15143	Non-Metabolic	ARPC1B
125	0.0314237	O15143;Q92747	FALSE	0.94186	0.934915	FALSE	O15143	Non-Metabolic	ARPC1B
126	0.179632	O15144	FALSE	0.918321	0.565679	FALSE	O15144	Non-Metabolic	ARPC2
127	0.166207	O15145	FALSE	0.915668	0.538614	FALSE	O15145	Non-Metabolic	ARPC3
128	0.323534	O15156	FALSE	0.875069	0.290094	FALSE	O15156	Non-Metabolic	ZBTB7B
129	0.159274	O15160	FALSE	0.898022	0.400709	FALSE	O15160	Metabolic-Atlas	POLR1C
130	-0.303839	O15164	FALSE	0.884544	0.32914	FALSE	O15164	Non-Metabolic	TRIM24
131	0.0247645	O15182	FALSE	0.942716	0.954662	TRUE	O15182	Non-Metabolic	CETN3
132	-0.118839	O15213	FALSE	0.838456	0.190961	FALSE	O15213	Non-Metabolic	WDR46
133	0.650754	O15226	FALSE	0.212947	0.00362093	FALSE	O15226	Non-Metabolic	NKRF
134	0.195483	O15231	FALSE	0.917542	0.557518	FALSE	O15231	Non-Metabolic	ZNF185
135	0.0689252	O15243	FALSE	0.936647	0.826714	TRUE	O15243	Non-Metabolic	LEPROT
136	-0.549104	O15258	FALSE	0.849599	0.214734	TRUE	O15258	Non-Metabolic	RER1
137	-0.868808	O15260	FALSE	0.377262	0.0104288	FALSE	O15260	Non-Metabolic	SURF4
138	0.195807	O15294	FALSE	0.876862	0.296908	FALSE	O15294	Metabolic-Atlas	OGT
139	0.178558	O15297	FALSE	0.905541	0.451828	FALSE	O15297	Metabolic-Atlas	PPM1D
140	1.22891	O15371	FALSE	0.386337	0.0110042	TRUE	O15371	Non-Metabolic	EIF3D
141	0.39251	O15379	FALSE	0.906997	0.462904	FALSE	O15379	Metabolic-Atlas	HDAC3
142	0.0768977	O15379;Q13547;Q92769	FALSE	0.929234	0.702531	FALSE	O15379	Metabolic-Atlas	HDAC3
143	0.244621	O15381	FALSE	0.460687	0.0175328	FALSE	O15381	Non-Metabolic	NVL
144	-0.0360346	O15391;P25490	FALSE	0.941803	0.93362	FALSE	O15391	Non-Metabolic	YY2
145	-0.357199	O15392	FALSE	0.448547	0.0161804	FALSE	O15392	Non-Metabolic	BIRC5
146	-0.221203	O15417	FALSE	0.88455	0.329167	FALSE	O15417	Non-Metabolic	TNRC18
147	0.19535	O15438	FALSE	0.887434	0.342705	FALSE	O15438	CRISPR_Metabolic-library ;Metabolic-Atlas	ABCC3
148	0.105361	O15439	FALSE	0.927088	0.671843	FALSE	O15439	CRISPR_Metabolic-library ;Metabolic-Atlas	ABCC4
149	0.423012	O15446	FALSE	0.636538	0.0458239	FALSE	O15446	Non-Metabolic	CD3EAP
150	-0.928132	O15460	FALSE	0.283536	0.00580175	FALSE	O15460	CRISPR_Metabolic-library ;Metabolic-Atlas	P4HA2
151	-0.040369	O15479	FALSE	0.927972	0.68423	FALSE	O15479	Non-Metabolic	MAGEB2
152	-0.873898	O15484	FALSE	0.61661	0.0412528	FALSE	O15484	Non-Metabolic	CAPN5
153	0.0654367	O15504	FALSE	0.917388	0.555927	FALSE	O15504	Metabolic-Atlas	NUP42
154	0.448191	O15511	FALSE	0.885355	0.332862	FALSE	O15511	Non-Metabolic	ARPC5
155	0.298619	O15511;Q9BPX5	FALSE	0.917556	0.557659	TRUE	O15511	Non-Metabolic	ARPC5
156	0.290675	O15514	FALSE	0.711232	0.0705058	FALSE	O15514	Metabolic-Atlas	POLR2D
157	0.099807	O15516	FALSE	0.931938	0.744332	FALSE	O15516	Metabolic-Atlas	CLOCK
158	0.712188	O15525	FALSE	0.687327	0.0609578	FALSE	O15525	Non-Metabolic	MAFG
159	0.291862	O15525;O60675	FALSE	0.913942	0.522075	TRUE	O15525	Non-Metabolic	MAFG
160	-0.940482	O15533	FALSE	0.608372	0.0395351	TRUE	O15533	Non-Metabolic	TAPBP
161	1.5812	O15550	FALSE	0.39874	0.0118519	TRUE	O15550	CRISPR_Metabolic-library	KDM6A
162	0.297676	O15554	FALSE	0.889101	0.35093	FALSE	O15554	CRISPR_Metabolic-library	KCNN4
163	0.0685518	O43143	FALSE	0.904033	0.440788	FALSE	O43143	Non-Metabolic	DHX15
164	0.0685342	O43143;O60231;Q14562	FALSE	0.926692	0.666416	FALSE	O43143	Non-Metabolic	DHX15
165	-0.0188682	O43148	FALSE	0.942005	0.938203	FALSE	O43148	Metabolic-Atlas	RNMT
166	0.0253221	O43159	FALSE	0.933134	0.764036	FALSE	O43159	Metabolic-Atlas	RRP8
167	-0.214272	O43166	FALSE	0.8725	0.280751	FALSE	O43166	Non-Metabolic	SIPA1L1
168	0.137518	O43166;O60292	FALSE	0.928838	0.696707	FALSE	O43166	Non-Metabolic	SIPA1L1
169	-0.742281	O43169	FALSE	0.827132	0.170721	FALSE	O43169	CRISPR_Metabolic-library	CYB5B
170	0.0973924	O43172	FALSE	0.90184	0.425466	FALSE	O43172	Non-Metabolic	PRPF4
171	-0.987025	O43175	FALSE	0.401474	0.0120491	FALSE	O43175	CRISPR_Metabolic-library ;Metabolic-Atlas	PHGDH
172	-0.486517	O43181	FALSE	0.898485	0.403585	FALSE	O43181	CRISPR_Metabolic-library ;Metabolic-Atlas	NDUFS4
173	0.107454	O43189	FALSE	0.914342	0.525837	FALSE	O43189	Non-Metabolic	PHF1
174	0.522204	O43248	FALSE	0.465965	0.0181681	FALSE	O43248	Non-Metabolic	HOXC11
175	0.225553	O43251	FALSE	0.676067	0.0570756	FALSE	O43251	Non-Metabolic	RBFOX2
176	0.870936	O43257	FALSE	0.753365	0.0933205	TRUE	O43257	Non-Metabolic	ZNHIT1
177	0.15227	O43290	FALSE	0.870799	0.274818	FALSE	O43290	Non-Metabolic	SART1
178	-0.132467	O43292	FALSE	0.91481	0.530292	FALSE	O43292	Metabolic-Atlas	GPAA1
179	0.485043	O43293	FALSE	0.684036	0.0597866	FALSE	O43293	Metabolic-Atlas	DAPK3
180	0.446975	O43298	FALSE	0.734667	0.0820519	FALSE	O43298	Non-Metabolic	ZBTB43
181	-0.265158	O43347	FALSE	0.846409	0.20748	FALSE	O43347	Non-Metabolic	MSI1
182	0.0407875	O43347;Q96DH6	FALSE	0.939869	0.891237	FALSE	O43347	Non-Metabolic	MSI1
183	0.0331396	O43390	FALSE	0.933186	0.764912	FALSE	O43390	Non-Metabolic	HNRNPR
184	0.0732425	O43390;O60506	FALSE	0.907191	0.464419	FALSE	O43390	Non-Metabolic	HNRNPR
185	0.0509041	O43395	FALSE	0.928562	0.6927	FALSE	O43395	Non-Metabolic	PRPF3
186	0.147796	O43447	FALSE	0.858932	0.238379	FALSE	O43447	Metabolic-Atlas	PPIH
187	0.405747	O43463	FALSE	0.212517	0.00360829	FALSE	O43463	Metabolic-Atlas	SUV39H1
188	-0.0405107	O43482	FALSE	0.933286	0.766599	FALSE	O43482	Non-Metabolic	OIP5
189	0.089164	O43491	FALSE	0.91482	0.530393	FALSE	O43491	Non-Metabolic	EPB41L2
190	-0.663075	O43491;P11171	FALSE	0.794536	0.127781	TRUE	O43491	Non-Metabolic	EPB41L2
191	0.33649	O43491;Q9Y2J2	FALSE	0.887232	0.341726	FALSE	O43491	Non-Metabolic	EPB41L2
192	-1.09176	O43504	FALSE	0.747478	0.089542	TRUE	O43504	Non-Metabolic	LAMTOR5
193	-0.358469	O43615	FALSE	0.90397	0.440338	TRUE	O43615	Non-Metabolic	TIMM44
194	0.0174446	O43660	FALSE	0.937934	0.851637	FALSE	O43660	Non-Metabolic	PLRG1
195	0.0869405	O43663	FALSE	0.934731	0.791615	FALSE	O43663	Non-Metabolic	PRC1
196	0.00714311	O43670	FALSE	0.944174	0.989709	FALSE	O43670	Non-Metabolic	ZNF207
197	0.487435	O43674	FALSE	0.865855	0.258648	FALSE	O43674	CRISPR_Metabolic-library ;Metabolic-Atlas	NDUFB5
198	0.377638	O43676	FALSE	0.915462	0.536599	TRUE	O43676	CRISPR_Metabolic-library ;Metabolic-Atlas	NDUFB3
199	0.363167	O43678	FALSE	0.909633	0.484072	TRUE	O43678	CRISPR_Metabolic-library ;Metabolic-Atlas	NDUFA2
200	-0.058686	O43684	FALSE	0.939197	0.87718	FALSE	O43684	Non-Metabolic	BUB3
201	-0.333927	O43688	FALSE	0.907465	0.466559	FALSE	O43688	Metabolic-Atlas	PLPP2
202	-0.12105	O43707	FALSE	0.878052	0.301568	FALSE	O43707	Non-Metabolic	ACTN4
203	-0.268806	O43707;P12814	FALSE	0.503783	0.0237995	FALSE	O43707	Non-Metabolic	ACTN4
204	-0.189994	O43707;P12814;Q08043	FALSE	0.777882	0.111871	FALSE	O43707	Non-Metabolic	ACTN4
205	-0.693233	O43731	FALSE	0.79924	0.132892	FALSE	O43731	Non-Metabolic	KDELR3
206	-0.221896	O43791	FALSE	0.914187	0.524372	FALSE	O43791	Non-Metabolic	SPOP
207	-0.119964	O43795	FALSE	0.896655	0.392383	FALSE	O43795	Non-Metabolic	MYO1B
208	-0.0220622	O43795;Q9UBC5	FALSE	0.938983	0.872766	FALSE	O43795	Non-Metabolic	MYO1B
209	-0.170268	O43809	FALSE	0.904458	0.443856	FALSE	O43809	CRISPR_Metabolic-library	NUDT21
210	0.0332888	O43818	FALSE	0.930879	0.727523	FALSE	O43818	Non-Metabolic	RRP9
211	0.138431	O43819	FALSE	0.931233	0.733069	TRUE	O43819	CRISPR_Metabolic-library	SCO2
212	0.0259348	O43823	FALSE	0.933517	0.770526	FALSE	O43823	Non-Metabolic	AKAP8
213	1.02905	O43829	FALSE	0.779055	0.112892	FALSE	O43829	Non-Metabolic	ZBTB14
214	-0.439672	O43852	FALSE	0.881182	0.314392	FALSE	O43852	Non-Metabolic	CALU
215	-0.489679	O43854	FALSE	0.778011	0.111982	FALSE	O43854	Non-Metabolic	EDIL3
216	0.207446	O43913	FALSE	0.815889	0.153711	FALSE	O43913	Non-Metabolic	ORC5
217	0.256591	O43920	FALSE	0.919661	0.580145	TRUE	O43920	CRISPR_Metabolic-library ;Metabolic-Atlas	NDUFS5
218	0.208197	O43929	FALSE	0.735847	0.0827032	FALSE	O43929	Non-Metabolic	ORC4
219	0.205794	O60216	FALSE	0.619901	0.0419655	FALSE	O60216	Non-Metabolic	RAD21
220	-0.14832	O60231	FALSE	0.842054	0.198173	FALSE	O60231	Non-Metabolic	DHX16
221	-1.45007	O60238	FALSE	0.50423	0.0238491	FALSE	O60238	Non-Metabolic	BNIP3L
222	-0.378483	O60262	FALSE	0.902647	0.431007	FALSE	O60262	Non-Metabolic	GNG7
223	-0.0130812	O60264	FALSE	0.938666	0.866296	FALSE	O60264	Non-Metabolic	SMARCA5
224	-0.0237312	O60264;P28370	FALSE	0.934458	0.78679	FALSE	O60264	Non-Metabolic	SMARCA5
225	0.329927	O60281	FALSE	0.301648	0.00651571	FALSE	O60281	Non-Metabolic	ZNF292
226	0.196084	O60287	FALSE	0.748399	0.090118	FALSE	O60287	Non-Metabolic	URB1
227	0.136593	O60292	FALSE	0.906208	0.456851	FALSE	O60292	Non-Metabolic	SIPA1L3
228	-0.491066	O60293	FALSE	0.725626	0.0772981	FALSE	O60293	Non-Metabolic	ZFC3H1
229	-0.110527	O60299	FALSE	0.912837	0.511901	FALSE	O60299	Non-Metabolic	LZTS3
230	-0.0819126	O60306	FALSE	0.897461	0.397258	FALSE	O60306	Non-Metabolic	AQR
231	-0.00875465	O60306;Q5JTH9	FALSE	0.943532	0.97404	TRUE	O60306	Non-Metabolic	AQR
232	-0.179928	O60318	FALSE	0.880582	0.311871	FALSE	O60318	Non-Metabolic	MCM3AP
233	0.0855512	O60341	FALSE	0.911959	0.504028	FALSE	O60341	CRISPR_Metabolic-library	KDM1A
234	0.0597471	O60506	FALSE	0.918185	0.564234	FALSE	O60506	Non-Metabolic	SYNCRIP
235	0.0395781	O60508	FALSE	0.929681	0.709185	FALSE	O60508	Non-Metabolic	CDC40
236	0.111192	O60568	FALSE	0.933338	0.767474	FALSE	O60568	CRISPR_Metabolic-library ;Metabolic-Atlas	PLOD3
237	-0.108572	O60658	FALSE	0.931145	0.731688	FALSE	O60658	CRISPR_Metabolic-library ;Metabolic-Atlas	PDE8A
238	1.2451	O60675	FALSE	0.347661	0.00869875	TRUE	O60675	Non-Metabolic	MAFK
239	0.484888	O60684	FALSE	0.295109	0.00624798	FALSE	O60684	Metabolic-Atlas	KPNA6
240	0.0458141	O60684;P52294	FALSE	0.935078	0.797808	FALSE	O60684	Metabolic-Atlas	KPNA6
241	-0.0776388	O60716	FALSE	0.928459	0.691201	FALSE	O60716	Non-Metabolic	CTNND1
242	-0.538132	O60732	FALSE	0.81631	0.1543	FALSE	O60732	Non-Metabolic	MAGEC1
243	-0.192753	O60732;P43355;P43358	FALSE	0.82234	0.163135	FALSE	O60732	Non-Metabolic	MAGEC1
244	0.259137	O60828	FALSE	0.648934	0.0490054	FALSE	O60828	Non-Metabolic	PQBP1
245	-0.252597	O60830	FALSE	0.913983	0.522459	FALSE	O60830	Non-Metabolic	TIMM17B
246	-0.0176225	O60832	FALSE	0.93787	0.850354	FALSE	O60832	Non-Metabolic	DKC1
247	-0.329647	O60841	FALSE	0.922135	0.608426	FALSE	O60841	Non-Metabolic	EIF5B
248	-0.0469872	O60870	FALSE	0.935932	0.813357	FALSE	O60870	Non-Metabolic	KIN
249	-0.515316	O60884	FALSE	0.73397	0.0816707	FALSE	O60884	Non-Metabolic	DNAJA2
250	0.695452	O60885	TRUE	0.0113018	0.000115391	FALSE	O60885	Non-Metabolic	BRD4
251	0.202501	O60885;P25440;Q15059	FALSE	0.92922	0.702318	TRUE	O60885	Non-Metabolic	BRD4
252	0.290629	O60885;Q15059	FALSE	0.73182	0.0805105	FALSE	O60885	Non-Metabolic	BRD4
253	-0.0964047	O60941	FALSE	0.933127	0.763922	FALSE	O60941	Non-Metabolic	DTNB
254	0.53482	O75037	FALSE	0.613147	0.0405193	FALSE	O75037	Non-Metabolic	KIF21B
255	0.284238	O75083	FALSE	0.847383	0.209654	FALSE	O75083	Non-Metabolic	WDR1
256	0.598958	O75110	FALSE	0.892939	0.371084	TRUE	O75110	CRISPR_Metabolic-library	ATP9A
257	0.741667	O75127	FALSE	0.343003	0.00845277	FALSE	O75127	Non-Metabolic	PTCD1
258	0.367918	O75128	FALSE	0.867472	0.26377	FALSE	O75128	Non-Metabolic	COBL
259	-0.249926	O75132	FALSE	0.912733	0.510954	FALSE	O75132	Non-Metabolic	ZBED4
260	0.266344	O75147	FALSE	0.896772	0.393089	FALSE	O75147	Metabolic-Atlas	OBSL1
261	-0.141586	O75151	FALSE	0.887333	0.342217	FALSE	O75151	CRISPR_Metabolic-library	PHF2
262	0.343128	O75151;Q9UPP1	FALSE	0.885314	0.33267	FALSE	O75151	CRISPR_Metabolic-library	PHF2
263	0.230388	O75152	FALSE	0.722013	0.0755084	FALSE	O75152	Non-Metabolic	ZC3H11A
264	-0.0549522	O75165	FALSE	0.93747	0.842512	FALSE	O75165	Non-Metabolic	DNAJC13
265	0.167777	O75182	FALSE	0.900487	0.416422	FALSE	O75182	Metabolic-Atlas	SIN3B
266	-0.179125	O75190	FALSE	0.887888	0.344912	FALSE	O75190	Non-Metabolic	DNAJB6
267	-0.0185153	O75190;P25686	FALSE	0.939684	0.887328	FALSE	O75190	Non-Metabolic	DNAJB6
268	-0.433348	O75251	FALSE	0.902794	0.43203	FALSE	O75251	CRISPR_Metabolic-library ;Metabolic-Atlas	NDUFS7
269	-0.515603	O75306	FALSE	0.863492	0.251437	FALSE	O75306	CRISPR_Metabolic-library ;Metabolic-Atlas	NDUFS2
270	0.492958	O75317;P62068	FALSE	0.698021	0.0649905	FALSE	O75317	Metabolic-Atlas	USP12
271	-0.206893	O75319	FALSE	0.782922	0.116358	FALSE	O75319	Metabolic-Atlas	DUSP11
272	-0.679087	O75326	FALSE	0.572481	0.0330215	FALSE	O75326	Non-Metabolic	SEMA7A
273	-0.452602	O75348	FALSE	0.808107	0.143405	FALSE	O75348	CRISPR_Metabolic-library ;Metabolic-Atlas	ATP6V1G1
274	-0.080102	O75367	FALSE	0.89092	0.360264	FALSE	O75367	Non-Metabolic	H2AFY
275	-0.233632	O75367;Q9P0M6	FALSE	0.833694	0.182021	FALSE	O75367	Non-Metabolic	H2AFY
276	0.104638	O75369	FALSE	0.906405	0.45835	FALSE	O75369	Non-Metabolic	FLNB
277	-0.0991178	O75369;P21333	FALSE	0.932587	0.754929	FALSE	O75369	Non-Metabolic	FLNB
278	0.0861243	O75369;P21333;Q14315	FALSE	0.925863	0.655246	FALSE	O75369	Non-Metabolic	FLNB
279	0.0520837	O75369;Q14315	FALSE	0.930279	0.718249	FALSE	O75369	Non-Metabolic	FLNB
280	-0.0258708	O75380	FALSE	0.943164	0.965227	TRUE	O75380	CRISPR_Metabolic-library ;Metabolic-Atlas	NDUFS6
281	0.300857	O75381	FALSE	0.908733	0.47668	TRUE	O75381	Non-Metabolic	PEX14
282	-0.384393	O75390	FALSE	0.900688	0.417746	FALSE	O75390	CRISPR_Metabolic-library ;Metabolic-Atlas	CS
283	-0.460359	O75394	FALSE	0.890257	0.356815	TRUE	O75394	Non-Metabolic	MRPL33
284	-0.714633	O75396	FALSE	0.680453	0.0585464	FALSE	O75396	Non-Metabolic	SEC22B
285	0.00267326	O75400	FALSE	0.943922	0.983521	FALSE	O75400	Non-Metabolic	PRPF40A
286	1.39778	O75419	FALSE	0.30549	0.00667863	TRUE	O75419	Non-Metabolic	CDC45
287	-0.310666	O75431	FALSE	0.806043	0.140848	FALSE	O75431	Non-Metabolic	MTX2
288	-0.738093	O75438	FALSE	0.868948	0.268585	FALSE	O75438	CRISPR_Metabolic-library ;Metabolic-Atlas	NDUFB1
289	-0.384437	O75439;P31930	FALSE	0.913729	0.520085	FALSE	O75439	Non-Metabolic	PMPCB
290	-0.659654	O75444	FALSE	0.774601	0.109088	FALSE	O75444	Non-Metabolic	MAF
291	0.525591	O75446	FALSE	0.623299	0.0427183	FALSE	O75446	Non-Metabolic	SAP30
292	0.629479	O75461	FALSE	0.835246	0.184863	FALSE	O75461	Non-Metabolic	E2F6
293	0.0277295	O75475	FALSE	0.93554	0.806153	FALSE	O75475	Non-Metabolic	PSIP1
294	0.0122756	O75475;P51858;Q7Z4V5;Q9Y3E1	FALSE	0.941465	0.926005	FALSE	O75475	Non-Metabolic	PSIP1
295	-0.230568	O75477	FALSE	0.849749	0.215084	FALSE	O75477	Non-Metabolic	ERLIN1
296	-0.0530321	O75477;O94905	FALSE	0.939841	0.890652	FALSE	O75477	Non-Metabolic	ERLIN1
297	-0.471873	O75489	FALSE	0.877407	0.29903	FALSE	O75489	CRISPR_Metabolic-library ;Metabolic-Atlas	NDUFS3
298	-0.0061952	O75494	FALSE	0.942001	0.938108	FALSE	O75494	Non-Metabolic	SRSF10
299	-0.131349	O75525	FALSE	0.811159	0.147318	FALSE	O75525	Non-Metabolic	KHDRBS3
300	-0.187172	O75525;Q07666	FALSE	0.822877	0.16396	FALSE	O75525	Non-Metabolic	KHDRBS3
301	1.54502	O75525;Q07666;Q9H6N6;Q9UBC1	FALSE	0.718256	0.0737095	TRUE	O75525	Non-Metabolic	KHDRBS3
302	0.0513713	O75526;P38159	FALSE	0.9299	0.712483	FALSE	O75526	Non-Metabolic	RBMXL2
303	0.217206	O75526;P38159;Q96E39	FALSE	0.765552	0.101922	FALSE	O75526	Non-Metabolic	RBMXL2
304	-0.0467003	O75530	FALSE	0.926674	0.666168	FALSE	O75530	Non-Metabolic	EED
305	0.218312	O75531	FALSE	0.838956	0.191939	FALSE	O75531	Non-Metabolic	BANF1
306	-0.0110239	O75533	FALSE	0.941691	0.931081	FALSE	O75533	Non-Metabolic	SF3B1
307	0.256123	O75534	FALSE	0.907915	0.470111	FALSE	O75534	Non-Metabolic	CSDE1
308	-0.254329	O75554	FALSE	0.922086	0.607853	TRUE	O75554	Non-Metabolic	WBP4
309	-0.16176	O75569	FALSE	0.899912	0.412672	FALSE	O75569	Non-Metabolic	PRKRA
310	0.207033	O75607	FALSE	0.879357	0.306813	FALSE	O75607	Non-Metabolic	NPM3
311	-0.489435	O75618	FALSE	0.48672	0.0209946	FALSE	O75618	Non-Metabolic	DEDD
312	-0.00905953	O75618;Q9NWM3	FALSE	0.943547	0.97442	FALSE	O75618	Non-Metabolic	DEDD
313	0.0421467	O75643	FALSE	0.924847	0.641955	FALSE	O75643	Non-Metabolic	SNRNP200
314	0.0365028	O75643;Q86VH2	FALSE	0.934377	0.785379	FALSE	O75643	Non-Metabolic	SNRNP200
315	0.345746	O75683	FALSE	0.427051	0.0141025	FALSE	O75683	Non-Metabolic	SURF6
316	-0.0323635	O75691	FALSE	0.927823	0.682118	FALSE	O75691	Non-Metabolic	UTP20
317	-0.190323	O75694	FALSE	0.909358	0.481798	FALSE	O75694	Metabolic-Atlas	NUP155
318	0.0191196	O75695	FALSE	0.942919	0.959418	FALSE	O75695	Non-Metabolic	RP2
319	-0.0577712	O75718	FALSE	0.93682	0.83001	FALSE	O75718	Non-Metabolic	CRTAP
320	0.0582811	O75746	FALSE	0.939936	0.892648	TRUE	O75746	CRISPR_Metabolic-library ;Metabolic-Atlas	SLC25A12
321	-0.462832	O75746;Q9UJS0	FALSE	0.886532	0.338379	FALSE	O75746	CRISPR_Metabolic-library ;Metabolic-Atlas	SLC25A12
322	-0.165061	O75781	FALSE	0.922532	0.61317	FALSE	O75781	Non-Metabolic	PALM
323	-0.194161	O75781;Q8IXS6	FALSE	0.922677	0.614907	FALSE	O75781	Non-Metabolic	PALM
324	0.221081	O75787	FALSE	0.861261	0.244913	FALSE	O75787	CRISPR_Metabolic-library	ATP6AP2
325	0.00407902	O75817	FALSE	0.943988	0.985147	FALSE	O75817	Non-Metabolic	POP7
326	0.256665	O75818	FALSE	0.870619	0.274204	FALSE	O75818	Non-Metabolic	RPP40
327	-0.222159	O75820	FALSE	0.869826	0.271513	FALSE	O75820	Non-Metabolic	ZNF189
328	-0.102311	O75907	FALSE	0.93349	0.770056	TRUE	O75907	CRISPR_Metabolic-library ;Metabolic-Atlas	DGAT1
329	-0.55999	O75909	FALSE	0.855781	0.229962	FALSE	O75909	Non-Metabolic	CCNK
330	-0.171322	O75923	FALSE	0.918723	0.569954	FALSE	O75923	Non-Metabolic	DYSF
331	0.474681	O75925	FALSE	0.851821	0.220021	FALSE	O75925	Non-Metabolic	PIAS1
332	-0.00473864	O75934	FALSE	0.943681	0.977648	FALSE	O75934	Non-Metabolic	BCAS2
333	-0.417068	O75937	FALSE	0.871481	0.277175	FALSE	O75937	Non-Metabolic	DNAJC8
334	0.258317	O75940	FALSE	0.571073	0.0327942	FALSE	O75940	Non-Metabolic	SMNDC1
335	0.394392	O75947	FALSE	0.919968	0.58355	FALSE	O75947	Metabolic-Atlas	ATP5PD
336	0.141225	O75953	FALSE	0.877059	0.297671	FALSE	O75953	Non-Metabolic	DNAJB5
337	0.629247	O75954	FALSE	0.472027	0.0189366	TRUE	O75954	Non-Metabolic	TSPAN9
338	-0.168454	O75955	FALSE	0.905674	0.452827	FALSE	O75955	Non-Metabolic	FLOT1
339	-0.171607	O75964	FALSE	0.922965	0.618392	FALSE	O75964	Metabolic-Atlas	ATP5MG
340	0.124825	O76021	FALSE	0.828917	0.173687	FALSE	O76021	Non-Metabolic	RSL1D1
341	-0.2638	O76024	FALSE	0.905225	0.449483	FALSE	O76024	Non-Metabolic	WFS1
342	0.392841	O76031	FALSE	0.887664	0.343818	TRUE	O76031	Non-Metabolic	CLPX
343	0.171596	O94761	FALSE	0.919903	0.582828	TRUE	O94761	Non-Metabolic	RECQL4
344	0.410055	O94762	FALSE	0.877897	0.300958	TRUE	O94762	Non-Metabolic	RECQL5
345	0.154911	O94776	FALSE	0.880601	0.31195	FALSE	O94776	Non-Metabolic	MTA2
346	0.302831	O94776;Q13330;Q9BTC8	FALSE	0.817572	0.156088	FALSE	O94776	Non-Metabolic	MTA2
347	0.00698655	O94776;Q9BTC8	FALSE	0.943643	0.976728	FALSE	O94776	Non-Metabolic	MTA2
348	-0.286639	O94826	FALSE	0.927527	0.677949	TRUE	O94826	Non-Metabolic	TOMM70
349	-0.600856	O94832	TRUE	0.00521689	6.17892e-05	FALSE	O94832	Non-Metabolic	MYO1D
350	0.223361	O94842	FALSE	0.90136	0.422223	FALSE	O94842	Non-Metabolic	TOX4
351	0.22352	O94851	FALSE	0.913408	0.517116	FALSE	O94851	CRISPR_Metabolic-library	MICAL2
352	-0.468094	O94874	FALSE	0.813116	0.149914	TRUE	O94874	Non-Metabolic	UFL1
353	-0.0679414	O94880	FALSE	0.916044	0.542325	FALSE	O94880	Non-Metabolic	PHF14
354	0.689472	O94887	FALSE	0.132507	0.00175745	FALSE	O94887	Non-Metabolic	FARP2
355	0.115366	O94901	FALSE	0.87837	0.302837	FALSE	O94901	Non-Metabolic	SUN1
356	-0.37197	O94905	FALSE	0.782254	0.115748	FALSE	O94905	Non-Metabolic	ERLIN2
357	0.0319186	O94906	FALSE	0.933546	0.771011	FALSE	O94906	Non-Metabolic	PRPF6
358	0.353342	O94913	FALSE	0.843747	0.201712	FALSE	O94913	Non-Metabolic	PCF11
359	-0.419862	O94916	FALSE	0.855075	0.228138	FALSE	O94916	Non-Metabolic	NFAT5
360	-0.755259	O94925	FALSE	0.742816	0.0867059	TRUE	O94925	CRISPR_Metabolic-library ;Metabolic-Atlas	GLS
361	-0.500844	O94973	FALSE	0.649698	0.0492109	TRUE	O94973	Non-Metabolic	AP2A2
362	-0.617888	O94973;O95782	FALSE	0.0648142	0.000660978	FALSE	O94973	Non-Metabolic	AP2A2
363	0.259484	O94986	FALSE	0.899147	0.407764	FALSE	O94986	Non-Metabolic	CEP152
364	0.372112	O95059	FALSE	0.775968	0.110235	FALSE	O95059	Metabolic-Atlas	RPP14
365	-0.544352	O95071	FALSE	0.421895	0.0136555	FALSE	O95071	Metabolic-Atlas	UBR5
366	-0.00403366	O95104	FALSE	0.944121	0.98841	FALSE	O95104	Non-Metabolic	SCAF4
367	0.125472	O95104;Q9UPN6	FALSE	0.921392	0.599712	FALSE	O95104	Non-Metabolic	SCAF4
368	0.550904	O95125	FALSE	0.786866	0.120059	FALSE	O95125	Non-Metabolic	ZNF202
369	0.147506	O95139	FALSE	0.932343	0.750912	FALSE	O95139	CRISPR_Metabolic-library ;Metabolic-Atlas	NDUFB6
370	0.639639	O95140;Q8IWA4	FALSE	0.813376	0.150263	TRUE	O95140	Non-Metabolic	MFN2
371	-0.303948	O95168	FALSE	0.910105	0.488019	FALSE	O95168	CRISPR_Metabolic-library ;Metabolic-Atlas	NDUFB4
372	-0.0546544	O95169	FALSE	0.940717	0.909466	TRUE	O95169	CRISPR_Metabolic-library ;Metabolic-Atlas	NDUFB8
373	-0.208921	O95182	FALSE	0.924518	0.637732	TRUE	O95182	CRISPR_Metabolic-library	NDUFA7
374	-0.281828	O95232	FALSE	0.904762	0.44607	FALSE	O95232	Non-Metabolic	LUC7L3
375	0.0313846	O95235	FALSE	0.935764	0.810255	FALSE	O95235	Non-Metabolic	KIF20A
376	-0.517968	O95239	FALSE	0.691913	0.0626434	FALSE	O95239	Non-Metabolic	KIF4A
377	-0.109708	O95243	FALSE	0.919333	0.57655	FALSE	O95243	Metabolic-Atlas	MBD4
378	-0.251213	O95249	FALSE	0.868227	0.266216	FALSE	O95249	Non-Metabolic	GOSR1
379	-0.00475113	O95251	FALSE	0.942556	0.950923	FALSE	O95251	Metabolic-Atlas	KAT7
380	0.061884	O95251;Q8WYB5;Q9H7Z6	FALSE	0.928892	0.697495	FALSE	O95251	Metabolic-Atlas	KAT7
381	-0.214136	O95292	FALSE	0.889276	0.351811	FALSE	O95292	Metabolic-Atlas	VAPB
382	-0.101183	O95292;Q9P0L0	FALSE	0.926403	0.662487	FALSE	O95292	Metabolic-Atlas	VAPB
383	0.0130901	O95298	FALSE	0.943484	0.972879	TRUE	O95298	CRISPR_Metabolic-library ;Metabolic-Atlas	NDUFC2
384	-0.41537	O95299	FALSE	0.889729	0.354107	FALSE	O95299	CRISPR_Metabolic-library ;Metabolic-Atlas	NDUFA10
385	0.47584	O95319;Q92879	FALSE	0.755461	0.094722	FALSE	O95319	Non-Metabolic	CELF2
386	-0.897661	O95347	FALSE	0.490713	0.0216073	FALSE	O95347	Non-Metabolic	SMC2
387	0.192539	O95365	FALSE	0.919026	0.573214	FALSE	O95365	Non-Metabolic	ZBTB7A
388	-0.889585	O95373	FALSE	0.503721	0.0237883	TRUE	O95373	Non-Metabolic	IPO7
389	-0.0682857	O95391	FALSE	0.922609	0.614098	FALSE	O95391	Non-Metabolic	SLU7
390	0.0553552	O95400	FALSE	0.939304	0.879404	FALSE	O95400	Non-Metabolic	CD2BP2
391	-0.177021	O95425	FALSE	0.868429	0.266875	FALSE	O95425	Non-Metabolic	SVIL
392	-0.082575	O95453	FALSE	0.903415	0.436383	FALSE	O95453	Non-Metabolic	PARN
393	0.255643	O95470	FALSE	0.916301	0.544887	FALSE	O95470	CRISPR_Metabolic-library ;Metabolic-Atlas	SGPL1
394	0.141415	O95478	FALSE	0.757444	0.0960765	FALSE	O95478	Non-Metabolic	NSA2
395	0.0687737	O95602	FALSE	0.928657	0.694066	FALSE	O95602	Metabolic-Atlas	POLR1A
396	-0.352415	O95613	FALSE	0.460643	0.0175277	FALSE	O95613	Non-Metabolic	PCNT
397	0.110792	O95619	FALSE	0.92562	0.65203	FALSE	O95619	Non-Metabolic	YEATS4
398	0.00179308	O95639	FALSE	0.944166	0.98952	FALSE	O95639	Non-Metabolic	CPSF4
399	0.262522	O95644	FALSE	0.885429	0.333201	FALSE	O95644	Non-Metabolic	NFATC1
400	0.684658	O95684	FALSE	0.596962	0.0373034	FALSE	O95684	Non-Metabolic	FGFR1OP
401	-0.0568231	O95696	FALSE	0.927301	0.674803	FALSE	O95696	Non-Metabolic	BRD1
402	0.069351	O95696;Q9ULD4	FALSE	0.937736	0.847728	FALSE	O95696	Non-Metabolic	BRD1
403	0.128867	O95707	FALSE	0.909044	0.479214	FALSE	O95707	Non-Metabolic	POP4
404	-1.11944	O95714	FALSE	0.212947	0.00362093	TRUE	O95714	Metabolic-Atlas	HERC2
405	-0.179057	O95758	FALSE	0.82567	0.168351	FALSE	O95758	Non-Metabolic	PTBP3
406	0.0699976	O95758;P26599	FALSE	0.922047	0.60739	FALSE	O95758	Non-Metabolic	PTBP3
407	0.358179	O95777	FALSE	0.610093	0.0398863	FALSE	O95777	Non-Metabolic	LSM8
408	-0.644996	O95782	FALSE	0.430879	0.0144462	FALSE	O95782	Non-Metabolic	AP2A1
409	0.248323	O95785	FALSE	0.788309	0.121457	FALSE	O95785	Non-Metabolic	WIZ
410	0.108118	O95793	FALSE	0.867428	0.263629	FALSE	O95793	Non-Metabolic	STAU1
411	0.217336	O95793;Q9NUL3	FALSE	0.614134	0.0407267	FALSE	O95793	Non-Metabolic	STAU1
412	0.0226325	O95807	FALSE	0.942146	0.941432	FALSE	O95807	Non-Metabolic	TMEM50A
413	-0.0643821	O95810	FALSE	0.9212	0.5975	FALSE	O95810	Non-Metabolic	CAVIN2
414	0.138494	O95816	FALSE	0.878467	0.303222	FALSE	O95816	Non-Metabolic	BAG2
415	-0.133378	O95817	FALSE	0.930329	0.719014	FALSE	O95817	Non-Metabolic	BAG3
416	-1.32265	O95819	FALSE	0.626061	0.0433429	FALSE	O95819	Metabolic-Atlas	MAP4K4
417	-0.458612	O95831	FALSE	0.8654	0.257236	FALSE	O95831	CRISPR_Metabolic-library	AIFM1
418	0.510503	O95872	FALSE	0.797697	0.131182	TRUE	O95872	Non-Metabolic	GPANK1
419	0.225115	O95926	FALSE	0.754785	0.0942662	FALSE	O95926	Non-Metabolic	SYF2
420	-0.313554	O95983	FALSE	0.896972	0.394294	TRUE	O95983	Non-Metabolic	MBD3
421	0.235924	O95983;Q9UBB5	FALSE	0.899783	0.411836	TRUE	O95983	Non-Metabolic	MBD3
422	-0.528544	O96000	FALSE	0.872491	0.280718	FALSE	O96000	CRISPR_Metabolic-library ;Metabolic-Atlas	NDUFB10
423	-0.589799	O96008	FALSE	0.861304	0.245036	FALSE	O96008	Non-Metabolic	TOMM40
424	0.0986283	O96019	FALSE	0.918746	0.570208	FALSE	O96019	Non-Metabolic	ACTL6A
425	0.100964	O96028	FALSE	0.89423	0.378275	FALSE	O96028	Metabolic-Atlas	NSD2
426	-0.0791138	P00156	FALSE	0.9382	0.856923	TRUE	P00156	Metabolic-Atlas	MT-CYB
427	-0.383283	P00338	FALSE	0.874093	0.286489	FALSE	P00338	CRISPR_Metabolic-library ;Metabolic-Atlas	LDHA
428	-0.239785	P00367	FALSE	0.851232	0.218601	FALSE	P00367	CRISPR_Metabolic-library ;Metabolic-Atlas	GLUD1
429	-0.340792	P00387	FALSE	0.885732	0.334614	FALSE	P00387	CRISPR_Metabolic-library ;Metabolic-Atlas	CYB5R3
430	-0.982842	P00395	FALSE	0.618213	0.041598	TRUE	P00395	Metabolic-Atlas	MT-CO1
431	-0.759172	P00403	FALSE	0.825936	0.168778	FALSE	P00403	Metabolic-Atlas	MT-CO2
432	-0.0256785	P00750	FALSE	0.942621	0.952429	TRUE	P00750	Non-Metabolic	PLAT
433	0.485428	P01111;P01116	FALSE	0.876495	0.295493	TRUE	P01111	Non-Metabolic	NRAS
434	-0.601857	P01893;P13747	FALSE	0.829633	0.174897	TRUE	P01893	Non-Metabolic	HLA-H
435	-2.75456	P02452	TRUE	1.73486e-07	5.03181e-07	FALSE	P02452	Non-Metabolic	COL1A1
436	-1.04365	P02462	FALSE	0.348834	0.008762	FALSE	P02462	Non-Metabolic	COL4A1
437	-1.09036	P02511	FALSE	0.0974084	0.00111646	FALSE	P02511	Non-Metabolic	CRYAB
438	-0.0106917	P02545	FALSE	0.940023	0.894507	FALSE	P02545	Non-Metabolic	LMNA
439	0.0122551	P02545;P20700;Q03252	FALSE	0.939342	0.880181	FALSE	P02545	Non-Metabolic	LMNA
440	-1.99291	P02751	TRUE	1.61929e-10	5.35977e-08	FALSE	P02751	Non-Metabolic	FN1
441	-0.458973	P02768	FALSE	0.874308	0.287279	FALSE	P02768	Metabolic-Atlas	ALB
442	0.018322	P02786	FALSE	0.942413	0.947589	FALSE	P02786	Metabolic-Atlas	TFRC
443	0.130597	P03886	FALSE	0.935472	0.804927	TRUE	P03886	Metabolic-Atlas	MT-ND1
444	0.499149	P03891	FALSE	0.893463	0.373977	TRUE	P03891	Metabolic-Atlas	MT-ND2
445	-0.0928877	P03905	FALSE	0.937329	0.839789	TRUE	P03905	Metabolic-Atlas	MT-ND4
446	-0.246796	P03915	FALSE	0.909012	0.478954	TRUE	P03915	Metabolic-Atlas	MT-ND5
447	-0.577522	P04004	FALSE	0.6872	0.0609118	FALSE	P04004	Non-Metabolic	VTN
448	-0.372882	P04156	FALSE	0.882055	0.318119	FALSE	P04156	Non-Metabolic	PRNP
449	-1.54501	P04181	FALSE	0.139041	0.00189674	FALSE	P04181	CRISPR_Metabolic-library ;Metabolic-Atlas	OAT
450	-0.358892	P04216	FALSE	0.779753	0.113506	FALSE	P04216	Non-Metabolic	THY1
451	-0.591507	P04406	FALSE	0.813626	0.150601	FALSE	P04406	CRISPR_Metabolic-library ;Metabolic-Atlas	GAPDH
452	-0.595029	P04792	FALSE	0.238518	0.00434208	FALSE	P04792	Non-Metabolic	HSPB1
453	-1.07881	P04818	FALSE	0.541906	0.0284804	TRUE	P04818	CRISPR_Metabolic-library ;Metabolic-Atlas	TYMS
454	-0.541755	P04843	FALSE	0.487172	0.0210628	FALSE	P04843	Metabolic-Atlas	RPN1
455	-0.547659	P04844	FALSE	0.489247	0.0213795	FALSE	P04844	Metabolic-Atlas	RPN2
456	-0.419582	P04899	FALSE	0.658329	0.0516151	FALSE	P04899	Non-Metabolic	GNAI2
457	-0.179417	P04899;P08754;P09471;P63096	FALSE	0.885229	0.332276	FALSE	P04899	Non-Metabolic	GNAI2
458	-0.0605501	P04899;P08754;P09471;P63096;Q5JWF2	FALSE	0.931826	0.742519	FALSE	P04899	Non-Metabolic	GNAI2
459	0.0899751	P04899;P08754;P63096	FALSE	0.927467	0.677121	FALSE	P04899	Non-Metabolic	GNAI2
460	0.0506706	P05023	FALSE	0.938236	0.857638	FALSE	P05023	CRISPR_Metabolic-library ;Metabolic-Atlas	ATP1A1
461	0.435666	P05023;P54707	FALSE	0.892303	0.367621	TRUE	P05023	CRISPR_Metabolic-library ;Metabolic-Atlas	ATP1A1
462	-0.191269	P05026	FALSE	0.92159	0.602026	FALSE	P05026	CRISPR_Metabolic-library ;Metabolic-Atlas	ATP1B1
463	0.151483	P05114	FALSE	0.864528	0.254561	FALSE	P05114	Non-Metabolic	HMGN1
464	-0.654165	P05121	FALSE	0.775699	0.110008	TRUE	P05121	Non-Metabolic	SERPINE1
465	-0.221437	P05141	FALSE	0.909784	0.485335	FALSE	P05141	CRISPR_Metabolic-library ;Metabolic-Atlas	SLC25A5
466	0.01864	P05141;P12235	FALSE	0.943536	0.974144	FALSE	P05141	CRISPR_Metabolic-library ;Metabolic-Atlas	SLC25A5
467	-0.123734	P05141;P12235;P12236	FALSE	0.930994	0.729314	FALSE	P05141	CRISPR_Metabolic-library ;Metabolic-Atlas	SLC25A5
468	-0.0828199	P05141;P12236	FALSE	0.934318	0.784343	FALSE	P05141	CRISPR_Metabolic-library ;Metabolic-Atlas	SLC25A5
469	-0.198627	P05187	FALSE	0.893204	0.372544	FALSE	P05187	Metabolic-Atlas	ALPP
470	0.079228	P05198	FALSE	0.935748	0.809967	FALSE	P05198	Non-Metabolic	EIF2S1
471	0.0102098	P05204	FALSE	0.943152	0.964948	FALSE	P05204	Non-Metabolic	HMGN2
472	0.052205	P05204;Q15651	FALSE	0.926938	0.669781	FALSE	P05204	Non-Metabolic	HMGN2
473	0.174604	P05386	FALSE	0.909825	0.485673	FALSE	P05386	Non-Metabolic	RPLP1
474	0.0536238	P05387	FALSE	0.930648	0.723935	FALSE	P05387	Non-Metabolic	RPLP2
475	-0.0333636	P05388	FALSE	0.935856	0.811946	FALSE	P05388	Non-Metabolic	RPLP0
476	0.342566	P05412	FALSE	0.51547	0.0251348	FALSE	P05412	Non-Metabolic	JUN
477	0.306742	P05412;P17275;P17535	FALSE	0.450521	0.0163907	FALSE	P05412	Non-Metabolic	JUN
478	0.104307	P05412;P17535	FALSE	0.921358	0.599322	FALSE	P05412	Non-Metabolic	JUN
479	-0.391612	P05455	FALSE	0.777675	0.111692	FALSE	P05455	Non-Metabolic	SSB
480	0.095666	P05496	FALSE	0.924342	0.635494	FALSE	P05496	Metabolic-Atlas	ATP5MC1
481	-0.951128	P05556	FALSE	0.730298	0.0797036	FALSE	P05556	Non-Metabolic	ITGB1
482	-0.0823805	P05783	FALSE	0.924539	0.638	FALSE	P05783	Non-Metabolic	KRT18
483	-0.210532	P05976;P08590	FALSE	0.928853	0.696921	FALSE	P05976	Non-Metabolic	MYL1
484	-0.378689	P06396	FALSE	0.668612	0.0546895	FALSE	P06396	Non-Metabolic	GSN
485	-0.938146	P06493	FALSE	0.761115	0.0986606	TRUE	P06493	Metabolic-Atlas	CDK1
486	-0.158955	P06576	FALSE	0.922547	0.613342	FALSE	P06576	Metabolic-Atlas	ATP5F1B
487	-1.98103	P06702	FALSE	0.449884	0.0163225	TRUE	P06702	Non-Metabolic	S100A9
488	-0.302538	P06730	FALSE	0.906708	0.460677	TRUE	P06730	Non-Metabolic	EIF4E
489	-1.98715	P06733	TRUE	0.0103055	0.000106192	TRUE	P06733	CRISPR_Metabolic-library ;Metabolic-Atlas	ENO1
490	0.130828	P06748	FALSE	0.882297	0.319166	FALSE	P06748	Non-Metabolic	NPM1
491	-0.0259584	P06753	FALSE	0.9413	0.922308	FALSE	P06753	Non-Metabolic	TPM3
492	0.326659	P06753;P07951;P09493;P67936	FALSE	0.902909	0.432832	FALSE	P06753	Non-Metabolic	TPM3
493	-0.0121972	P07196	FALSE	0.939834	0.890495	FALSE	P07196	Non-Metabolic	NEFL
494	-1.33773	P07196;P08670;P17661	FALSE	0.894023	0.37711	FALSE	P07196	Non-Metabolic	NEFL
495	0.0196107	P07199	FALSE	0.937516	0.843408	FALSE	P07199	Non-Metabolic	CENPB
496	-0.273466	P07237	FALSE	0.731763	0.08048	FALSE	P07237	Metabolic-Atlas	P4HB
497	0.315286	P07305	FALSE	0.496238	0.0224975	FALSE	P07305	Non-Metabolic	H1-0
498	-0.0840158	P07339	FALSE	0.941804	0.933638	TRUE	P07339	Metabolic-Atlas	CTSD
499	0.174165	P07355	FALSE	0.898213	0.401894	FALSE	P07355	Non-Metabolic	ANXA2
500	-0.334122	P07437	FALSE	0.884617	0.329471	FALSE	P07437	Non-Metabolic	TUBB
501	-0.334441	P07437;P68371	FALSE	0.900157	0.414264	FALSE	P07437	Non-Metabolic	TUBB
502	-0.730171	P07437;P68371;Q13509	FALSE	0.72515	0.0770589	FALSE	P07437	Non-Metabolic	TUBB
503	-0.482372	P07437;P68371;Q13509;Q13885;Q9BUF5;Q9BVA1	FALSE	0.853749	0.224776	FALSE	P07437	Non-Metabolic	TUBB
504	-0.546079	P07437;P68371;Q13509;Q13885;Q9BVA1	FALSE	0.808081	0.143373	FALSE	P07437	Non-Metabolic	TUBB
505	-0.605157	P07437;P68371;Q13885;Q9BUF5;Q9BVA1	FALSE	0.896222	0.389805	FALSE	P07437	Non-Metabolic	TUBB
506	-0.602882	P07437;P68371;Q13885;Q9BVA1	FALSE	0.807487	0.142631	FALSE	P07437	Non-Metabolic	TUBB
507	-0.405164	P07437;Q13509;Q13885;Q9BVA1	FALSE	0.908015	0.470911	FALSE	P07437	Non-Metabolic	TUBB
508	-0.15222	P07437;Q13509;Q9BVA1	FALSE	0.934114	0.78078	FALSE	P07437	Non-Metabolic	TUBB
509	-1.70606	P07737	FALSE	0.0799404	0.000851392	FALSE	P07737	Non-Metabolic	PFN1
510	-0.0294031	P07741	FALSE	0.940494	0.904621	FALSE	P07741	CRISPR_Metabolic-library ;Metabolic-Atlas	APRT
511	-0.672445	P07814	FALSE	0.427485	0.0141409	FALSE	P07814	Non-Metabolic	EPRS
512	-0.857751	P07900	FALSE	0.425542	0.0139698	FALSE	P07900	Non-Metabolic	HSP90AA1
513	-1.18494	P07900;P08238	FALSE	0.19364	0.00309384	FALSE	P07900	Non-Metabolic	HSP90AA1
514	-0.698835	P07900;P08238;Q58FF8	FALSE	0.414257	0.0130255	FALSE	P07900	Non-Metabolic	HSP90AA1
515	0.125406	P07910	FALSE	0.854328	0.226236	FALSE	P07910	Non-Metabolic	HNRNPC
516	-0.530731	P07919	FALSE	0.873672	0.284954	FALSE	P07919	CRISPR_Metabolic-library ;Metabolic-Atlas	UQCRH
517	-0.236896	P07947	FALSE	0.886532	0.338379	FALSE	P07947	Metabolic-Atlas	YES1
518	-0.0992816	P07947;P07948;P12931	FALSE	0.923067	0.61964	FALSE	P07947	Metabolic-Atlas	YES1
519	-0.329242	P07947;P12931	FALSE	0.856143	0.230904	FALSE	P07947	Metabolic-Atlas	YES1
520	0.0194525	P07948	FALSE	0.942315	0.945333	FALSE	P07948	Metabolic-Atlas	LYN
521	0.159613	P07951;P09493	FALSE	0.92704	0.67119	TRUE	P07951	Non-Metabolic	TPM2
522	-0.167111	P07951;P67936	FALSE	0.915506	0.537027	TRUE	P07951	Non-Metabolic	TPM2
523	0.455123	P07992	FALSE	0.867704	0.264517	FALSE	P07992	Non-Metabolic	ERCC1
524	-0.856479	P07996	FALSE	0.450455	0.0163836	FALSE	P07996	Non-Metabolic	THBS1
525	0.657351	P08047	FALSE	0.787176	0.120357	FALSE	P08047	Non-Metabolic	SP1
526	-0.448145	P08134;P61586	FALSE	0.8813	0.314893	TRUE	P08134	Non-Metabolic	RHOC
527	0.111919	P08174	FALSE	0.924863	0.642158	FALSE	P08174	Non-Metabolic	CD55
528	-0.038475	P08195	FALSE	0.939923	0.892386	FALSE	P08195	CRISPR_Metabolic-library ;Metabolic-Atlas	SLC3A2
529	-0.812197	P08238	FALSE	0.323177	0.00748831	FALSE	P08238	Non-Metabolic	HSP90AB1
530	-1.06198	P08238;P14625	FALSE	0.270331	0.00533159	FALSE	P08238	Non-Metabolic	HSP90AB1
531	-1.02914	P08238;Q58FF8	FALSE	0.36329	0.00958585	FALSE	P08238	Non-Metabolic	HSP90AB1
532	-1.00837	P08572	TRUE	0.0330398	0.000322306	FALSE	P08572	Non-Metabolic	COL4A2
533	-0.48044	P08574	FALSE	0.863733	0.252157	FALSE	P08574	CRISPR_Metabolic-library ;Metabolic-Atlas	CYC1
534	0.165392	P08579	FALSE	0.821501	0.16186	FALSE	P08579	Non-Metabolic	SNRPB2
535	0.194988	P08579;P09012	FALSE	0.7838	0.117166	FALSE	P08579	Non-Metabolic	SNRPB2
536	-0.462119	P08582	FALSE	0.669021	0.0548169	FALSE	P08582	Non-Metabolic	MELTF
537	0.231324	P08621	FALSE	0.716923	0.0730859	FALSE	P08621	Non-Metabolic	SNRNP70
538	0.191782	P08651	FALSE	0.907568	0.46737	FALSE	P08651	Non-Metabolic	NFIC
539	0.272042	P08651;Q12857	FALSE	0.902767	0.431836	FALSE	P08651	Non-Metabolic	NFIC
540	-0.00866252	P08670	FALSE	0.942028	0.938746	FALSE	P08670	Non-Metabolic	VIM
541	0.080306	P08670;P17661	FALSE	0.890558	0.358374	FALSE	P08670	Non-Metabolic	VIM
542	0.028985	P08708	FALSE	0.936282	0.819846	FALSE	P08708	Non-Metabolic	RPS17
543	-0.123195	P08754	FALSE	0.916874	0.550663	FALSE	P08754	Non-Metabolic	GNAI3
544	-1.71238	P08758	FALSE	0.0797349	0.000848626	TRUE	P08758	Non-Metabolic	ANXA5
545	0.0908253	P08865	FALSE	0.934158	0.781548	FALSE	P08865	Non-Metabolic	RPSA
546	0.102863	P09001	FALSE	0.932064	0.746377	FALSE	P09001	Non-Metabolic	MRPL3
547	0.142783	P09012	FALSE	0.847198	0.209237	FALSE	P09012	Non-Metabolic	SNRPA
548	-0.00637449	P09234	FALSE	0.9433	0.968476	FALSE	P09234	Non-Metabolic	SNRPC
549	-0.327099	P09382	FALSE	0.919458	0.577918	FALSE	P09382	Non-Metabolic	LGALS1
550	0.241798	P09429	FALSE	0.927332	0.675236	TRUE	P09429	Non-Metabolic	HMGB1
551	-0.808322	P09429;P23497	FALSE	0.766601	0.102716	FALSE	P09429	Non-Metabolic	HMGB1
552	-0.181121	P09471	FALSE	0.905431	0.45101	FALSE	P09471	Non-Metabolic	GNAO1
553	-0.50037	P09496	FALSE	0.870474	0.273707	FALSE	P09496	Non-Metabolic	CLTA
554	-0.766563	P09543;P49750;Q92802	FALSE	0.572685	0.0330546	TRUE	P09543	CRISPR_Metabolic-library ;Metabolic-Atlas	CNP
555	0.0658187	P09651	FALSE	0.912356	0.507567	FALSE	P09651	Non-Metabolic	HNRNPA1
556	-0.111981	P09651;P22626;Q32P51	FALSE	0.907551	0.467231	FALSE	P09651	Non-Metabolic	HNRNPA1
557	0.17518	P09651;P51991	FALSE	0.903602	0.437709	FALSE	P09651	Non-Metabolic	HNRNPA1
558	0.00446774	P09651;P51991;Q32P51	FALSE	0.943393	0.970712	FALSE	P09651	Non-Metabolic	HNRNPA1
559	0.0728412	P09651;Q32P51	FALSE	0.928658	0.694091	FALSE	P09651	Non-Metabolic	HNRNPA1
560	0.165316	P09661	FALSE	0.807609	0.142782	FALSE	P09661	Non-Metabolic	SNRPA1
561	-0.64832	P09669	FALSE	0.836255	0.186748	FALSE	P09669	CRISPR_Metabolic-library ;Metabolic-Atlas	COX6C
562	-0.0193143	P09874	FALSE	0.943228	0.966748	FALSE	P09874	Metabolic-Atlas	PARP1
563	0.0682662	P0C0S5;Q71UI9	FALSE	0.932752	0.757664	FALSE	P0C0S5	Non-Metabolic	H2AZ1
564	-0.207438	P0C1Z6	FALSE	0.923516	0.62515	TRUE	P0C1Z6	Non-Metabolic	TFPT
565	0.234765	P0C7P0	FALSE	0.903913	0.439926	FALSE	P0C7P0	Non-Metabolic	CISD3
566	-0.0719777	P0CAP2;Q9BZD3	FALSE	0.930184	0.716803	FALSE	P0CAP2	Non-Metabolic	POLR2M
567	0.32294	P0CG38	FALSE	0.901945	0.426181	FALSE	P0CG38	Non-Metabolic	POTEI
568	-0.721194	P0CG38;P60709;P63261	FALSE	0.907571	0.467389	FALSE	P0CG38	Non-Metabolic	POTEI
569	-0.0729962	P0CG38;P60709;P63261;P68133	FALSE	0.926642	0.665729	FALSE	P0CG38	Non-Metabolic	POTEI
570	-0.293425	P0CJ78	FALSE	0.550958	0.0297428	FALSE	P0CJ78	Non-Metabolic	ZNF865
571	0.244142	P0DMU7;P0DMU8;P0DMU9;P0DMV0;P0DMV1;P0DMV2;Q5DJT8;Q5HYN5;Q8NHU0	FALSE	0.88672	0.339273	FALSE	P0DMU7	Non-Metabolic	CT45A6
572	0.131902	P0DMV8;P0DMV9	FALSE	0.866811	0.261657	FALSE	P0DMV8	Non-Metabolic	HSPA1A
573	0.154873	P0DMV8;P0DMV9;P48741	FALSE	0.887782	0.344396	FALSE	P0DMV8	Non-Metabolic	HSPA1A
574	-0.153288	P0DN76;Q01081	FALSE	0.873248	0.283423	FALSE	P0DN76	Non-Metabolic	U2AF1L5
575	-0.128326	P0DP23;P0DP24;P0DP25	FALSE	0.913959	0.522234	FALSE	P0DP23	Metabolic-Atlas	CALM1
576	0.191017	P0DPB6	FALSE	0.889995	0.355468	FALSE	P0DPB6	Metabolic-Atlas	POLR1D
577	-0.502954	P0DPH7;P0DPH8;Q6PEY2	FALSE	0.824729	0.166852	FALSE	P0DPH7	Non-Metabolic	TUBA3C
578	0.270065	P10070	FALSE	0.92619	0.659618	FALSE	P10070	Non-Metabolic	GLI2
579	-0.431618	P10071	FALSE	0.912205	0.506219	FALSE	P10071	Non-Metabolic	GLI3
580	-0.385296	P10114;P61225;Q9Y3L5	FALSE	0.855434	0.229063	FALSE	P10114	Non-Metabolic	RAP2A
581	0.401275	P10155	FALSE	0.873615	0.284749	FALSE	P10155	Non-Metabolic	RO60
582	-0.0119152	P10301	FALSE	0.943404	0.970957	FALSE	P10301	Non-Metabolic	RRAS
583	-0.0992491	P10301;P62070	FALSE	0.932424	0.752255	FALSE	P10301	Non-Metabolic	RRAS
584	0.0538613	P10412	FALSE	0.927874	0.682843	FALSE	P10412	Non-Metabolic	H1-4
585	0.347975	P10412;P16401;P16402;P16403	FALSE	0.877244	0.298394	TRUE	P10412	Non-Metabolic	H1-4
586	0.220654	P10412;P16401;P16402;P16403;P22492;Q02539	FALSE	0.920166	0.58576	FALSE	P10412	Non-Metabolic	H1-4
587	-0.27582	P10412;P16401;P16402;P16403;Q02539	FALSE	0.914222	0.524702	FALSE	P10412	Non-Metabolic	H1-4
588	0.304804	P10412;P16401;P16403	FALSE	0.91429	0.525346	FALSE	P10412	Non-Metabolic	H1-4
589	0.53391	P10412;P16402	FALSE	0.785138	0.118416	FALSE	P10412	Non-Metabolic	H1-4
590	0.13552	P10412;P16402;P16403	FALSE	0.926841	0.668448	FALSE	P10412	Non-Metabolic	H1-4
591	0.335415	P10412;P16402;P16403;P22492;Q02539	FALSE	0.47318	0.0190878	FALSE	P10412	Non-Metabolic	H1-4
592	0.170631	P10588	FALSE	0.91471	0.529338	FALSE	P10588	Non-Metabolic	NR2F6
593	0.19779	P10588;P24468	FALSE	0.915317	0.535185	FALSE	P10588	Non-Metabolic	NR2F6
594	-0.841065	P10606	FALSE	0.833568	0.181795	FALSE	P10606	CRISPR_Metabolic-library ;Metabolic-Atlas	COX5B
595	0.0247926	P10619	FALSE	0.941086	0.917555	FALSE	P10619	Metabolic-Atlas	CTSA
596	0.0600108	P10809	FALSE	0.934762	0.792158	FALSE	P10809	Non-Metabolic	HSPD1
597	-0.301486	P10909	FALSE	0.767185	0.103163	FALSE	P10909	Non-Metabolic	CLU
598	-0.0682399	P10915	FALSE	0.934854	0.793801	FALSE	P10915	Non-Metabolic	HAPLN1
599	-0.000267878	P11021	FALSE	0.944504	0.997907	FALSE	P11021	Non-Metabolic	HSPA5
600	0.0722528	P11021;P11142;P34931;P54652	FALSE	0.900704	0.417853	FALSE	P11021	Non-Metabolic	HSPA5
601	0.0511552	P11142	FALSE	0.925196	0.64647	FALSE	P11142	Non-Metabolic	HSPA8
602	0.0686362	P11142;P34931;P54652	FALSE	0.896001	0.388501	FALSE	P11142	Non-Metabolic	HSPA8
603	0.149839	P11142;P38646;P54652	FALSE	0.824788	0.166946	FALSE	P11142	Non-Metabolic	HSPA8
604	0.0456354	P11142;P54652	FALSE	0.922288	0.610245	FALSE	P11142	Non-Metabolic	HSPA8
605	0.000173697	P11166	FALSE	0.944565	0.999417	FALSE	P11166	CRISPR_Metabolic-library ;Metabolic-Atlas	SLC2A1
606	0.100451	P11171	FALSE	0.921231	0.597857	FALSE	P11171	Non-Metabolic	EPB41
607	0.0332723	P11171;Q9Y2J2	FALSE	0.941758	0.932589	FALSE	P11171	Non-Metabolic	EPB41
608	-0.0541688	P11177	FALSE	0.940029	0.894624	FALSE	P11177	CRISPR_Metabolic-library ;Metabolic-Atlas	PDHB
609	-0.25517	P11233	FALSE	0.912837	0.511894	FALSE	P11233	Non-Metabolic	RALA
610	-0.126657	P11233;P11234	FALSE	0.92761	0.679116	FALSE	P11233	Non-Metabolic	RALA
611	-0.263238	P11277	FALSE	0.907665	0.468129	FALSE	P11277	Non-Metabolic	SPTB
612	-0.0922723	P11277;Q01082	FALSE	0.930169	0.716565	FALSE	P11277	Non-Metabolic	SPTB
613	0.0184171	P11387	FALSE	0.937454	0.842213	FALSE	P11387	Non-Metabolic	TOP1
614	0.0226318	P11387;Q969P6	FALSE	0.935987	0.814371	FALSE	P11387	Non-Metabolic	TOP1
615	-0.672654	P11388	TRUE	3.47117e-06	1.46417e-06	FALSE	P11388	Non-Metabolic	TOP2A
616	-0.637116	P11388;Q02880	TRUE	3.33577e-05	3.69718e-06	FALSE	P11388	Non-Metabolic	TOP2A
617	-1.00892	P11413	FALSE	0.569929	0.0326108	TRUE	P11413	CRISPR_Metabolic-library ;Metabolic-Atlas	G6PD
618	0.519361	P11474	FALSE	0.625908	0.0433081	FALSE	P11474	Non-Metabolic	ESRRA
619	0.0417166	P11940	FALSE	0.934304	0.784091	FALSE	P11940	Non-Metabolic	PABPC1
620	0.12453	P11940;Q13310	FALSE	0.90173	0.424721	FALSE	P11940	Non-Metabolic	PABPC1
621	0.391661	P11940;Q96DU9	FALSE	0.757524	0.0961315	FALSE	P11940	Non-Metabolic	PABPC1
622	0.759768	P12004	TRUE	0.0247589	0.00024549	FALSE	P12004	Non-Metabolic	PCNA
623	-0.320124	P12074	FALSE	0.9171	0.552966	TRUE	P12074	CRISPR_Metabolic-library ;Metabolic-Atlas	COX6A1
624	-0.277776	P12235	FALSE	0.912755	0.511155	FALSE	P12235	CRISPR_Metabolic-library ;Metabolic-Atlas	SLC25A4
625	-0.480573	P12235;P12236	FALSE	0.877834	0.300708	FALSE	P12235	CRISPR_Metabolic-library ;Metabolic-Atlas	SLC25A4
626	-0.373007	P12236	FALSE	0.89107	0.361048	FALSE	P12236	CRISPR_Metabolic-library ;Metabolic-Atlas	SLC25A6
627	-3.13763	P12268	TRUE	3.85816e-09	1.41302e-07	TRUE	P12268	CRISPR_Metabolic-library ;Metabolic-Atlas	IMPDH2
628	-0.0284499	P12270	FALSE	0.937288	0.838985	FALSE	P12270	Metabolic-Atlas	TPR
629	-0.0428489	P12273	FALSE	0.941736	0.932097	TRUE	P12273	Non-Metabolic	PIP
630	-0.277977	P12814	FALSE	0.666366	0.0539974	FALSE	P12814	Non-Metabolic	ACTN1
631	-0.518929	P12814;Q08043	FALSE	0.750588	0.0915094	FALSE	P12814	Non-Metabolic	ACTN1
632	-0.145248	P12956	FALSE	0.831479	0.178081	FALSE	P12956	Non-Metabolic	XRCC6
633	-0.203907	P13010	FALSE	0.641329	0.0470203	FALSE	P13010	Non-Metabolic	XRCC5
634	-0.649859	P13056	FALSE	0.694711	0.0637037	TRUE	P13056	Non-Metabolic	NR2C1
635	-1.03139	P13073	FALSE	0.744873	0.0879403	FALSE	P13073	CRISPR_Metabolic-library ;Metabolic-Atlas	COX4I1
636	-0.155043	P13473	FALSE	0.932394	0.751753	FALSE	P13473	Non-Metabolic	LAMP2
637	-0.855064	P13639	FALSE	0.297108	0.00632856	FALSE	P13639	Metabolic-Atlas	EEF2
638	0.225002	P13639;Q15029	FALSE	0.904206	0.442036	FALSE	P13639	Metabolic-Atlas	EEF2
639	0.060585	P13646	FALSE	0.937181	0.83693	FALSE	P13646	Non-Metabolic	KRT13
640	-0.814425	P13674	FALSE	0.378428	0.0105007	FALSE	P13674	CRISPR_Metabolic-library ;Metabolic-Atlas	P4HA1
641	-0.217223	P13682	FALSE	0.922695	0.615126	TRUE	P13682	Non-Metabolic	ZNF35
642	-0.034132	P13804	FALSE	0.940647	0.90793	FALSE	P13804	CRISPR_Metabolic-library ;Metabolic-Atlas	ETFA
643	0.14511	P13861	FALSE	0.911818	0.502785	FALSE	P13861	Metabolic-Atlas	PRKAR2A
644	-0.0678843	P13861;P31323	FALSE	0.9345	0.787534	FALSE	P13861	Metabolic-Atlas	PRKAR2A
645	-0.64749	P13987	FALSE	0.234398	0.00422639	FALSE	P13987	Non-Metabolic	CD59
646	-0.0635767	P14316	FALSE	0.936158	0.817536	FALSE	P14316	Non-Metabolic	IRF2
647	-0.0928625	P14373	FALSE	0.931725	0.740909	FALSE	P14373	Non-Metabolic	TRIM27
648	-0.727015	P14384	FALSE	0.710655	0.0702514	FALSE	P14384	Non-Metabolic	CPM
649	-0.936773	P14406	FALSE	0.797012	0.130432	FALSE	P14406	CRISPR_Metabolic-library ;Metabolic-Atlas	COX7A2
650	-1.10301	P14618	FALSE	0.497043	0.0226316	TRUE	P14618	CRISPR_Metabolic-library ;Metabolic-Atlas	PKM
651	-0.667738	P14625	FALSE	0.697978	0.0649735	FALSE	P14625	Non-Metabolic	HSP90B1
652	-0.0786866	P14678	FALSE	0.913605	0.518938	FALSE	P14678	Non-Metabolic	SNRPB
653	-0.892136	P14854	FALSE	0.833632	0.18191	FALSE	P14854	CRISPR_Metabolic-library ;Metabolic-Atlas	COX6B1
654	-0.742416	P14859	FALSE	0.817918	0.156583	TRUE	P14859	Non-Metabolic	POU2F1
655	-0.0323889	P14866	FALSE	0.932655	0.756061	FALSE	P14866	Non-Metabolic	HNRNPL
656	-0.0404547	P14866;Q8WVV9	FALSE	0.932887	0.759906	FALSE	P14866	Non-Metabolic	HNRNPL
657	-0.716523	P14868	TRUE	0.0388799	0.000378123	FALSE	P14868	Non-Metabolic	DARS
658	-0.294887	P14923	FALSE	0.888181	0.34635	FALSE	P14923	Non-Metabolic	JUP
659	-0.202732	P14923;P35222	FALSE	0.838037	0.190147	FALSE	P14923	Non-Metabolic	JUP
660	-0.123484	P14927	FALSE	0.937279	0.83882	FALSE	P14927	CRISPR_Metabolic-library ;Metabolic-Atlas	UQCRB
661	-0.313932	P15144	FALSE	0.862633	0.248893	TRUE	P15144	Metabolic-Atlas	ANPEP
662	0.09246	P15311	FALSE	0.918528	0.56787	FALSE	P15311	Non-Metabolic	EZR
663	-0.276607	P15311;P26038	FALSE	0.748973	0.0904801	FALSE	P15311	Non-Metabolic	EZR
664	-0.308672	P15313;P21281	FALSE	0.873899	0.28578	FALSE	P15313	CRISPR_Metabolic-library ;Metabolic-Atlas	ATP6V1B1
665	-0.522526	P15328	FALSE	0.742356	0.0864328	FALSE	P15328	CRISPR_Metabolic-library ;Metabolic-Atlas	FOLR1
666	-0.106554	P15336	FALSE	0.891392	0.362747	FALSE	P15336	Non-Metabolic	ATF2
667	0.012645	P15336;P17544	FALSE	0.943378	0.970354	TRUE	P15336	Non-Metabolic	ATF2
668	0.0704175	P15336;P17544;Q02930	FALSE	0.920365	0.587991	FALSE	P15336	Non-Metabolic	ATF2
669	0.182084	P15407	FALSE	0.924601	0.638793	FALSE	P15407	Metabolic-Atlas	FOSL1
670	0.44267	P15408	FALSE	0.263609	0.00510667	FALSE	P15408	Non-Metabolic	FOSL2
671	-0.744824	P15531	FALSE	0.875868	0.2931	FALSE	P15531	CRISPR_Metabolic-library ;Metabolic-Atlas	NME1
672	-0.517599	P15531;P22392	FALSE	0.873082	0.282825	FALSE	P15531	CRISPR_Metabolic-library ;Metabolic-Atlas	NME1
673	0.137676	P15880	FALSE	0.843497	0.201184	FALSE	P15880	Non-Metabolic	RPS2
674	-0.0798183	P15927	FALSE	0.913495	0.517919	FALSE	P15927	Non-Metabolic	RPA2
675	-0.118296	P15954	FALSE	0.934589	0.789107	TRUE	P15954	CRISPR_Metabolic-library ;Metabolic-Atlas	COX7C
676	-0.161015	P16070	FALSE	0.894904	0.382118	FALSE	P16070	Non-Metabolic	CD44
677	0.103577	P16104	FALSE	0.8962	0.389679	FALSE	P16104	Non-Metabolic	H2AFX
678	0.425256	P16104;Q8IUE6	FALSE	0.482156	0.0203236	FALSE	P16104	Non-Metabolic	H2AFX
679	-0.00813792	P16220	FALSE	0.943147	0.964836	FALSE	P16220	Non-Metabolic	CREB1
680	-0.192352	P16220;P18846	FALSE	0.801382	0.135322	FALSE	P16220	Non-Metabolic	CREB1
681	-0.600817	P16260	FALSE	0.829632	0.174897	TRUE	P16260	CRISPR_Metabolic-library ;Metabolic-Atlas	SLC25A16
682	0.0480735	P16278	FALSE	0.933553	0.771126	FALSE	P16278	CRISPR_Metabolic-library ;Metabolic-Atlas	GLB1
683	0.365583	P16298;P48454;Q08209	FALSE	0.909002	0.478868	FALSE	P16298	Metabolic-Atlas	PPP3CB
684	0.201684	P16333	FALSE	0.772391	0.10727	FALSE	P16333	Non-Metabolic	NCK1
685	0.0302905	P16403	FALSE	0.935782	0.810591	FALSE	P16403	Non-Metabolic	H1-2
686	1.06554	P16520;P62873	FALSE	0.782293	0.115784	FALSE	P16520	Non-Metabolic	GNB3
687	-0.285149	P16520;P62873;P62879	FALSE	0.919355	0.576795	FALSE	P16520	Non-Metabolic	GNB3
688	-0.186979	P16520;P62873;P62879;Q9HAV0	FALSE	0.884434	0.328643	FALSE	P16520	Non-Metabolic	GNB3
689	-0.599641	P16615	FALSE	0.687223	0.0609203	FALSE	P16615	CRISPR_Metabolic-library ;Metabolic-Atlas	ATP2A2
690	0.121207	P16989	FALSE	0.894192	0.378062	FALSE	P16989	Non-Metabolic	YBX3
691	0.249914	P16989;P67809;Q9Y2T7	FALSE	0.7952	0.128484	FALSE	P16989	Non-Metabolic	YBX3
692	0.137688	P17010	FALSE	0.909326	0.481531	FALSE	P17010	Non-Metabolic	ZFX
693	-0.0553935	P17010;Q9Y462	FALSE	0.940257	0.89951	TRUE	P17010	Non-Metabolic	ZFX
694	-0.019881	P17026	FALSE	0.937156	0.836442	FALSE	P17026	Non-Metabolic	ZNF22
695	0.0356748	P17028	FALSE	0.940698	0.909057	FALSE	P17028	Non-Metabolic	ZNF24
696	0.226684	P17029	FALSE	0.915669	0.538629	FALSE	P17029	Non-Metabolic	ZKSCAN1
697	-0.0868145	P17041	FALSE	0.932453	0.752721	FALSE	P17041	Non-Metabolic	ZNF32
698	0.165219	P17096	FALSE	0.816674	0.154813	FALSE	P17096	Non-Metabolic	HMGA1
699	0.185192	P17152	FALSE	0.919813	0.581833	TRUE	P17152	Non-Metabolic	TMEM11
700	0.598223	P17275	FALSE	0.409069	0.0126179	FALSE	P17275	Non-Metabolic	JUNB
701	0.179202	P17302	FALSE	0.873025	0.282622	FALSE	P17302	Non-Metabolic	GJA1
702	0.0571284	P17480	FALSE	0.919423	0.577534	FALSE	P17480	Non-Metabolic	UBTF
703	0.661607	P17482	FALSE	0.7574	0.0960459	FALSE	P17482	Non-Metabolic	HOXB9
704	0.170857	P17482;P31274	FALSE	0.930403	0.720148	TRUE	P17482	Non-Metabolic	HOXB9
705	0.319725	P17535	FALSE	0.527685	0.0266213	FALSE	P17535	Non-Metabolic	JUND
706	0.035636	P17544	FALSE	0.936614	0.826094	FALSE	P17544	Non-Metabolic	ATF7
707	0.212793	P17568	FALSE	0.936267	0.819566	TRUE	P17568	CRISPR_Metabolic-library ;Metabolic-Atlas	NDUFB7
708	0.755625	P17612	FALSE	0.481923	0.02029	FALSE	P17612	Metabolic-Atlas	PRKACA
709	0.00821041	P17676	FALSE	0.942472	0.948972	FALSE	P17676	Non-Metabolic	CEBPB
710	-1.48302	P17812	FALSE	0.444296	0.0157395	TRUE	P17812	CRISPR_Metabolic-library ;Metabolic-Atlas	CTPS1
711	0.0650223	P17844	FALSE	0.913624	0.519115	FALSE	P17844	Non-Metabolic	DDX5
712	0.0581123	P17844;Q92841	FALSE	0.926374	0.662092	FALSE	P17844	Non-Metabolic	DDX5
713	-0.746575	P17931	FALSE	0.795279	0.128568	FALSE	P17931	Non-Metabolic	LGALS3
714	-0.681542	P17980	FALSE	0.854005	0.225419	TRUE	P17980	Non-Metabolic	PSMC3
715	-0.604872	P17987	FALSE	0.812717	0.149378	TRUE	P17987	Non-Metabolic	TCP1
716	-0.693273	P18031	FALSE	0.760681	0.0983494	TRUE	P18031	Metabolic-Atlas	PTPN1
717	0.261646	P18077	FALSE	0.36536	0.00971105	FALSE	P18077	Non-Metabolic	RPL35A
718	-0.696746	P18085	FALSE	0.399671	0.0119186	FALSE	P18085	Non-Metabolic	ARF4
719	0.174822	P18124	FALSE	0.56726	0.0321878	FALSE	P18124	Non-Metabolic	RPL7
720	0.874362	P18146	FALSE	0.0978021	0.00112322	FALSE	P18146	Non-Metabolic	EGR1
721	0.368839	P18206	FALSE	0.843837	0.201904	FALSE	P18206	Non-Metabolic	VCL
722	0.0694296	P18583	FALSE	0.912916	0.512615	FALSE	P18583	Non-Metabolic	SON
723	0.123313	P18621	FALSE	0.852272	0.221119	FALSE	P18621	Non-Metabolic	RPL17
724	0.218724	P18754	FALSE	0.848131	0.211348	FALSE	P18754	Non-Metabolic	RCC1
725	-0.253322	P18846	FALSE	0.859011	0.238596	FALSE	P18846	Non-Metabolic	ATF1
726	2.22568	P18847	TRUE	1.78409e-10	5.72067e-08	TRUE	P18847	Non-Metabolic	ATF3
727	-0.0658453	P18887	FALSE	0.938956	0.872209	FALSE	P18887	Non-Metabolic	XRCC1
728	-0.0596814	P19022	FALSE	0.936021	0.814998	FALSE	P19022	Non-Metabolic	CDH2
729	-0.540069	P19086	FALSE	0.801451	0.135402	FALSE	P19086	Non-Metabolic	GNAZ
730	0.0909687	P19256	FALSE	0.930989	0.729246	FALSE	P19256	Non-Metabolic	CD58
731	0.137629	P19338	FALSE	0.837242	0.188618	FALSE	P19338	Non-Metabolic	NCL
732	-0.474263	P19367	FALSE	0.765766	0.102083	FALSE	P19367	CRISPR_Metabolic-library ;Metabolic-Atlas	HK1
733	-0.52238	P19367;P52789	FALSE	0.781702	0.115247	FALSE	P19367	CRISPR_Metabolic-library ;Metabolic-Atlas	HK1
734	-0.605089	P19367;P52789;Q2TB90	FALSE	0.720656	0.0748514	FALSE	P19367	CRISPR_Metabolic-library ;Metabolic-Atlas	HK1
735	-0.641034	P19367;Q2TB90	FALSE	0.742291	0.0863945	FALSE	P19367	CRISPR_Metabolic-library ;Metabolic-Atlas	HK1
736	0.198143	P19387	FALSE	0.727401	0.0781997	FALSE	P19387	Metabolic-Atlas	POLR2C
737	0.1141	P19388	FALSE	0.885331	0.332752	FALSE	P19388	Metabolic-Atlas	POLR2E
738	-0.442915	P19404	FALSE	0.898086	0.401102	FALSE	P19404	CRISPR_Metabolic-library ;Metabolic-Atlas	NDUFV2
739	-0.320975	P19447	FALSE	0.906415	0.458428	FALSE	P19447	Non-Metabolic	ERCC3
740	0.128965	P19484;P19532	FALSE	0.881027	0.313738	FALSE	P19484	Non-Metabolic	TFEB
741	0.222676	P19525	FALSE	0.72575	0.0773609	FALSE	P19525	Metabolic-Atlas	EIF2AK2
742	0.0322592	P19532	FALSE	0.937317	0.83955	FALSE	P19532	Non-Metabolic	TFE3
743	0.0291127	P19784	FALSE	0.935693	0.808946	FALSE	P19784	Metabolic-Atlas	CSNK2A2
744	-0.96038	P19793;P28702	FALSE	0.770285	0.10558	TRUE	P19793	Metabolic-Atlas	RXRA
745	0.512614	P20042	FALSE	0.889283	0.351847	FALSE	P20042	Non-Metabolic	EIF2S2
746	-0.0182979	P20226	FALSE	0.939129	0.87578	FALSE	P20226	Non-Metabolic	TBP
747	-0.923673	P20339;P51148;P61020	FALSE	0.754484	0.0940645	FALSE	P20339	Non-Metabolic	RAB5A
748	0.132148	P20671	FALSE	0.867743	0.264643	FALSE	P20671	Non-Metabolic	H2AC7
749	0.101889	P20671;Q16777	FALSE	0.932926	0.760564	FALSE	P20671	Non-Metabolic	H2AC7
750	0.640106	P20671;Q16777;Q93077	FALSE	0.400242	0.0119597	FALSE	P20671	Non-Metabolic	H2AC7
751	-0.784111	P20674	FALSE	0.820463	0.160304	FALSE	P20674	CRISPR_Metabolic-library ;Metabolic-Atlas	COX5A
752	0.0289683	P20700	FALSE	0.932451	0.752689	FALSE	P20700	Non-Metabolic	LMNB1
753	0.0168939	P20700;Q03252	FALSE	0.938257	0.858057	FALSE	P20700	Non-Metabolic	LMNB1
754	-0.165906	P20908	FALSE	0.926627	0.665524	TRUE	P20908	Non-Metabolic	COL5A1
755	-0.42848	P21127	FALSE	0.837887	0.189858	FALSE	P21127	Metabolic-Atlas	CDK11B
756	-0.696911	P21246	FALSE	0.348542	0.00874621	TRUE	P21246	Non-Metabolic	PTN
757	-0.415341	P21281	FALSE	0.571895	0.0329266	FALSE	P21281	CRISPR_Metabolic-library ;Metabolic-Atlas	ATP6V1B2
758	0.108117	P21333	FALSE	0.90493	0.447301	FALSE	P21333	Non-Metabolic	FLNA
759	0.0744479	P21333;Q14315	FALSE	0.930367	0.719598	FALSE	P21333	Non-Metabolic	FLNA
760	0.0865787	P21675	FALSE	0.936743	0.828531	FALSE	P21675	Metabolic-Atlas	TAF1
761	-0.261088	P21741	FALSE	0.869608	0.270782	FALSE	P21741	Non-Metabolic	MDK
762	-0.355713	P21796	FALSE	0.861939	0.246867	FALSE	P21796	CRISPR_Metabolic-library	VDAC1
763	-2.8628	P21980	TRUE	1.98261e-10	6.25211e-08	FALSE	P21980	Metabolic-Atlas	TGM2
764	0.0831719	P22087	FALSE	0.898829	0.405748	FALSE	P22087	Metabolic-Atlas	FBL
[truncated: 2,523 more rows]
