# Supplementary material for: A metabolic map of the DNA damage response identifies PRDX1 in the control of nuclear ROS scavenging and aspartate availability
Source: Mol Syst Biol. 2023 Jun 1;19(7):e11267. doi: 10.15252/msb.202211267 (PMC10333845; doi:10.15252/msb.202211267)
Supplement: Supplementary file 7 — Dataset EV5 [file MSB-19-e11267-s007.xls]

## Sheet: Description
Dataset EV5
Sheet 1. Fold changes of ETC genes in Chromatin-proteomics and CRISPR-Screen

## Sheet: Sheet 1
Comparison	Genes	Complex	EtoposideReleasevsDMSO
Chromatome-MS_DMSO-vs-24hrs_diff	MGST3		1.20772
Chromatome-MS_DMSO-vs-24hrs_diff	COX6C	Mitochondrial complex IV: cytochrome c oxidase subunits	1.33624
Chromatome-MS_DMSO-vs-24hrs_diff	NDUFA4		1.25091
Chromatome-MS_DMSO-vs-24hrs_diff	SLC25A4		1.15821
Chromatome-MS_DMSO-vs-24hrs_diff	SLC25A4		0.875901
Chromatome-MS_DMSO-vs-24hrs_diff	NDUFA6	NADH:ubiquinone subunits	1.1382
Chromatome-MS_DMSO-vs-24hrs_diff	RAC1		1.28567
Chromatome-MS_DMSO-vs-24hrs_diff	PTPN1		1.51005
Chromatome-MS_DMSO-vs-24hrs_diff	NDUFB10	NADH:ubiquinone subunits	1.17612
Chromatome-MS_DMSO-vs-24hrs_diff	NDUFV1	NADH:ubiquinone subunits	1.25302
Chromatome-MS_DMSO-vs-24hrs_diff	NDUFS1	NADH:ubiquinone subunits	1.47845
Chromatome-MS_DMSO-vs-24hrs_diff	COX7A2	Mitochondrial complex IV: cytochrome c oxidase subunits	1.42156
Chromatome-MS_DMSO-vs-24hrs_diff	COX6A1	Mitochondrial complex IV: cytochrome c oxidase subunits	1.24775
Chromatome-MS_DMSO-vs-24hrs_diff	NDUFAB1	NADH:ubiquinone subunits	1.66911
Chromatome-MS_DMSO-vs-24hrs_diff	PLD2		1.18455
Chromatome-MS_DMSO-vs-24hrs_diff	UQCRQ	Mitochondrial complex III: ubiquinol-cytochrome c reductase complex subunits	1.24564
Chromatome-MS_DMSO-vs-24hrs_diff	NDUFS7	NADH:ubiquinone subunits	1.61644
Chromatome-MS_DMSO-vs-24hrs_diff	NDUFS2	NADH:ubiquinone subunits	1.27303
Chromatome-MS_DMSO-vs-24hrs_diff	NDUFB1	NADH:ubiquinone subunits	1.41419
Chromatome-MS_DMSO-vs-24hrs_diff	NDUFS3	NADH:ubiquinone subunits	1.13504
Chromatome-MS_DMSO-vs-24hrs_diff	NDUFB8	NADH:ubiquinone subunits	1.53322
Chromatome-MS_DMSO-vs-24hrs_diff	ATP5F1B	Mitochondrial complex V: ATP synthase subunits	1.14662
Chromatome-MS_DMSO-vs-24hrs_diff	UQCRH	Mitochondrial complex III: ubiquinol-cytochrome c reductase complex subunits	1.5585
Chromatome-MS_DMSO-vs-24hrs_diff	CYC1	Mitochondrial complex III: ubiquinol-cytochrome c reductase complex subunits	1.17717
Chromatome-MS_DMSO-vs-24hrs_diff	COX5B	Mitochondrial complex IV: cytochrome c oxidase subunits	1.41945
Chromatome-MS_DMSO-vs-24hrs_diff	COX4I1	Mitochondrial complex IV: cytochrome c oxidase subunits	1.58062
Chromatome-MS_DMSO-vs-24hrs_diff	COX6B1	Mitochondrial complex IV: cytochrome c oxidase subunits	1.62803
Chromatome-MS_DMSO-vs-24hrs_diff	UQCRB	Mitochondrial complex III: ubiquinol-cytochrome c reductase complex subunits	1.30253
Chromatome-MS_DMSO-vs-24hrs_diff	NDUFV2	NADH:ubiquinone subunits	1.09185
Chromatome-MS_DMSO-vs-24hrs_diff	COX5A	Mitochondrial complex IV: cytochrome c oxidase subunits	1.57536
Chromatome-MS_DMSO-vs-24hrs_diff	VDAC1		1.20983
Chromatome-MS_DMSO-vs-24hrs_diff	UQCRC2	Mitochondrial complex III: ubiquinol-cytochrome c reductase complex subunits	1.58695
Chromatome-MS_DMSO-vs-24hrs_diff	COX7B	Mitochondrial complex IV: cytochrome c oxidase subunits	1.33729
Chromatome-MS_DMSO-vs-24hrs_diff	ATP5F1A	Mitochondrial complex V: ATP synthase subunits	1.50373
Chromatome-MS_DMSO-vs-24hrs_diff	ATP5F1D	Mitochondrial complex V: ATP synthase subunits	1.6038
Chromatome-MS_DMSO-vs-24hrs_diff	UQCRC1	Mitochondrial complex III: ubiquinol-cytochrome c reductase complex subunits	1.25512
Chromatome-MS_DMSO-vs-24hrs_diff	UQCRFS1	Mitochondrial complex III: ubiquinol-cytochrome c reductase complex subunits	1.53217
Chromatome-MS_DMSO-vs-24hrs_diff	SLC26A2		1.4479
Chromatome-MS_DMSO-vs-24hrs_diff	NDUFA8	NADH:ubiquinone subunits	1.47528
Chromatome-MS_DMSO-vs-24hrs_diff	NDUFA5	NADH:ubiquinone subunits	1.1087
Chromatome-MS_DMSO-vs-24hrs_diff	MGST2		1.48371
Chromatome-MS_DMSO-vs-24hrs_diff	NDUFB11	NADH:ubiquinone subunits	1.21826
Chromatome-MS_DMSO-vs-24hrs_diff	NDUFA13	NADH:ubiquinone subunits	1.09922
Chromatome-MS_DMSO-vs-24hrs_diff	UQCR10	Mitochondrial complex III: ubiquinol-cytochrome c reductase complex subunits	1.09711
Chromatome-MS_DMSO-vs-24hrs_diff	VDAC3		1.22247
Chromatome-MS_DMSO-vs-24hrs_diff	NDUFB9	NADH:ubiquinone subunits	1.58905
Survival-CRISPRscreen_UT-vs-5d	SDHD	Mitochondrial complex II: succinate dehydrogenase subunits	-1.71605
Survival-CRISPRscreen_UT-vs-5d	CYP1A1		-1.64622
Survival-CRISPRscreen_UT-vs-5d	NDUFS5	NADH:ubiquinone subunits	-1.35643
Survival-CRISPRscreen_UT-vs-5d	NDUFV1	NADH:ubiquinone subunits	-1.65437
Survival-CRISPRscreen_UT-vs-5d	NDUFS1	NADH:ubiquinone subunits	-1.58919
Survival-CRISPRscreen_UT-vs-5d	PIK3R2		-1.40531
Survival-CRISPRscreen_UT-vs-5d	NDUFC1	NADH:ubiquinone subunits	-1.44721
Survival-CRISPRscreen_UT-vs-5d	NDUFA2	NADH:ubiquinone subunits	-1.60432
Survival-CRISPRscreen_UT-vs-5d	NDUFS7	NADH:ubiquinone subunits	-1.51471
Survival-CRISPRscreen_UT-vs-5d	NDUFS2	NADH:ubiquinone subunits	-1.59036
Survival-CRISPRscreen_UT-vs-5d	NDUFB6	NADH:ubiquinone subunits	-1.48678
Survival-CRISPRscreen_UT-vs-5d	NDUFA3	NADH:ubiquinone subunits	-1.50889
Survival-CRISPRscreen_UT-vs-5d	NDUFB4	NADH:ubiquinone subunits	-1.29591
Survival-CRISPRscreen_UT-vs-5d	NDUFA10	NADH:ubiquinone subunits	-1.7079
Survival-CRISPRscreen_UT-vs-5d	CYC1	Mitochondrial complex III: ubiquinol-cytochrome c reductase complex subunits	-1.5054
Survival-CRISPRscreen_UT-vs-5d	COX5B	Mitochondrial complex IV: cytochrome c oxidase subunits	-1.38552
Survival-CRISPRscreen_UT-vs-5d	COX4I1	Mitochondrial complex IV: cytochrome c oxidase subunits	-1.66368
Survival-CRISPRscreen_UT-vs-5d	CYBA		-1.49958
Survival-CRISPRscreen_UT-vs-5d	UQCRB	Mitochondrial complex III: ubiquinol-cytochrome c reductase complex subunits	-1.56941
Survival-CRISPRscreen_UT-vs-5d	COX7C	Mitochondrial complex IV: cytochrome c oxidase subunits	-1.59268
Survival-CRISPRscreen_UT-vs-5d	NDUFB7	NADH:ubiquinone subunits	-1.67415
Survival-CRISPRscreen_UT-vs-5d	NFKB1		-1.39949
Survival-CRISPRscreen_UT-vs-5d	COX5A	Mitochondrial complex IV: cytochrome c oxidase subunits	-1.37854
Survival-CRISPRscreen_UT-vs-5d	GSTM3		-1.46117
Survival-CRISPRscreen_UT-vs-5d	SDHB	Mitochondrial complex II: succinate dehydrogenase subunits	-1.70557
Survival-CRISPRscreen_UT-vs-5d	UQCRC2	Mitochondrial complex III: ubiquinol-cytochrome c reductase complex subunits	-1.70907
Survival-CRISPRscreen_UT-vs-5d	ATP5PB	Mitochondrial complex V: ATP synthase subunits	-1.59152
Survival-CRISPRscreen_UT-vs-5d	CYP2F1		-1.30871
Survival-CRISPRscreen_UT-vs-5d	ATP5F1A	Mitochondrial complex V: ATP synthase subunits	-1.69801
Survival-CRISPRscreen_UT-vs-5d	ATP5F1D	Mitochondrial complex V: ATP synthase subunits	-1.68579
Survival-CRISPRscreen_UT-vs-5d	UQCRC1	Mitochondrial complex III: ubiquinol-cytochrome c reductase complex subunits	-1.68812
Survival-CRISPRscreen_UT-vs-5d	EPHX2		-1.33664
Survival-CRISPRscreen_UT-vs-5d	ATP5PO	Mitochondrial complex V: ATP synthase subunits	-1.31337
Survival-CRISPRscreen_UT-vs-5d	ATP5F1E	Mitochondrial complex V: ATP synthase subunits	-1.52984
Survival-CRISPRscreen_UT-vs-5d	PLD1		-1.40415
Survival-CRISPRscreen_UT-vs-5d	CYP1B1		-1.5985
Survival-CRISPRscreen_UT-vs-5d	NDUFA5	NADH:ubiquinone subunits	-1.30173
Survival-CRISPRscreen_UT-vs-5d	NDUFA9	NADH:ubiquinone subunits	-1.36341
Survival-CRISPRscreen_UT-vs-5d	NDUFB11	NADH:ubiquinone subunits	-1.67299
Survival-CRISPRscreen_UT-vs-5d	NDUFA13	NADH:ubiquinone subunits	-1.71372
Survival-CRISPRscreen_UT-vs-5d	NDUFB9	NADH:ubiquinone subunits	-1.29707
