# Supplementary material for: A metabolic map of the DNA damage response identifies PRDX1 in the control of nuclear ROS scavenging and aspartate availability
Source: Mol Syst Biol. 2023 Jun 1;19(7):e11267. doi: 10.15252/msb.202211267 (PMC10333845; doi:10.15252/msb.202211267)
Supplement: Supplementary file 8 — Dataset EV6 [file MSB-19-e11267-s005.xls]

## Sheet: Description
Dataset EV6
Sheet 4. CRISPR screen and Chromatin-proteomics fold change of ETC proteins

## Sheet: Sheet 1
comparison	Genes	Complex	EtopvsDMSO
dmso_vs_x24h_diff	NDUFAB1	NADH:ubiquinone subunits	1.66911032078202
dmso_vs_x24h_diff	ATP5PD	Mitochondrial complex V: ATP synthase subunits	1.23511003541617
dmso_vs_x24h_diff	ATP5F1A	Mitochondrial complex V: ATP synthase subunits	1.5037267168926
dmso_vs_x24h_diff	ATP5F1B	Mitochondrial complex V: ATP synthase subunits	1.14662454034157
dmso_vs_x24h_diff	ATP5F1D	Mitochondrial complex V: ATP synthase subunits	1.60379959822696
dmso_vs_x24h_diff	MT-CO1	Mitochondrial complex IV: cytochrome c oxidase subunits	1.59537240821986
dmso_vs_x24h_diff	MT-CO2	Mitochondrial complex IV: cytochrome c oxidase subunits	1.61328018698495
dmso_vs_x24h_diff	COX4I1	Mitochondrial complex IV: cytochrome c oxidase subunits	1.58062482570742
dmso_vs_x24h_diff	COX5A	Mitochondrial complex IV: cytochrome c oxidase subunits	1.57535783195299
dmso_vs_x24h_diff	COX5B	Mitochondrial complex IV: cytochrome c oxidase subunits	1.41945481682156
dmso_vs_x24h_diff	COX6C	Mitochondrial complex IV: cytochrome c oxidase subunits	1.33623631550141
dmso_vs_x24h_diff	COX7B	Mitochondrial complex IV: cytochrome c oxidase subunits	1.3372897142523
dmso_vs_x24h_diff	COX6A1	Mitochondrial complex IV: cytochrome c oxidase subunits	1.24775082042682
dmso_vs_x24h_diff	COX6B1	Mitochondrial complex IV: cytochrome c oxidase subunits	1.62802776949738
dmso_vs_x24h_diff	COX7A2	Mitochondrial complex IV: cytochrome c oxidase subunits	1.42156161432334
dmso_vs_x24h_diff	CYC1	Mitochondrial complex III: ubiquinol-cytochrome c reductase complex subunits	1.17717310411733
dmso_vs_x24h_diff	NDUFA5	NADH:ubiquinone subunits	1.10870218530961
dmso_vs_x24h_diff	NDUFA6	NADH:ubiquinone subunits	1.13819735033447
dmso_vs_x24h_diff	NDUFA8	NADH:ubiquinone subunits	1.47528495061863
dmso_vs_x24h_diff	NDUFA13	NADH:ubiquinone subunits	1.09922159655161
dmso_vs_x24h_diff	NDUFB1	NADH:ubiquinone subunits	1.41418782306712
dmso_vs_x24h_diff	NDUFB8	NADH:ubiquinone subunits	1.53322188191747
dmso_vs_x24h_diff	NDUFB9	NADH:ubiquinone subunits	1.58905201571453
dmso_vs_x24h_diff	NDUFB10	NADH:ubiquinone subunits	1.17611970536644
dmso_vs_x24h_diff	NDUFB11	NADH:ubiquinone subunits	1.21825565540196
dmso_vs_x24h_diff	NDUFS1	NADH:ubiquinone subunits	1.47844514687129
dmso_vs_x24h_diff	NDUFS2	NADH:ubiquinone subunits	1.27303239044813
dmso_vs_x24h_diff	NDUFS3	NADH:ubiquinone subunits	1.13503715408181
dmso_vs_x24h_diff	NDUFS7	NADH:ubiquinone subunits	1.61644038323762
dmso_vs_x24h_diff	NDUFV1	NADH:ubiquinone subunits	1.25301781418126
dmso_vs_x24h_diff	NDUFV2	NADH:ubiquinone subunits	1.0918478052954
dmso_vs_x24h_diff	MT-ND4	NADH:ubiquinone subunits	1.49740632438727
dmso_vs_x24h_diff	UQCRC1	Mitochondrial complex III: ubiquinol-cytochrome c reductase complex subunits	1.25512461168304
dmso_vs_x24h_diff	UQCRC2	Mitochondrial complex III: ubiquinol-cytochrome c reductase complex subunits	1.58694521821275
dmso_vs_x24h_diff	UQCRH	Mitochondrial complex III: ubiquinol-cytochrome c reductase complex subunits	1.55850345193878
dmso_vs_x24h_diff	UQCRB	Mitochondrial complex III: ubiquinol-cytochrome c reductase complex subunits	1.302527555473
dmso_vs_x24h_diff	UQCRQ	Mitochondrial complex III: ubiquinol-cytochrome c reductase complex subunits	1.24564402292504
dmso_vs_x24h_diff	UQCR10	Mitochondrial complex III: ubiquinol-cytochrome c reductase complex subunits	1.09711479904984
dmso_vs_x24h_diff	UQCRFS1	Mitochondrial complex III: ubiquinol-cytochrome c reductase complex subunits	1.53216848316658
D14_BP	ATP5PB	Mitochondrial complex V: ATP synthase subunits	-1.59151991487188
D14_BP	ATP5F1E	Mitochondrial complex V: ATP synthase subunits	-1.52983760738507
D14_BP	ATP5F1A	Mitochondrial complex V: ATP synthase subunits	-1.6980091815708
D14_BP	ATP5F1D	Mitochondrial complex V: ATP synthase subunits	-1.68578910178568
D14_BP	ATP5PO	Mitochondrial complex V: ATP synthase subunits	-1.31336762262005
D14_BP	COX4I1	Mitochondrial complex IV: cytochrome c oxidase subunits	-1.66367657646022
D14_BP	COX5A	Mitochondrial complex IV: cytochrome c oxidase subunits	-1.37854138147403
D14_BP	COX5B	Mitochondrial complex IV: cytochrome c oxidase subunits	-1.38552428420839
D14_BP	COX7C	Mitochondrial complex IV: cytochrome c oxidase subunits	-1.59268373199427
D14_BP	CYC1	Mitochondrial complex III: ubiquinol-cytochrome c reductase complex subunits	-1.50539744781482
D14_BP	SDHD	Mitochondrial complex II: succinate dehydrogenase subunits	-1.71604834696788
D14_BP	NDUFA2	NADH:ubiquinone subunits	-1.6043219032182
D14_BP	NDUFA3	NADH:ubiquinone subunits	-1.508888899182
D14_BP	NDUFA5	NADH:ubiquinone subunits	-1.30172945139612
D14_BP	NDUFA9	NADH:ubiquinone subunits	-1.36341175888293
D14_BP	NDUFA10	NADH:ubiquinone subunits	-1.70790162711114
D14_BP	NDUFA13	NADH:ubiquinone subunits	-1.7137207127231
D14_BP	NDUFB4	NADH:ubiquinone subunits	-1.29591036578416
D14_BP	NDUFB6	NADH:ubiquinone subunits	-1.48677637385654
D14_BP	NDUFB7	NADH:ubiquinone subunits	-1.67415093056175
D14_BP	NDUFB9	NADH:ubiquinone subunits	-1.29707418290655
D14_BP	NDUFB11	NADH:ubiquinone subunits	-1.67298711343936
D14_BP	NDUFC1	NADH:ubiquinone subunits	-1.44720659169519
D14_BP	NDUFS1	NADH:ubiquinone subunits	-1.58919228062709
D14_BP	NDUFS2	NADH:ubiquinone subunits	-1.59035609774948
D14_BP	NDUFS5	NADH:ubiquinone subunits	-1.35642885614857
D14_BP	NDUFS7	NADH:ubiquinone subunits	-1.51470798479397
D14_BP	NDUFV1	NADH:ubiquinone subunits	-1.65436603948108
D14_BP	UQCRC1	Mitochondrial complex III: ubiquinol-cytochrome c reductase complex subunits	-1.68811673603046
D14_BP	UQCRC2	Mitochondrial complex III: ubiquinol-cytochrome c reductase complex subunits	-1.70906544423353
D14_BP	UQCRB	Mitochondrial complex III: ubiquinol-cytochrome c reductase complex subunits	-1.56940738954642
D14_BP	SDHB	Mitochondrial complex II: succinate dehydrogenase subunits	-1.70557399286635
