# Supplementary material for: A metabolic map of the DNA damage response identifies PRDX1 in the control of nuclear ROS scavenging and aspartate availability
Source: Mol Syst Biol. 2023 Jun 1;19(7):e11267. doi: 10.15252/msb.202211267 (PMC10333845; doi:10.15252/msb.202211267)
Supplement: Supplementary file 9 — Dataset EV7 [file MSB-19-e11267-s011.xls]

## Sheet: Description
Dataset EV7
Sheet 1. Normalised Metabolic abundances for DMSO and Etoposide treated samples (WT and PRDX1KO)

## Sheet: Dataset EV7
	WT_DMSO_1	WT_DMSO_2	WT_DMSO_3	WT_etoposide_0_1	WT_etoposide_0_2	WT_etoposide_0_3	WT_etoposide_8h_1	WT_etoposide_8h_2	WT_etoposide_8h_3	WT_etoposide_24h_1	WT_etoposide_24h_2	WT_etoposide_24h_3	sgPRDX1_DMSO_1	sgPRDX1_DMSO_2	sgPRDX1_DMSO_3	sgPRDX1_etoposide_0_1	sgPRDX1_etoposide_0_2	sgPRDX1_etoposide_0_3	sgPRDX1_etoposide_8h_1	sgPRDX1_etoposide_8h_2	sgPRDX1_etoposide_8h_3	sgPRDX1_etoposide_24h_1	sgPRDX1_etoposide_24h_2	sgPRDX1_etoposide_24h_3
acetylcarnitine	NA	6.52879	NA	7.03553	NA	NA	6.77343	7.522	7.16112	7.90071	7.22835	6.77327	6.49899	6.92684	7.02184	6.92095	7.15035	5.29173	NA	6.88578	6.31502	5.9356	6.97215	6.44072
aconitic_acid	-19.4476	-19.4434	-19.4443	-19.446	-19.4446	-19.4434	-19.4432	-19.4436	-19.4434	-19.442	-19.445	-19.4437	-19.4428	-19.4455	-19.4428	-19.4428	-19.4429	-19.4434	-19.4476	-19.4426	-19.4426	-19.4436	-19.4413	-19.4418
adenine	-0.0664125	-0.359161	-0.658366	-0.363286	-0.557911	-1.0867	0.0488749	-0.290454	0.32846	0.19558	0.663517	0.563022	0.761424	0.462076	0.882284	-1.39487	-0.593961	0.858557	1.04661	0.516966	0.33726	0.227218	-0.334495	0.409702
adenosine_cyclic_monophosphate	-1.91789	-2.29776	NA	NA	NA	-2.71474	-1.6323	NA	-1.1918	-2.17365	-1.42709	-1.62461	-3.29169	-1.66917	-2.45652	-3.4344	-2.009	-2.49508	-1.41767	-1.96846	-1.81249	-1.68351	-1.29385	-1.8481
adenosine_monophosphate	2.96794	2.61712	2.75571	5.3405	5.37551	5.10079	3.7057	3.69372	3.83524	3.27847	3.47981	3.28762	5.19776	5.21929	4.54016	6.13059	6.29763	6.48791	5.26519	5.23278	5.07892	4.83439	5.04501	4.99685
adenosine_triphosphate	12.7288	12.5943	12.8868	12.719	12.8599	12.6713	12.706	12.8308	12.8184	12.7968	13.0419	12.9512	12.5636	13.0375	12.7113	12.287	12.3339	12.3582	12.9207	12.6895	12.5508	12.833	12.8977	12.9257
adipic_acid	1.16588	1.05588	0.986717	1.13628	1.24944	0.814518	0.689625	0.851207	0.341636	0.575285	0.625382	0.839676	0.219275	1.16733	0.703947	0.524956	0.672825	0.834841	1.23683	0.727533	0.43544	0.479984	0.478736	0.461232
allantoin	7.15182	7.24806	6.27212	6.9416	7.41976	6.63701	6.64783	6.58323	6.76607	7.12581	6.67931	6.48991	6.91789	7.76695	6.39192	7.3932	6.62823	6.46251	7.28815	6.44076	7.10218	6.60835	5.60399	5.85716
alpha_ketoglutaric_acid	3.89728	3.52384	3.83007	4.39895	4.52472	4.43594	4.15267	4.36253	4.12918	4.16124	4.43733	4.04362	4.35361	4.5706	4.38157	4.17949	4.46064	4.48728	4.44215	4.05922	3.93066	4.17048	4.37148	4.2722
aminoadipic_acid	6.56645	6.30875	6.52324	6.44207	6.65243	6.57445	6.39694	6.34583	6.34859	6.33656	6.64874	6.44884	6.23833	6.57174	6.3599	6.1801	6.17588	6.29282	6.50758	6.2567	6.15474	6.40416	6.40986	6.53898
arabitol	3.1303	3.51531	2.40175	3.01952	2.28644	3.14098	3.20842	3.01535	2.98024	2.47979	1.11265	3.23889	1.72623	2.21929	2.01061	1.29654	2.33678	2.88189	2.73733	2.18534	2.53403	3.24438	2.70113	2.26497
arginine	10.7879	10.716	10.7041	10.1501	10.0438	10.2647	10.418	10.5632	10.5006	9.89483	10.1352	10.3881	10.1672	10.2087	10.0294	10.5684	10.3143	9.84367	10.2319	10.2937	10.3453	9.65062	9.33621	8.35663
argininosuccinic_acid	4.52937	4.15985	3.95822	4.17427	4.32028	4.06543	4.16882	4.10622	4.06211	3.98846	4.53399	4.48701	4.11005	3.9272	3.88333	3.70515	3.81649	4.01095	4.25161	4.00882	3.94407	4.17745	4.2539	4.41216
asparagine	8.03599	7.69589	8.11165	7.73683	7.95276	7.73825	7.89423	8.05109	7.76332	7.24981	7.80182	7.57325	8.1151	8.13389	7.79364	7.70173	7.80131	7.68704	8.25253	8.09477	8.33428	8.28383	8.1645	8.42899
aspartic_acid	12.4878	12.1735	12.4624	12.2875	12.4458	12.1969	12.3059	12.3886	12.3929	12.2389	12.4778	12.3769	11.7468	12.1291	11.8861	11.7417	11.8027	11.9202	12.2296	12.0494	11.9886	11.9179	12.0341	12.0545
butyrylcarnitine	6.45071	7.13999	8.13522	7.74767	7.24637	5.84403	7.3846	NA	6.97126	7.81448	7.51575	7.31443	7.16631	6.88688	7.24749	7.29011	7.46005	7.85063	7.72765	7.50768	6.87576	7.79667	7.91824	7.70374
carnitine	8.29278	7.44474	8.25414	8.31874	7.75683	7.51561	7.76246	7.20661	7.41242	8.16161	7.39309	7.65298	7.51945	8.26544	7.89903	8.40956	7.71068	7.03868	6.95753	8.34501	7.46247	8.31863	8.30213	7.19594
citramalic_acid	2.16957	1.63035	1.99162	2.04083	1.85302	1.96538	1.68464	1.69805	1.65303	1.22628	1.83484	1.75493	1.57126	2.14797	1.67519	1.70856	1.68216	1.89724	2.27039	1.9461	1.70715	1.91103	1.83084	1.77809
citric_acid_isocitric_acid	2.77529	2.62243	2.23826	2.35993	2.15758	2.38425	2.24104	2.13741	2.13392	2.12403	2.18435	1.89663	2.17755	1.50837	1.63094	2.44552	2.30388	1.93862	2.22832	1.72753	1.98517	1.73333	1.13613	1.29368
citrulline	4.40639	3.8677	4.47092	0.801101	NA	0.235224	2.69707	NA	2.90679	NA	2.83484	1.93339	3.63194	2.70007	2.03345	3.79868	3.6587	2.91996	NA	3.89349	3.90947	0.272542	1.95829	0.828015
creatine	12.1421	11.7592	12.0872	12.2276	12.5064	11.9458	12.1764	12.1997	12.4705	12.2913	12.6016	12.4531	11.9844	12.3438	12.107	12.034	12.1943	12.2717	12.5695	12.5531	12.3326	12.5054	12.7468	12.8306
creatine_phosphate	10.9923	11.5276	11.0628	12.1928	11.7379	11.7289	11.3659	11.6159	10.9122	11.0532	11.4147	11.6081	10.9349	11.4773	11.3033	11.1632	10.4872	11.0407	11.3219	10.9579	11.0743	11.4005	11.0835	11.4547
creatinine	6.50271	6.63248	5.53901	6.53446	6.03421	5.81487	6.92043	6.85881	5.37686	6.86831	6.56013	6.30109	6.74613	6.87644	6.23615	6.94208	6.49714	6.7661	6.81542	6.96511	6.62527	6.71702	6.31717	6.73572
cystathionine	9.80375	9.37329	9.72044	8.50915	9.27649	9.15808	8.56046	8.62708	9.47909	8.47705	9.05419	8.88212	9.84993	10.1942	10.2692	9.7774	9.08533	9.86874	9.73393	9.73879	9.45795	9.50757	9.78626	9.88805
cystine	8.80536	8.41868	7.25134	7.72189	5.69776	7.13346	6.62004	5.6084	6.86847	5.90227	5.83658	5.43429	6.95315	6.1206	5.92998	6.75721	6.0921	5.90057	5.67136	5.13755	6.00169	NA	5.3504	5.00392
cytidine	1.83932	2.4119	2.06782	1.8011	1.99947	NA	1.55411	2.26754	NA	NA	NA	NA	NA	2.10342	1.99905	1.8592	2.4775	1.3629	2.19376	1.86746	1.99164	NA	NA	NA
cytidine_triphosphate	7.72314	7.66674	7.97957	7.90729	NA	7.85771	7.80218	7.91621	7.9281	7.81866	8.09139	8.05096	7.69266	8.09909	7.88084	7.50215	7.53226	7.52505	8.00626	7.82641	7.57782	7.9581	7.95598	7.99794
deoxy_methylthio_adenosine	0.404038	-0.0414206	0.473546	0.378646	0.552513	0.395689	0.223962	0.552445	0.455094	0.256335	0.372616	0.235217	0.505326	0.73293	0.374882	0.349869	0.644444	0.692547	0.956725	0.934578	0.687359	0.427517	0.644746	0.661765
deoxyadenosine_triphosphate	6.57361	6.46046	6.83195	5.86951	6.55607	NA	6.49253	6.8707	6.88979	6.86664	NA	6.9545	5.65141	6.99718	6.81027	NA	6.13969	5.64447	NA	6.18068	NA	NA	NA	NA
deoxycytidine_monophosphate	2.31009	1.93319	1.85851	2.82039	2.72412	2.65556	2.41961	2.63916	2.64508	2.14024	2.66665	2.60919	2.39761	2.72315	2.61337	2.66714	2.85931	2.91242	2.38586	2.57504	2.6263	2.38687	2.45806	2.773
deoxythymidine_triphosphate	6.15637	5.80757	6.17695	5.54898	NA	NA	6.58586	6.41701	6.91301	6.44085	6.95981	6.99745	5.90602	6.34126	6.5365	NA	5.25192	5.60295	6.55132	6.85312	6.80372	6.51203	6.99052	7.01488
deoxyuridine	0.0663427	0.907354	0.669688	0.801101	0.211476	0.111235	1.05661	0.0541941	0.0197075	-0.0767918	0.227418	0.0467722	0.829328	0.397946	0.0106079	0.753225	1.02809	0.0764617	0.335236	-0.0887549	0.794843	0.164482	-0.605797	-0.564303
dihydroxyacetone_phosphate	9.43777	9.47835	9.87455	10.5363	10.465	10.4099	9.98431	10.063	10.1063	9.92204	9.94059	10.1344	9.96938	10.2047	10.0775	10.3292	10.2015	10.5722	10.7753	10.5746	10.4047	10.3684	10.4224	10.621
dihydroxyisovalerate	-0.713532	-1.56079	-1.35497	-0.935865	-1.11045	-1.17417	-2.09797	-1.62388	-1.73928	-1.82002	-2.37462	-1.57214	-2.2213	-1.66917	-1.22205	-0.746346	-0.921536	-0.556481	-0.289915	-0.658121	-0.979597	-0.803809	-1.33449	-1.24237
flavin_adenine_dinucleotide	4.76678	4.75148	5.00682	4.97841	5.1768	5.02428	4.70324	4.92456	4.78548	4.87074	5.04444	4.84209	4.62718	5.16191	4.68544	4.61484	4.60448	4.52914	5.08424	4.63026	4.43009	4.89301	4.75115	4.8323
folic_acid	2.3201	1.63035	1.28689	1.55352	NA	1.41829	1.94434	1.65708	0.986541	1.73324	1.89484	1.52137	1.3112	NA	NA	1.9387	2.06067	NA	1.21115	1.14257	0.915433	NA	1.09846	NA
fructose_1_6_biphosphate	7.96236	7.95247	8.27067	8.89776	8.75647	8.6119	8.28229	8.26115	8.34153	8.30921	8.62578	8.56901	8.67395	8.90349	8.63628	9.22418	9.45478	9.63851	8.92572	9.00165	8.90666	8.86075	9.0389	9.04771
gamma_glu_cys	7.78864	7.33332	7.72101	7.55876	7.80214	7.42458	7.49751	7.66651	7.6445	7.45773	7.62599	7.54467	7.13531	7.58057	7.30689	6.95445	7.11307	7.20005	7.62358	7.29476	7.32138	7.32738	7.18548	7.39093
glutamic_acid	14.8955	14.5546	14.8966	14.7416	14.9152	14.6787	14.7363	14.7778	14.8598	14.649	14.9766	14.8583	14.7715	15.04	14.8735	14.6021	14.61	14.8193	15.0286	14.8375	14.814	14.7497	14.8965	14.8611
glutamine	15.0705	14.7067	14.7886	14.4486	14.6653	14.4251	14.4447	14.3867	14.4506	14.2323	14.5611	14.3749	14.5968	14.6385	14.6535	14.4847	14.5009	14.52	14.7288	14.4988	14.5565	14.4665	14.315	14.411
gluthathione_oxidized	8.24636	8.23232	8.72308	8.53106	8.33877	8.22036	8.72255	8.5995	8.83243	8.53973	9.10198	9.19965	9.55731	9.2549	9.12648	8.70405	8.71867	9.36941	9.42273	9.50583	9.12728	9.8024	9.80712	9.86598
glyceric_acid	2.23097	2.18337	1.73541	2.25447	1.85917	1.83706	1.8135	1.30212	1.58818	1.4702	1.95758	1.53937	1.73068	1.86925	1.65569	1.75322	1.75477	1.7187	2.01232	1.60685	1.70321	0.822376	1.28441	0.994664
glycine	13.2645	12.8707	13.0299	12.9577	12.8989	12.8145	12.7536	12.9107	12.8822	12.6213	13.0587	12.8944	12.7882	13.0508	12.8437	12.7284	12.6427	12.8003	13.1335	12.7048	12.69	12.9699	12.8602	12.8676
guanosine	NA	-1.07537	NA	0.649098	0.0270515	0.268777	-1.28083	NA	NA	-0.699722	NA	NA	0.681006	0.260442	-0.736626	1.31454	1.77673	1.74862	0.860865	0.527235	0.630456	0.386875	0.264142	0.167501
guanosine_triphosphate	8.84363	8.7883	9.07508	8.83338	8.83211	8.69446	8.93195	9.00723	9.04918	8.97359	9.0988	9.19027	8.69693	9.29638	8.91494	8.41056	8.46382	8.57627	9.02285	8.98457	8.87817	9.05197	9.22037	9.11096
hexose	15.5141	15.4683	15.1804	15.263	15.0164	15.1908	15.097	14.2612	15.0149	15.0459	15.3413	15.0539	15.0883	15.2214	14.9281	15.277	15.2319	14.899	15.153	14.7805	14.9404	14.9366	14.5006	14.5704
hexose_1_phosphate	4.69362	4.27041	4.76074	4.64756	4.82265	4.62511	4.93388	5.04572	5.05012	4.94759	5.31088	5.16547	4.95766	5.3721	5.18988	4.656	4.78325	5.14797	5.54383	5.39996	5.53014	5.33663	5.46474	5.50217
hexose_6_phosphate	8.0273	7.75383	8.0762	8.07285	8.02483	7.94858	8.20744	8.30467	8.26499	7.94882	8.29477	8.22199	8.16117	8.59063	8.31536	8.04577	8.12724	8.1938	8.75439	8.54377	8.49713	8.47024	8.49609	8.59467
histidine	10.0736	10.0002	9.77135	9.84076	9.63026	9.78651	9.6956	9.60003	9.59206	9.61853	9.56507	9.47467	9.58617	9.90322	9.67081	9.85252	9.45958	9.55954	10.0367	9.30936	9.72159	9.46377	9.16207	9.31771
homocitrate	-0.98202	-0.182283	-0.820637	-0.338624	-0.184453	-0.747902	-1.20488	-0.653024	-0.606834	-0.758616	-0.374618	-1.20957	-1.05903	-1.47652	-1.05213	-0.697437	-0.308559	-0.710809	-0.85063	-0.884396	-0.768093	-0.654945	-1.46378	-1.46477
homoserine	6.5868	6.97007	7.41799	NA	NA	6.45063	5.98444	NA	NA	6.10841	6.1797	7.38486	6.35559	6.76705	NA	6.9052	NA	NA	6.30191	5.74633	NA	NA	NA	NA
hydroxy_glutamic_acid	2.47443	2.27041	2.61359	2.54028	2.67266	2.23946	2.39846	2.40469	2.32515	2.34642	2.54935	2.46286	2.29927	2.58597	2.3599	2.21585	2.12372	2.18362	2.25371	1.99131	2.0793	2.47676	2.29445	2.49562
hydroxyglutaric_acid	2.88946	2.59571	2.68489	2.65218	2.84374	2.57403	2.49271	2.59954	2.43679	2.53906	2.76931	2.5834	2.3892	2.7714	2.56976	2.5681	2.55832	2.63878	2.88814	2.57504	2.53624	2.74141	2.70865	2.58254
hypoxanthine	5.4103	5.30669	5.35119	5.42844	5.53196	5.41595	5.22825	5.3007	5.156	5.19461	5.4198	5.0932	4.98955	5.46746	5.05918	5.12444	5.05035	5.05567	5.40676	4.95421	4.93403	5.24722	5.05094	5.11317
inosine_monophosphate	3.27622	3.18337	3.50129	3.3237	3.51209	3.41829	3.27127	3.35797	3.22739	3.29123	3.47445	3.22228	3.15457	3.58237	3.16165	3.06986	3.08376	3.02499	3.56722	3.23317	2.97868	3.34329	3.19978	3.2919
inosine_triphosphate	7.36671	7.02992	7.40382	6.80629	6.71334	6.43178	7.37709	7.34318	7.60236	7.38859	7.70706	7.8488	7.23276	7.4955	7.50434	6.25132	6.44684	6.66563	7.42573	7.52891	7.42957	7.43366	7.80783	7.78015
isoleucine	11.8903	11.169	10.9755	12.0194	10.8429	11.7076	11.9316	11.375	11.8564	11.8618	10.42	11.4644	11.8081	11.3513	11.5049	11.8363	11.7472	11.5808	11.552	10.1426	11.4444	11.1046	11.4472	10.9532
itaconic_acid	8.85815	8.30978	8.63757	8.54293	8.44912	9.33496	8.62264	8.13707	7.89706	8.69658	8.28123	8.25259	7.83508	8.52811	9.08198	9.03173	8.77669	8.93546	9.62328	9.0398	8.90728	8.77866	8.63388	8.487
ketobutyrate	7.75983	NA	NA	NA	8.19971	NA	7.67226	NA	7.63659	7.92167	7.87093	NA	7.66665	NA	7.90955	NA	7.69865	NA	8.40741	7.7351	7.69357	7.90999	NA	7.84569
ketovaleric_acid	8.05434	7.76878	8.22753	7.36733	7.54335	7.2152	7.90652	7.80733	7.41475	8.28822	8.09233	8.18638	6.95636	7.29538	7.33943	6.29767	6.07492	6.28955	6.99705	7.37566	6.81128	7.39949	7.31368	7.15288
lactic_acid	12.7642	12.6677	12.3554	12.9728	12.4146	12.5909	12.4423	12.4443	12.3118	12.0642	12.4196	12.5573	12.3327	12.5724	12.3087	12.9461	12.2716	12.2898	12.4393	11.9567	12.379	12.4712	12.0902	12.2598
leucine	11.6559	10.9159	11.5807	11.5023	11.6025	11.3074	11.1013	11.5195	11.1936	10.8962	11.4406	11.1289	11.4288	11.6697	11.1602	11.2266	11.6649	11.3849	11.518	11.2267	11.1444	11.0899	10.9524	10.9739
maleic_acid	14.1727	13.6935	14.0048	14.3287	14.0085	14.5577	12.9255	12.8548	12.9032	13.051	13.6251	13.7873	14.5761	14.3066	14.0312	13.8977	13.6352	13.7751	13.9253	13.7835	13.4776	12.6786	13.3761	13.3738
malic_acid	6.78977	6.69329	6.93743	6.89101	7.02739	6.89074	6.76016	6.90594	6.7924	6.91631	7.11566	6.943	6.49703	7.01867	6.58353	6.47799	6.50555	6.45653	6.92958	6.55949	6.37687	6.84911	6.80637	6.84645
methionine	10.2231	9.96984	9.99692	9.82447	9.83182	9.7681	9.70006	9.72713	9.69923	9.64291	9.71521	9.62328	9.87922	9.89005	9.89115	9.84043	9.80928	9.7878	9.96623	9.72121	9.79749	9.64249	9.53007	9.59413
myristoylcarnitine	5.29326	4.18337	6.09851	NA	4.43077	5.69697	6.30129	6.29451	5.4132	6.59011	7.19144	7.11123	5.53962	5.61138	4.97762	6.13693	5.7101	6.28446	7.0804	6.254	5.69803	5.27161	4.13334	NA
n_acetylglutamic_acid	1.62464	1.02417	0.97687	1.16244	0.490452	0.944774	1.69459	1.38332	1.28138	1.78054	2.11724	2.3687	2.68559	3.06522	2.69442	2.71534	2.73247	2.65241	3.08247	3.01339	3.10339	3.52282	3.7211	3.70516
n_acetylneuraminic_acid	4.84568	4.73383	4.83485	4.78225	4.90524	4.91131	4.81806	4.88772	5.11054	4.86038	5.17558	4.94187	4.92893	5.0418	4.85583	4.71026	4.68507	4.77846	5.27814	4.95611	4.87138	4.96725	5.24444	5.15582
n_carbamoyl_aspartic_acid	3.86119	3.6616	3.93679	4.12081	4.0474	3.86063	3.59053	3.60263	3.67922	3.69671	4.15565	4.01497	4.02753	4.34259	4.13726	4.00762	4.08728	4.13751	3.66665	3.58981	3.47638	3.8109	4.05978	3.93782
n_carbamyl_glutamic_acid	-1.44145	-1.66033	-1.45807	-1.52083	-1.49378	-1.85224	-1.90532	-1.87542	-1.91616	-1.88415	-1.32399	-1.79453	-2.52615	-1.47652	-2.08455	-1.90389	-2.009	-1.75811	-1.3652	-1.91188	-2.16863	-1.80381	-2.07146	-1.91223
nicotinamide_adenine_dinucleotide	9.12968	8.96583	9.28835	9.31701	9.32518	9.11499	9.20535	9.40668	9.25079	9.28609	9.52044	9.44544	9.23867	9.66146	9.51092	9.04319	9.19819	9.2546	9.65292	9.54092	9.47908	9.55391	9.55698	9.68585
o_phosphorylethanolamine	6.62783	6.50565	6.70292	6.18041	6.15571	6.34104	7.74618	7.73728	7.92297	7.24338	7.18708	7.40586	6.77346	7.03457	6.92731	6.33231	6.35112	6.62775	8.7925	8.64555	8.48618	7.91803	6.93068	8.04824
orotic_acid	NA	-1.6097	-1.35497	-1.41391	-1.3169	-1.41928	-1.6323	-1.68277	-1.79587	-1.69972	-1.53812	-1.62461	-1.65942	-1.3066	-1.73663	-1.69744	-1.83907	-1.71081	-1.31458	-2.02735	-2.16863	-1.57248	-1.70889	-1.67122
oxamic_acid	0.173258	0.712224	1.53524	2.89767	NA	2.27704	2.21708	1.33218	1.27452	-0.00372834	1.67601	3.27872	3.54626	1.91579	2.95586	NA	NA	2.44352	3.74779	3.12915	1.36742	1.25759	3.10228	1.07129
pantothenic_acid	8.59399	8.41944	8.53958	8.55239	8.61264	8.4532	8.59966	8.7441	8.65975	8.40608	8.72407	8.60981	8.32293	8.68461	8.44213	8.28969	8.38081	8.40024	8.89298	8.69769	8.70481	8.36813	8.41399	8.47113
pentahydroxyhexanoic_acid	6.68558	6.55797	6.69412	6.78751	6.72581	6.57738	6.66327	6.81591	6.73302	6.88614	7.13516	7.0381	6.8746	7.19708	6.90555	6.75185	6.83949	6.92429	7.41123	7.10107	7.08413	7.21227	7.19019	7.28085
pentose	14.1563	14.0026	13.7702	13.7757	13.5034	13.7202	13.741	13.4882	13.6094	13.7355	13.7431	13.4851	13.7483	13.5662	13.3533	13.8564	13.7426	13.4161	13.677	13.2692	13.5093	13.5153	12.8711	13.0853
phenolred	6.66527	6.68095	6.28639	6.39551	6.20907	6.26592	6.19008	6.02401	6.23336	6.19655	6.29249	5.92828	6.16938	6.23772	5.76692	6.34769	6.3447	5.8773	6.3429	5.80659	6.02494	5.82555	5.01094	5.10812
phenylalanine	11.2752	11.044	11.0779	11.0181	11.0298	10.9101	10.8758	10.8364	10.8264	10.748	10.9511	10.7247	10.9043	11.0446	10.8094	10.9014	10.8411	10.8102	11.1423	10.7371	10.8412	10.8061	10.5803	10.6609
phenylpyruvic_acid	-2.04913	-2.00825	-2.12549	-1.97334	-2.01734	-1.78185	-1.96672	-2.18027	-2.43972	NA	NA	-2.05756	-1.80626	-1.47652	-1.58978	-2.2824	-2.5065	-2.02115	-1.5287	-2.02735	-2.22752	-2.00544	-2.21585	-1.97934
phospho_serine	13.4388	13.3261	13.2285	13.4675	13.6907	13.0592	14.5336	13.2788	13.9816	14.3205	14.7131	14.7245	14.2773	14.3018	14.259	13.2477	13.1701	14.3852	15.0103	14.1823	14.1354	14.3118	13.9667	13.6526
phosphoenolpyruvic_acid	4.27537	3.99175	4.41367	4.71905	4.92224	4.83286	4.89234	5.63841	5.16714	4.7998	5.1662	5.17174	4.03654	4.632	4.70454	4.14219	3.81543	4.37323	4.76261	4.30132	4.53292	4.36437	4.40967	4.29634
phosphoglyceric_acid	NA	NA	NA	5.62187	NA	NA	5.3267	5.49797	5.48657	NA	5.60021	5.51001	5.23774	5.71454	5.42361	5.3535	5.54527	5.55568	5.65001	5.38416	5.3277	5.47151	5.50056	5.53373
prephenic_acid	NA	6.75888	NA	NA	NA	NA	6.8972	7.09845	6.69486	6.77796	6.90167	6.78949	6.68473	6.97331	6.65416	6.58766	6.49483	6.57519	7.1008	6.56821	6.5673	7.09219	6.74568	6.87894
pyridoxal_5_phosphate	2.86004	2.72707	2.88508	2.90544	3.17248	2.76835	3.08336	3.2181	3.04812	2.9693	3.25057	3.69999	3.53486	3.24913	3.26176	2.94257	3.02992	3.7035	3.96827	3.90141	3.41151	3.79416	4.0079	3.91605
pyridoxal_hydrochloride	0.667072	0.300499	0.0349726	0.506653	-0.1347	-0.0656425	0.0795717	-0.267734	0.32846	0.342922	0.748764	0.563022	0.515668	0.147968	0.0106079	0.253654	0.406039	0.629615	0.746305	0.709611	0.57983	0.96725	0.902544	0.837796
pyridoxic_acid	-1.15605	-1.04142	-1.96503	-2.52083	-2.43238	-2.36681	-2.16836	-2.18027	-2.04741	-2.25612	-2.09451	-2.67905	-2.2213	-3.25413	-3.22205	-3.01936	-3.13453	-3.85765	-2.85063	-3.80496	-3.49056	-3.52002	NA	NA
pyridoxine	5.58022	5.30174	5.21593	5.08764	4.89555	5.17788	4.93703	5.23261	5.04912	5.07058	5.1849	4.85652	5.21373	5.02863	4.74777	5.28746	5.30917	4.8727	5.48208	4.8558	4.77154	4.79804	4.37779	4.45568
pyruvic_acid	7.179	6.64084	6.46872	7.3284	7.15961	7.27743	7.39398	7.25815	7.13759	7.10815	7.11838	6.91096	7.45651	6.91042	6.732	7.28632	7.15224	7.07678	6.86138	6.82283	6.77857	6.70105	6.7388	6.46242
riboflavin	1.65131	1.25341	0.831439	0.53362	0.506219	0.183385	0.55411	0.980194	0.854897	0.923208	0.760542	0.597787	0.726235	0.638954	0.554051	0.614841	0.504071	0.357363	0.882724	0.364963	0.463637	0.591492	-0.0208345	0.448521
ribose_5_phosphate	6.17165	5.53196	5.79267	6.409	6.29639	5.76578	5.59187	5.65671	5.64342	5.38392	5.65762	5.44547	5.3608	5.74547	5.45637	5.5978	5.98983	6.19317	5.67646	5.55385	5.51899	5.54338	5.88909	5.45012
salicylic_acid	2.93576	2.88987	3.0326	3.14506	3.04605	2.90798	2.70201	2.83555	2.65039	2.71712	2.96777	2.89896	3.31712	3.24685	3.06335	2.79868	2.69606	2.95888	3.51569	2.88753	2.75927	3.04984	2.98124	3.04197
serine	12.2445	11.8635	12.1256	11.8058	11.9529	11.7637	11.6688	11.5597	11.6139	11.6934	11.8593	11.571	11.9548	12.0033	11.9849	11.858	11.7316	11.8991	11.989	11.7405	11.756	11.8334	11.7026	11.6719
succinic_acid	6.68445	6.499	6.3111	6.39206	6.1697	6.31166	6.2577	6.15012	6.05987	5.87347	6.05882	5.89197	5.89071	6.18466	5.96208	6.30369	6.25016	6.05267	6.38706	5.91785	6.11751	5.69013	5.38992	5.42113
taurine	12.7533	12.5707	12.7392	12.7285	12.7873	12.5877	12.6099	12.7092	12.66	12.8401	13.0957	13.0071	12.4213	12.821	12.5205	12.3638	12.5079	12.585	12.664	12.5262	12.4241	12.7717	12.9152	12.898
taurocholic_acid	0.258988	0.190526	0.229989	0.221676	0.374975	0.252098	0.0332781	0.089818	0.0197075	0.115853	0.227418	0.0298984	-0.0900531	0.296066	-0.117716	-0.0965327	-0.0241056	-0.255614	0.303175	-0.219999	-0.273328	0.0301812	-0.234959	-0.162204
thiamine	10.1564	10.0411	10.1751	10.0523	10.1106	9.82539	9.88782	9.88406	10.0123	9.68165	9.86756	9.72507	9.81602	10.0225	9.78699	9.95873	9.84164	9.85146	10.0116	9.82576	9.97143	9.8788	9.70342	9.53591
threonine	12.9837	12.7214	12.8915	12.6108	12.7899	12.5431	12.4726	12.468	12.496	12.4124	12.551	12.4694	12.7341	12.8932	12.7611	12.5796	12.5666	12.6881	12.8398	12.5685	12.6117	12.6156	12.5526	12.5927
thymidine	0.453366	0.218815	NA	NA	NA	0.111235	NA	-0.201645	-0.825014	-0.510688	NA	NA	-0.238576	-0.306598	-0.258579	0.228563	-0.639765	NA	0.499867	-0.857429	-0.0443027	-0.46939	NA	-0.44092
thymine	NA	-1.04142	-1.35497	NA	NA	-1.12977	NA	-1.26773	-1.15432	-1.34358	NA	-1.05756	NA	NA	NA	NA	NA	-1.02115	NA	-1.44239	-1.85829	-1.00544	-1.41938	-1.1622
tryptophan	8.63699	8.05477	7.87964	7.81456	7.6194	7.47554	7.58101	7.74994	7.9532	7.66354	7.70991	7.25974	8.09961	7.9132	7.96313	7.80679	7.90576	7.83571	8.0127	8.12424	7.85773	7.4642	7.09404	7.50563
tyrosine	11.1704	10.7886	11.1126	10.7058	10.9554	10.9407	10.7859	10.9279	10.7966	10.7331	10.5362	10.799	10.9816	10.7537	10.8145	10.9779	10.6743	10.8003	11.1323	10.9368	10.9292	10.62	10.4774	10.4792
uracil	3.09771	2.94383	2.45238	2.78155	2.52182	2.69002	2.82487	2.8434	2.53756	2.44758	2.87331	2.44069	2.4632	2.31355	2.26337	2.90148	2.93742	2.36566	2.42363	2.45377	2.37734	2.34151	1.56413	2.54123
uric_acid	2.57536	2.64345	2.09538	2.56337	1.02705	1.7267	2.15357	1.46019	2.15273	1.92321	1.08481	0.739449	1.99741	1.12834	1.38083	2.73552	2.02075	2.47199	1.24529	0.432077	0.935706	1.50552	0.55859	-0.327264
uridine	3.01388	2.86323	2.33008	2.82586	2.01056	1.34153	1.9568	1.8303	1.29499	1.30028	0.894843	2.04257	2.14127	2.38973	2.3956	2.83238	3.56339	2.60646	3.02957	2.61168	3.20571	1.35211	1.36911	1.46123
uridine_diphosphohexose	9.54101	9.2377	9.51675	9.41805	9.46641	9.434	9.45929	9.5779	9.54461	9.34021	9.85971	9.53664	9.26163	9.66694	9.56416	9.25855	9.27891	9.3994	9.85081	9.6237	9.51081	9.54381	9.63518	9.64068
uridine_monophosphate	4.60772	4.3965	4.58471	6.86088	6.91966	6.71667	5.33944	5.41175	5.481	4.78119	5.18817	5.02778	6.44742	6.55644	6.14667	7.39963	7.52157	7.67804	6.82392	6.63234	6.50606	6.17272	6.23145	6.25405
uridine_triphosphate	9.06996	8.92235	9.21795	9.00187	8.93349	8.88158	9.08339	9.1485	9.20967	8.99624	9.30039	9.23886	8.8544	9.37389	9.08822	8.52084	8.59269	8.67321	9.2721	9.14812	9.00884	9.17086	9.21	9.25923
valine	12.1405	11.8394	11.9044	11.8498	11.719	11.674	11.5804	11.6819	11.6246	11.5462	11.9929	11.6136	11.7753	11.7726	11.6593	11.6412	11.5719	11.6186	11.8179	11.4182	11.6294	11.5003	11.2695	11.4948
xanthine	3.88048	3.3652	3.41093	3.71684	3.00503	3.26878	3.79049	3.35432	3.22561	3.42461	2.54595	3.3586	3.46186	3.3959	2.99712	3.68914	3.50144	3.59826	3.69935	2.26727	3.04238	2.97869	3.07344	2.73163
xanthosine	-0.91789	-1.07537	-1.08367	-0.761835	-0.92988	-0.964714	-0.875574	-0.910182	-1.04741	-1.05818	-0.789655	-0.920061	-1.12176	-0.852032	-1.15166	-1.3564	-1.13453	-1.11042	-0.815006	-1.05773	-1.16863	-1.00544	-1.00435	-0.879805
xylitol	5.14867	6.37486	6.71908	5.93703	NA	NA	6.49003	NA	6.0071	5.52679	3.76785	4.55198	5.46454	4.98768	5.70306	5.30219	4.97732	5.87076	6.07537	6.23924	6.59159	5.96351	4.90963	2.91374
xylulose_5_phosphate	7.90034	7.79353	8.04679	8.53565	8.42981	8.18627	7.90203	8.06647	7.84907	7.83625	7.89859	7.8616	7.69515	7.93737	7.8711	7.70316	7.79055	7.89789	8.19888	7.71003	7.56642	7.93245	7.96439	7.88875
