# Supplementary material for: A metabolic map of the DNA damage response identifies PRDX1 in the control of nuclear ROS scavenging and aspartate availability
Source: Mol Syst Biol. 2023 Jun 1;19(7):e11267. doi: 10.15252/msb.202211267 (PMC10333845; doi:10.15252/msb.202211267)
Supplement: Supplementary file 10 — Dataset EV8 [file MSB-19-e11267-s006.xls]

## Sheet: Description
Dataset EV8
Sheet 1. Gene sets identified by comparing Achilles essentiality of PRDX1-high and low expressing cells

## Sheet: Sheet 1
ID	Description	setSize	enrichmentScore	NES	pvalue	p.adjust	qvalues	rank	leading_edge	core_enrichment	core_enrichment
hsa05010	Alzheimer disease	361	-0.451143	-2.10506	1e-10	4.77143e-09	3.44361e-09	1706	tags=26%, list=10%, signal=24%	4711/5664/5970/5595/3028/1345/4705/6263/1537/143471/1965/841/5705/842/1340/4728/4714/9821/4710/514/4707/1329/7386/9377/5331/29796/4709/2081/4708/3569/60673/1337/5685/4717/1327/7384/5707/5700/4700/4790/4725/4729/4719/1350/8517/27089/5706/4704/4702/55626/5682/5709/5683/4720/5717/5605/5708/5690/4694/4712/4695/8660/7979/54205/4715/488/7381/5692/5714/5718/5713/5686/7385/4718/10213/5688/7417/54539/4716…	RPS3/RPL29/RPS20/RPL9/RPL10A/RPS10/RPS8/RPS19/RPLP1/RPL23A/RPL8/RPS13/RPL31/RPL26/RPL27/RPLP2/MRPS11/RPS6/RPS7/RPS17/RPL17/RPL15/RPS14/RPLP0/RPL12/RPS27A/RPS12/RPL13/RPL11/DHX29/RPS16/RPS29/RPS9/RPL10/RPL23/RPL37
hsa00020	Citrate cycle (TCA cycle)	30	-0.786662	-2.43235	6.71625e-09	2.0393e-07	1.47179e-07	1655	tags=50%, list=9%, signal=45%	55753/5091/1431/5162/2271/50/5160/1743/1738/6389/47/6392/4967/6391/6390	ZNHIT3/NOL6/MRTO4/RTCB/NOLC1/ELP6/POP7/TOE1/RRP9/HNRNPA2B1/WDR46/NOP9/ADAT3/ELP2/SRFBP1/WDR18/ELP3/ADAT2/PARN/NOC4L/DDX21/NAF1/FARSA/FAM98B/KTI12/RPP14/EXOSC10/DDX1/PELO/TRIR/TPRKB/DPH3/EXOSC1/MAK16/GPAT2/POP4/NOP56/CTU2/RRS1/RRP36/PA2G4/RPS15/TRMT6/PTCD1/RRP1/PWP2/PUS3/RTRAF/BOP1/C1D/TSR3/NOP10/PIN4/PDCD11/OSGEP/KRI1/DKC1/UTP18/TRMT5/ELP5/MAPT/VARS2/C2orf49/NOL9/ELP1/FRG1/TRIM71/NGDN/RPF1/USP36/…
hsa05100	Bacterial invasion of epithelial cells	68	0.62047	2.3659	9.62224e-09	2.67819e-07	1.93289e-07	1157	tags=28%, list=7%, signal=26%	1399/5879/3611/5747/1398/5829/9564/7414/10109/60/10093/2549/1495/71/3688/63916/999/8976/1759	RAC1/ILK/PPP1R12A/FERMT2/PTK2/CRK/PXN/BCAR1/ACTR1A/NCKAP1/MPRIP/ANLN/VCL/CAPZB/DCTN6/MARK2/ARPC2/MYO10/HDAC4/STOML2/ACTB/ARPC4/PGM5/CTNNA1/ANKRD23/TWF2/ACTG1/MYADM/LLGL1/SPTAN1/CDH2/SPTBN4/TNNC1/HNRNPC/ACACA/KLHL17/CENPQ/KNCN/ACTL7A/CDH1/DCTN3/TAX1BP3/ACTR10/WASL/SPECC1L/CCDC102A/MYH7/SLC9A3R1/TOPBP1/MYLPF/CORIN/ARHGAP21/ALDOA/FMN2/VASP/TRMT10A/PKD2/CORO1C/ADAM8/EPB41L2/FSCN1/DNAJA3/USH1G/PPP1R9A…
hsa01240	Biosynthesis of cofactors	146	-0.49465	-2.05937	2.20508e-07	4.60311e-06	3.32213e-06	1966	tags=29%, list=11%, signal=26%	3145/8564/80347/9054/1352/6472/3242/124454/204/79799/53630/1723/217/54657/55312/387787/1503/210/212/7390/200895/211/249/1371/5373/2235/7372/790/4522/2356/2730/51601/60490/1738/158/7389/1719/11019/4144/2729/2937/64802	RUVBL2/ATP1A3/CSNK2A1/ATAD5/CHD3/ANP32E/CHD5/ATP10D/TRRAP/ATP1A4/ATP1B2/DMAP1/SMARCD2/RSF1/ACTL6A/BRD8/ATP1A2/RB1/BRD9/BICRA/HDAC2/ACTR5/GATAD2B/DPF2/PBRM1/ACTR8/SS18/KAT5/SRCAP/CHD4/SMARCA5/BPTF/RUVBL1/HDAC1/SMARCD1/ARID1A/MTA2/ATP1B3/SMARCE1/SMARCB1
hsa03040	Spliceosome	125	-0.508643	-2.07514	3.43587e-07	6.37545e-06	4.60125e-06	1887	tags=36%, list=11%, signal=32%	84321/27339/57819/1659/51639/6625/6427/10285/10465/6429/23451/9129/6634/55696/8559/11338/51362/2521/9343/10772/6430/9716/4809/10189/10291/84950/10594/10262/84844/22938/51729/24148/4686/9775/55119/6428/23020/10569/57187/6431/153527/51645/83443/3312/23450	SCAP/ACTR1A/COPG1/ARF1/DYNC1LI2/CAPZB/DCTN6/TFG/CSNK1D/TRAPPC11/BCAP31/MPPE1/COG3/SPTAN1/SPTBN4/TRAPPC5/SEC23A/COG1/TRAPPC3/TRAPPC2L/TMED3/COG5/COG7/SAR1A/DCTN3/PROC/ACTR10/F2/DYNC1LI1/TBC1D20/TEX261/KDELR2/STX18/CAPZA1/GAS1/GORASP1/TMED2/AREG/PPP6R1/ERGIC2/TRAPPC6B/TGFA/DCTN4/CD59/ARFGAP2/LMAN2/PEF1/PROS1/TICAM2/VAPB
hsa04110	Cell cycle	125	-0.506105	-2.06479	4.14344e-07	7.28373e-06	5.25677e-06	1897	tags=34%, list=11%, signal=30%	4174/990/6500/9126/1387/5111/5925/10971/4171/25/4089/1869/10274/29945/4085/3066/8900/7465/1026/983/5885/9232/1021/11200/8317/6502/1111/9134/1871/3065/8318/4609/991/4998/9700/1022/5347/7157/8243/894/23594/2033	CHAF1A/TSPYL1/PADI4/TET1/SETDB2/CENPM/BAHD1/SIRT1/LIN54/CHAF1B/RSF1/BAZ2A/CABIN1/NRDE2/PHF8/TPR/CENPL/MCM2/CENPK/CENPW/KNL1/PAF1/TSPYL5/CENPN/MIS18A/CENPI/SMCHD1/ATRX/EZH1/SMARCA5/KAT6B/SPTY2D1/CTCF/RUVBL1/HDAC1/TRIM28/KAT6A/ATF7IP/TP53/MBD2/SETDB1/CDAN1
hsa03022	Basal transcription factors	44	-0.659998	-2.23026	1.3733e-06	1.91118e-05	1.37933e-05	1242	tags=36%, list=7%, signal=34%	6874/6882/2071/6881/83860/6883/6877/4331/6884/2959/2965/6872/1022/404672/10629/27097	HUS1B/ZW10/PRPF19/NDC80/CDC6/CNOT9/BRCC3/MUS81/FEM1B/PCNA/DONSON/TPR/BRIP1/E2F1/TREX1/CLSPN/MAD2L1/TAOK2/WEE1/ARID3A/CDKN1A/TEX14/PPP1R10/NOP53/CDK1/LCMT1/RPL26/RFWD3/TICRR/DTL/BLM/E2F7/CHEK2/USP28/ZNF830/XRCC3/TP53BP1/TIMELESS/CNOT2/IK/AURKA/CHEK1/AURKB/CDC45/CNOT3/CDC20/ORC1/INTS7/PLK1/TP53/TAOK1/DOT1L/CDT1/EP300
hsa01523	Antifolate resistance	28	-0.701135	-2.14199	3.92278e-05	0.000467932	0.000337713	3156	tags=68%, list=18%, signal=56%	7124/8714/4363/2348/3551/1147/4524/6472/5970/6573/2350/3569/471/200895/4790/8517/2356/2618/1719	THAP4/OAT/KMO/RIDA/MTHFR/SHMT2/HPD/HSD17B10/BLMH/HGD/FAH/SEPSECS/CTPS1/GMPS/DHFR2/GCSH/PRODH/AZIN1/CAD/GLS/MTHFD1/PFAS/FPGS/GART/DLST/GCLM/DLD/DHFR/AHCY/GCLC/GFPT1/OGDH/SEPHS2
hsa00534	Glycosaminoglycan biosynthesis - heparan sulfate / heparin	24	0.68278	2.05993	9.4253e-05	0.000983766	0.000709998	3436	tags=62%, list=19%, signal=50%	2131/64132/11285/26229/2132/8509/2137/2135/126792/90161/9653/26035/2134/9394/64131	DCLRE1C/MIF/FCGR2B/BAK1/LGALS1/IFNA5/IFNK/CD40LG/HMGB3/EXOSC3/GPR183/IL7/RC3H1/BATF/IFNA14/PLCG2/LYL1/HHEX/TBC1D10C/BCL3/CHRNB2/PIK3R1/CD22/CLCF1/CASP3/DNAJB9/PPP2R3C/NOTCH2/IL10/RASGRP1/FNIP1/CXCR5/PTPRJ/TNFAIP3/CD70/FCRL3/IL4/STAT5B/TNIP2/ABL1/CASP8/SHLD1/EZH2/CTPS1/BLK/CDKN1A/CD38/IKZF3/RABL3/PAWR/IL13/IL6/SUPT6H/ST3GAL1/PHB2/EXOSC6/TP53BP1/IRS2/IRF2BP2/IGBP1/KMT5B/NFATC2/PAXIP1/XBP1/AHR/TP53/…
hsa05221	Acute myeloid leukemia	66	-0.53276	-1.91723	0.000114027	0.00115409	0.000832927	2528	tags=36%, list=14%, signal=31%	1147/5604/5295/890/6932/5970/7704/5595/6777/6654/8900/862/4790/8517/5605/6774/597/861/4609/5594/5894/11040/4893/673	GRB2/PTK2/BCAR1/EGFR/FBXW7/PTPN11/RAB7A/ARHGEF7/PLAUR/GAB1/BCAR3/MVB12A/BTC/TGFB1/CBLB/GAREM1/STAM/DGKD/GPER1/SOCS5/PTK6/RHBDF1/WDR54/ADRA2A/EREG/HAP1/PDE6G/AREG/PTK2B/TGFA
hsa00563	Glycosylphosphatidylinositol (GPI)-anchor biosynthesis	26	0.636492	1.97188	0.000368237	0.00307477	0.00221911	2336	tags=58%, list=13%, signal=50%	65258/94005/9487/84992/55650/51227/5277/51604/5283/9091/80235/284098/128869/93183/8733	KAT7/CASP3/ANKRD54/ADD1/PTBP3/EPB42/RHEX/RB1/STAT5B/RPS19/GATA2/ALAS2/MAFB/GATA1/B2M/CDK6/RPS6/ALAS1/TMOD3/LDB1/HSPA9/RPS14/L3MBTL3/ADAR/STAT3/ARNT/FLVCR1/RCOR1/IKZF1/MED1
hsa00030	Pentose phosphate pathway	30	0.588993	1.90919	0.000726988	0.00539586	0.00389427	1489	tags=27%, list=8%, signal=24%	7086/6120/22934/25796/5631/729020/51071/226	OGDHL/GIT1/NDC1/AK2/RANBP2/TPR/HK2/TREX1/NUP50/EIF6/NUP54/NUP98/FOXK1/NUP205/NUP107/PRKAA1/RAE1/SEC13/NUP133/NUP188/NUP37/ARNT/OGT/NUP160/NUP43/NUP88/NUP93/OGDH/EP300
hsa00240	Pyrimidine metabolism	55	-0.509392	-1.77394	0.00160396	0.0103024	0.00743538	2149	tags=22%, list=12%, signal=19%	978/1807/83549/1723/1503/50484/7372/790/1854/6240/6241/1841	MLLT1/KAT7/POLR2F/SHH/TCEA1/SUPT16H/CDC73/POLR2B/EAPP/POLR2K/EZH2/ERCC3/PAF1/POLR2I/SUPT5H/ELOF1/SUPT6H/MNAT1/ELL2/LDB1/GTF2H1/ALYREF/NELFB/CDK9/MLLT3/SUPT4H1/NCBP1/POLR2E/POLR2C/POLR2D/AFF4/BRD4/CDK7/GTF2H5/ELOA/SOX10
hsa03015	mRNA surveillance pathway	87	-0.431973	-1.63794	0.00242818	0.0142283	0.0102688	2358	tags=33%, list=13%, signal=29%	5522/55916/11052/29101/10978/55012/8732/23435/10284/53981/5520/23049/10482/84305/23381/2107/2521/80335/51692/26528/26019/10189/5515/23293/4686/9775/11051/22794/9887	RELB/TOX/AP3B1/SHH/IRF1/ZBTB16/LGALS9C/IL4/IL18/ZBTB7B/ABL1/ZNF683/CRTAM/HLX/IL6/IL6R/SMAD7/STAT3/RUNX1/MYB/NKAP/BCL2/PRDM1/CBFB/IRF4
hsa05412	Arrhythmogenic right ventricular cardiomyopathy	76	0.417935	1.62369	0.00322465	0.0185696	0.0134019	2873	tags=24%, list=16%, signal=20%	3685/3693/60/1495/71/1000/3688/6934/3694/781/489/59284/2010/786/4000/3690/3674/1824	PLEKHM1/SIGLEC15/CNR1/CCNE1/USH2A/ATP2B1/NEK7/PROM1/TFIP11/BBS1/ATP1B2/NOTCH1/SLC12A2/PFKM/CRB1/HUS1B/NSMCE2/MAP1A/ADD1/RAD51D/CIB2/MAPKAPK5/CRB2/TNFAIP3/RFC5/MAPK3/YLPM1/INAVA/XRCC5/PCNA/CARTPT/RB1/DCSTAMP/BRCA2/XRCC6/CCT6A/SLX4/SNX10/TINF2/P2RY4/CHMP4B/CCT3/POT1/JAM3/POLD1/SMG1/POLD2/NCDN/SMC5/TERF2/USP7/HNRNPD/POLE/CTC1/POC1B/LARGE1/POLA1/CD38/NF1/PPP1R10/GATA2/CCT2/IL6/CCT4/RPA1/HSP90AA1/PRKA…
hsa04216	Ferroptosis	41	-0.537585	-1.78526	0.00330688	0.0187203	0.0135107	1159	tags=24%, list=7%, signal=23%	3162/2182/9474/7417/2730/2879/7157/2729/2937/7037	APOBEC3B/PIK3C2G/TNF/CCNK/DDX3X/APOBEC3H/RSAD2/VCP/CCL8/TARBP2/CCL2/APOBEC3A/PCBP2/PPARA/PROX1/ISG20/HTATSF1/DDB1/APOBEC3C/NOTCH1/TOP2B/IFITM1/YTHDC2/LARP1/ILF3/IFITM3/NUCKS1/PPIH/VAPA/TOP2A/ATG5/TNIP1/ADAR/BANF1/IFITM2/TRIM28/CTBP1/HSPA8/ROCK2/SETDB1/BCL2/SMARCB1
hsa01212	Fatty acid metabolism	56	0.449645	1.66383	0.00516684	0.0273924	0.0197695	1912	tags=23%, list=11%, signal=21%	2194/6319/51144/9415/9374/9524/31/37/2181/51/34/197322/54995	RAC1/TUBA1C/TUBB4B/RHEB/RAB10/RTCB/ARF1/NOLC1/MFN2/RAB7A/DNM1L/GNL1/RCC1L/TUBB3/RRAGC/TUBA4A/RRAGA/ARL8A/RHOBTB2/RRAS2/ARL4C/RABL2A/GNAT1/RAB5B/IFT22/GIMAP1/GNL3/SAR1A/GNL2/RAB6B/RP2/RAB38/DNM1/NPR2/OLA1/GTPBP1/TUBB/EFL1/EEF1A2/RAB18/TUBA1A/GTPBP3/RRAS/RHOH/RHOT2/GTPBP8/MOCS1/TUBA1B/GCH1/RASEF/ARL4D/HBS1L/ARL3/THG1L/RND3/GBP4/ARL13B/RAB32/AGAP3/TUBD1/RAB11A/RAB39A/RAB2B/GNAQ/GNA13/RAP1B/TUBA3D/AR…
hsa04390	Hippo signaling pathway	153	0.337988	1.47257	0.00538779	0.0281175	0.0202928	3127	tags=30%, list=18%, signal=25%	25937/6657/7003/7005/1453/60/1495/8312/5500/71/3996/56288/8463/5501/7004/9231/896/84612/2932/6934/8326/7855/7040/999/166824/653/11186/7159/126374/3397/10413/5518/7048/1855/3993/374/652/5584/7475/7532/1857/595/329/1742/7483/324	ITGAV/CRKL/RAC1/ILK/FERMT2/PTK2/CRK/PXN/ITGB5/LIMS1/VCL/ARPC2/EFNA5/ARHGEF7/RSU1/HSD17B12/MDK/BCL2L11/ACTG1/MYADM/SRF/ITGB1/GSK3B/DOCK5/BST1/NEDD9/SFRP1/ALOX15/SMAD6/SLK/CDKN2A/TTYH1/FERMT1/TACSTD2/VWA2/ITGB6/JAG1/P4HB/RRAS/NTNG1/CORO1C/DMP1/RREB1/FOXF1/ID1/MYF5/COL8A1/PTN/ARHGAP6/CDK5/MINK1/PTK2B/CAMSAP3/ADAM9/PHLDB2/SGCE/LYPD5/ANTXR1/PPFIA1/SRC/ITGB3/CTTN/ITGA2B/VIT/PTEN
hsa00900	Terpenoid backbone biosynthesis	22	-0.621345	-1.79698	0.00657408	0.0325519	0.0234932	1311	tags=41%, list=7%, signal=38%	79947/23590/116150/3156/2224/57107/4598/4597/3157	CPEB3/MRPL58/EEF1A1/SHMT2/CTIF/CYFIP1/LARP1/EIF4E2/EIF2S1/EIF2B2/EIF3D/CNBP/EIF4A1/EIF6/EEF1B2/EIF3F/EIF3I/EIF3L/EIF5A/EIF1AX/ETF1/EIF4B/EIF5/EIF3H/RPS14/EEFSEC/DHX29/EIF4A3/EIF3E/RPS9/RPL10/DHFR/CPEB4/EIF2S3
hsa04120	Ubiquitin mediated proteolysis	141	0.343741	1.47945	0.00678679	0.0325519	0.0234932	1430	tags=22%, list=8%, signal=20%	7319/27338/4591/9021/55294/25847/55236/25906/8924/7311/64682/7334/7323/26091/11059/7328/7189/4193/23221/63893/8916/868/7322/55070/64326/25898/11065/23295/57154/7316/1643	PTPRJ/SKP1/CYFIP1/CPB2/RELA/MAPK3/KLHL6/XRCC5/CREBBP/FCRL3/PSMA8/XRCC6/ABL1/PDE4D/MICB/PSMC5/EIF2B2/RPS3/TREX1/LIME1/BTNL9/BLK/MUC20/CD38/PAWR/CD3D/SPPL3/PSMA4/HSP90AA1/BTRC/MATR3/PSMD1/PSMC1/NFKB1/IKBKG/PSMC6/PLEKHA1/PSMA1/PSMD3/PSMA2/PSMD11/PSMD2/PSMB2/SFPQ/PSMB4/PSMD8/PSMD12/PSMD7/PSMA5/PSMD14/PSMA7/RUNX1/NFATC2/PSMF1/FBXW11/WNK1/MAPK1/PSMA3/PSMA6/PSMB3/MEF2C/RAF1/NRAS/PSMB1/STK11/BCL2/CBFB/EP…
hsa04950	Maturity onset diabetes of the young	23	0.579146	1.73292	0.00835184	0.0387433	0.0279616	3522	tags=52%, list=20%, signal=42%	6928/2494/3280/5080/3174/222546/3172/389692/6927/3651/4760/168620	PIK3C3/ARF1/FBXW7/SREBF1/PTPMT1/CDIPT/TAMM41/STARD7/CRLS1/MPPE1/PIGS/INPP4A/GPAT2/AGPAT2/PIGL/PCYT1A/PIGY/PTDSS1/PIGV/VAC14/GPD1L/SLC27A1/PGAP2/PYURF/AGK/PI4KA/ALOX15/PIGP/PIGA/LPCAT3/PIGT/RAB38/DGKD/PIGH/PIK3R4/AWAT2/PTDSS2/ACSL3/PIGQ/PLA2G2A/PIGZ/PIGW/PIGU/PIGM
hsa04330	Notch signaling pathway	58	-0.459424	-1.61872	0.00973731	0.0440563	0.0317961	2459	tags=29%, list=14%, signal=25%	3714/51107/4853/4851/9794/5664/1387/54567/84441/3066/55534/2648/22938/3065/1487/7090/2033	PIK3C3/EGFR/ARF1/DYNC1LI2/CHMP5/WDR48/TMEM165/RAB7A/CHMP7/VPS4A/MVB12A/VPS37A/MCOLN3/LAMTOR3/ARL8A/VAC14/RMC1/UVRAG/SQSTM1/PCSK9/SNF8/MAGI2/SLC31A1/PSAP/VPS35/DERL1/PIK3R4/MON1A/LRAT/CHMP1B/CDIP1/PIP4P1/MCOLN2/LAMTOR1/RASGEF1B/SLC17A8/SNX14/GFRA1/SLC39A14/CD79A/RAB11A/MITD1/STEAP3/NPC1/SLC1A1/CXCR4/TMEM106B/SRC/TICAM2/CD300LG/VPS33A/SLC2A4/ANKRD13B/RAP1A/SDF4/ABCA5/BST2/ATP7A/MFSD12/SLC9A9/TTPA/N…
hsa00450	Selenocompound metabolism	16	-0.640859	-1.6983	0.00976099	0.0440563	0.0317961	1941	tags=38%, list=11%, signal=33%	4141/92935/51091/118672/7296/22928	AIFM1/MFN2/FBXW7/TIMM10/SREBF1/TIMM44/TIMM13/TIMM29/SAMM50/BCAP31/UBE2D3/BAP1/BCL2L11/CHCHD4/GSK3A/TP63/TIMM22/ROMO1/TIMM9/RNF31/PARL/FZD5/OXA1L/MAPT/AGK
hsa03440	Homologous recombination	41	-0.503387	-1.67169	0.0110726	0.0474133	0.0342188	2629	tags=44%, list=15%, signal=37%	7156/672/9577/5892/79184/80198/675/83990/5424/5425/6117/10714/641/7517/5889/6119/7979/5888	GRB2/RAC1/FERMT2/PXN/ITGB5/BCAR1/NCKAP1/ARF1/MPRIP/CAPZB/ARPC2/ARPC4/CTNNA1/TWF2/ACTG1/PAK2/MYADM/SPTAN1/SPTBN4/SRF/PTGER4/ELMO2/RHOBTB2/CORO7/LPAR1/NEDD9/SFRP1/NPHS1/ELN/DIAPH3/ALOX15/CDC42EP5/WASL/TACSTD2/ABI1/PLEKHG2/ARHGAP25/ALDOA/FMN2/VASP/CORO1C/RHOH/FSCN1/PPP1R9A/EZR/VILL/ID1/BIN1/GAS7/FLII/CAPZA1/TAC1/RND3/RICTOR/ZBED3/ARHGAP6/MYO15A/LMOD3/PTK2B/SHROOM3/PHLDB2/TMOD1/MICAL2/SSH2/DSTN/CCL26…
GO:0022843	voltage-gated cation channel activity	136	0.353281	1.53572	0.00492301	0.0215174	0.0143681	6313	tags=48%, list=35%, signal=31%	ITGAV/KCNQ4/GRIN1/KCNAB2/KCNC2/KCNC3/TMC1/GRIN3B/CACNA2D1/HVCN1/KCNK18/PKD2/CACNG7/CACNA1G/GRIN2C/CDK5/KCNQ2/PTK2B/KCNT1/CACNG1/HCN2/TMC2/KCNG3/CACNA1E/KCNH7/KCNK6/LRRC26/KCNH3/SNAP25/GRIN2D/KCNJ13/KCNV2/CACNG8/HCN4/KCNQ1/KCNJ16/KCNJ9/CACNB4/KCNA4/RYR1/CACNG4/CACNA1H/KCNJ12/GRIN3A/KCNA3/CACHD1/KCNC4/KCNA6/KCNE5/ABCC9/CACNG6/KCNH4/KCNE4/KCNA5/KCNS3/CACNA1D/KCND2/HCN1/KCNJ3/CACNA2D2/KCNV1/KCNJ2/CAC…
GO:0007189	adenylate cyclase-activating G protein-coupled receptor signaling pathway	139	0.336177	1.47156	0.00670542	0.0281697	0.0188101	3665	tags=27%, list=20%, signal=21%	ARRDC3/GSK3A/LPAR2/S1PR2/PTGER4/ADGRE2/LPAR1/LGR4/ADGRF1/ADGRE3/ADCYAP1/GPER1/SLC9A3R1/PTH/MC1R/ADGRL4/PF4/GPR119/ADRA2A/CALCR/ABCA1/ADGRG5/ADGRG1/GCGR/CALCRL/S1PR4/GNAQ/GNA13/ADGRL2/ADGRB1/APLP1/ADRB3/S1PR5/ADGRL1/ADGRG2/CXCL11/ADRB1
GO:0016874	ligase activity	136	-0.364899	-1.4968	0.0068527	0.0286408	0.0191247	1773	tags=21%, list=10%, signal=19%	EARS2/SLC27A6/PARS2/ACSM3/ATP6V1A/PC/MARS2/LIPT2/YARS2/CARNS1/ATP5F1E/CTPS1/GMPS/CARS2/ACSL4/UBA2/BTRC/SAE1/PAICS/CAD/MTHFD1/PFAS/FPGS/GART/ATP6V0C/UBA1/GCLM/GCLC/GSS
GO:0036464	cytoplasmic ribonucleoprotein granule	223	-0.318572	-1.39745	0.00705124	0.0293202	0.0195784	1792	tags=19%, list=10%, signal=17%	LSM2/UBAP2/MCRIP2/CNOT9/LARP1/TARDBP/EIF4E2/C9orf72/EIF2S1/EIF4ENIF1/POLDIP3/TSTD1/NXF1/FLG/ATXN2/KPNB1/GIGYF2/ATXN2L/GABPB1/ROCK1/IQGAP1/PSMA4/RPS6/NUFIP2/USP3/DDX6/AJUBA/PSMA2/UPF2/RPLP0/CDK9/CNOT2/POLR2D/CNOT3/CASC3/PSMA6/YBX1/XRN1/ROCK2/YTHDF2/TAF5L/MBNL1
GO:1902850	microtubule cytoskeleton organization involved in mitosis	140	-0.362212	-1.49139	0.00720556	0.0298098	0.0199053	2265	tags=31%, list=13%, signal=27%	MAP4/CHMP2A/CEP192/ZW10/UBXN2B/CHMP1A/NDC80/NDEL1/SMC3/SPAST/RCC1/SUN2/HTT/TPR/BCCIP/CHMP4B/STAG1/RACGAP1/KIF11/NUSAP1/KIF3B/NUMA1/MAD2L1/KIF2A/RHOA/KPNB1/EML1/MYBL2/RAN/STIL/PIBF1/RAE1/TPX2/CHEK2/AURKA/VPS4B/AURKB/PAFAH1B1/CDC20/FBXW11/ESPL1/PLK1/SMC1A
GO:0071772	response to BMP	156	0.32929	1.45462	0.00745112	0.0304394	0.0203257	2887	tags=25%, list=16%, signal=21%	SLC33A1/EXT1/PELO/UBE2D3/PPARG/LEMD2/BAMBI/SFRP5/UBE2O/HES1/SFRP1/ETV2/GDF1/TGFB1/SMAD6/GPC3/GATA4/CDH5/NODAL/PHOX2B/SMURF1/TNMD/FBXL15/GREM2/BMP5/SOSTDC1/SKI/GATA3/GDF2/USP15/LRP2/FSTL1/BMP4/VSTM2A/ROR2/HOXA13/GATA6/TWSG1/ZFYVE16
GO:0071773	cellular response to BMP stimulus	156	0.32929	1.45462	0.00745112	0.0304394	0.0203257	2887	tags=25%, list=16%, signal=21%	SLC33A1/EXT1/PELO/UBE2D3/PPARG/LEMD2/BAMBI/SFRP5/UBE2O/HES1/SFRP1/ETV2/GDF1/TGFB1/SMAD6/GPC3/GATA4/CDH5/NODAL/PHOX2B/SMURF1/TNMD/FBXL15/GREM2/BMP5/SOSTDC1/SKI/GATA3/GDF2/USP15/LRP2/FSTL1/BMP4/VSTM2A/ROR2/HOXA13/GATA6/TWSG1/ZFYVE16
GO:0005875	microtubule associated complex	149	0.337904	1.48168	0.00819482	0.0330632	0.0220777	1182	tags=16%, list=7%, signal=15%	KIF18A/PXN/DYNLRB1/ACTR1A/DYNC1LI2/DCTN6/DYNLT1/KIF2C/KIF13A/FNTA/HAUS1/KATNB1/KLC3/KIF27/NDE1/HAUS8/KIF18B/TTBK1/ACTL7A/DNAH11/DCTN3/KIF1A/ACTR10/DNAL4
GO:0044409	entry into host	151	0.32881	1.4431	0.00905603	0.0355265	0.0237225	3466	tags=25%, list=19%, signal=21%	ITGAV/GRB2/ITGB5/EGFR/DYNLT1/WWP1/ITGB1/RPSA/HYAL1/NECTIN2/SLC1A5/UVRAG/CDH1/IFNA2/ITGB6/CLDN9/CXADR/CTNND1/P4HB/SLAMF1/HYAL2/TRIM26/WWP2/NPC1/SIVA1/TRIM62/CXCR4/SRC/ITGB3/CD80/MRC1/CD46/FCN3/CLEC4M/EXOC7/TRIM38/SNX3/HSPA1A
GO:0005912	adherens junction	168	0.314195	1.40547	0.00989463	0.0378598	0.0252806	2681	tags=22%, list=15%, signal=19%	FERMT2/TLN1/RAB10/VCL/ACTB/PGM5/CTNNA1/VEZT/PARD3/CDH2/SPTBN4/LIN7C/DLG5/NECTIN2/CDH1/CCDC85A/OXTR/SNAP23/CDH5/ARHGAP24/LIN7B/JCAD/CXADR/CTNND1/JAG1/PAK4/WTIP/CYTH2/MAGI1/FLOT1/CYTH3/CAMSAP3/TJP2/SHROOM3/ANXA1/PLEKHA7/AFDN
GO:0035270	endocrine system development	117	0.343259	1.44756	0.012346	0.04502	0.0300618	3609	tags=34%, list=20%, signal=28%	CRKL/RHEB/PAX8/SOX2/MDK/WT1/GSK3A/CDH2/SRF/GSK3B/HES1/FOXE1/CDH1/GIPR/PAX6/ADCYAP1/NR5A1/SALL1/BMP5/RFX6/GATA3/ARNTL/SIX3/HESX1/HNF4A/ZBED6/BMP4/ANXA1/GATA6/PDX1/DKK3/NEUROD1/GIP/BAD/PAX1/PITX2/FGF10/TGFBR1/SOX3/GLI1
GO:0030216	keratinocyte differentiation	202	-0.315984	-1.36854	0.0133847	0.0485904	0.0324459	1503	tags=17%, list=8%, signal=16%	CTSK/KRT74/STK4/PKP1/MAP2K1/TGM5/KRT86/LCE5A/CDSN/CASP3/LCE1E/SGPP1/NOTCH1/KRT32/KRT12/IL20/SPRR4/IRF6/NUMA1/FLG/KRT18/EXPH5/KRT20/ROCK1/TSG101/CSTA/BCR/RUNX1/ERRFI1/SRSF6/EPHA2/ROCK2/FURIN/CBFB/MED1
